# Supplementary material for: The Anti-Listeria Activity of Pseudomonas fluorescens Isolated from the Horticultural Environment in New Zealand
Source: Pathogens. 2023 Feb 19;12(2):349. doi: 10.3390/pathogens12020349 (PMC9960311; doi:10.3390/pathogens12020349)
Supplement: Supplementary file 1 [file pathogens-12-00349-s001.zip]

Archive with 2 entries (2 files):
- Supplementary Table S1..xlsx
- Supplementary Table S2-Peptide-Summaries.xlsx
