# Supplementary material for: The Anti-Listeria Activity of Pseudomonas fluorescens Isolated from the Horticultural Environment in New Zealand
Source: Pathogens. 2023 Feb 19;12(2):349. doi: 10.3390/pathogens12020349 (PMC9960311; doi:10.3390/pathogens12020349)
Supplement: Supplementary file 1 [file pathogens-12-00349-s001.zip › Supplementary Table S1..xlsx]

## Sheet: Supplementary Table S1
Supplementary Table 1: Protein summary of the four Pseudomonas fluorescens isolates: This table provides the details of different secretion systems, fimbria and flagella related proteins, phage and phage related proteins and hemolysin proteins present in all four isolates.
Secretion Proteins	PFR46H06	PFR46H07	PFR46H08	PFR46H09
Binding-dependent transport system inner membrane component family protein	-	Binding-dependent transport system inner membrane component family protein	Binding-dependent transport system inner membrane component family protein	Binding-dependent transport system inner membrane component family protein
Binding-protein dependent transport system inner membrane protein	Binding-protein dependent transport system inner membrane protein	-	-	-
Conjugal transfer protein TraR	Conjugal transfer protein TraR	Conjugal transfer protein TraR	Conjugal transfer protein TraR	Conjugal transfer protein TraR
Conjugal transfer protein TrbE	-	Conjugal transfer protein TrbE	-	-
EvpB family type VI secretion protein	EvpB family type VI secretion protein	EvpB family type VI secretion protein	EvpB family type VI secretion protein	EvpB family type VI secretion protein
Filamentous hemagglutinin	Filamentous hemagglutinin	-	Filamentous hemagglutinin	-
Fimbrial protein	Fimbrial protein	Fimbrial protein	Fimbrial protein	Fimbrial protein
Flagellar assembly protein	-	-	-	Flagellar assembly protein
Flagellar assembly protein FliH	-	-	-	Flagellar assembly protein FliH
Flagellar assembly protein H	-	-	-	Flagellar assembly protein H
Flagellar basal-body P-ring formation protein FlgA	Flagellar basal-body P-ring formation protein FlgA	-	-	-
Flagellar basal-body rod protein FlgG	Flagellar basal-body rod protein FlgG	-	-	Flagellar basal-body rod protein FlgG
Flagellar biosynthesis anti-sigma factor FlgM	Flagellar biosynthesis anti-sigma factor FlgM	Flagellar biosynthesis anti-sigma factor FlgM	Flagellar biosynthesis anti-sigma factor FlgM	Flagellar biosynthesis anti-sigma factor FlgM
Flagellar biosynthesis protein FlaG	Flagellar biosynthesis protein FlaG	-	-	Flagellar biosynthesis protein FlaG
Flagellar biosynthesis protein FlgK	-	Flagellar biosynthesis protein FlgK	-	-
Flagellar biosynthesis protein FlgM	-	-	-	Flagellar biosynthesis protein FlgM
Flagellar biosynthesis protein FlhA	-	-	Flagellar biosynthesis protein FlhA	Flagellar biosynthesis protein FlhA
Flagellar brake protein YcgR	Flagellar brake protein YcgR	-	Flagellar brake protein YcgR	Flagellar brake protein YcgR
Flagellar hook protein FlgE	Flagellar hook protein FlgE	-	Flagellar hook protein FlgE	-
Flagellar hook-associated protein 1	-	Flagellar hook-associated protein 1	-	-
Flagellar hook-associated protein 2	-	-	Flagellar hook-associated protein 2	-
Flagellar hook-associated protein FlgK	-	Flagellar hook-associated protein FlgK	-	-
Flagellar motor component	-	-	Flagellar motor component	-
Flagellar motor protein	Flagellar motor protein	Flagellar motor protein	Flagellar motor protein	Flagellar motor protein MotA
Flagellar motor protein MotA	-	-	-	-
Flagellar motor protein MotB	-	Flagellar motor protein MotB	-	-
Flagellar motor protein MotD	-	-	Flagellar motor protein MotD	-
Flagellar motor switch protein FliG	Flagellar motor switch protein FliG	Flagellar motor switch protein FliG	Flagellar motor switch protein FliG	Flagellar motor switch protein FliG
Flagellar motor switch protein FliM	Flagellar motor switch protein FliM	-	Flagellar motor switch protein FliM	Flagellar motor switch protein FliM
Flagellar motor switch protein FliN	Flagellar motor switch protein FliN	Flagellar motor switch protein FliN	Flagellar motor switch protein FliN	Flagellar motor switch protein FliN
Flagellar M-ring protein	Flagellar M-ring protein	-	Flagellar M-ring protein	Flagellar M-ring protein
Flagellar protein export ATPase FliI	-	Flagellar protein export ATPase FliI	-	-
Flagellar protein FlaG	-	Flagellar protein FlaG	-	-
Flagellar protein FlgN	Flagellar protein FlgN	Flagellar protein FlgN	Flagellar protein FlgN	Flagellar protein FlgN
Flagellar protein FliL	Flagellar protein FliL	-	Flagellar protein FliL	Flagellar protein FliL
Flagellar protein FliT	Flagellar protein FliT	Flagellar protein FliT	-	-
Flagellar secretion chaperone FliS	Flagellar secretion chaperone FliS	Flagellar secretion chaperone FliS	Flagellar secretion chaperone FliS	Flagellar secretion chaperone FliS
Flagellin	Flagellin	Flagellin	Flagellin	Flagellin
Flp family type IVb pilin	-	Flp family type IVb pilin	Flp family type IVb pilin	-
Hemagglutinin family protein	Hemagglutinin family protein	Hemagglutinin family protein	Hemagglutinin family protein	-
Hemolysin D	Hemolysin D	Hemolysin D	-	Hemolysin D
Hemolysin secretion protein D REVERSED	-	-	Hemolysin secretion protein D REVERSED	-
HlyD family secretion protein	HlyD family secretion protein	HlyD family secretion protein	HlyD family Secretion protein	HlyD family secretion protein
HlyD family type I secretion periplasmic adaptor subunit	-	-	HlyD family type I secretion periplasmic adaptor subunit	HlyD family type I secretion periplasmic adaptor subunit
HopJ type III effector protein	HopJ type III effector protein	HopJ type III effector protein	HopJ type III effector protein	HopJ type III effector protein
Hypothetical phage protein	Hypothetical phage protein	-	-	Hypothetical phage protein
MotA/TolQ/ExbB proton channel family protein	-	-	MotA/TolQ/ExbB proton channel family protein	-
Motility protein MotB	Motility protein MotB	-	Motility protein MotB	Motility protein MotB
Phage protein	-	Phage protein	Phage protein	-
Phage T7 F exclusion suppressor FxsA	Phage T7 F exclusion suppressor FxsA	Phage T7 F exclusion suppressor FxsA	Phage T7 F exclusion suppressor FxsA	Phage T7 F exclusion suppressor FxsA
Phage tail protein	Phage tail protein	Phage tail protein	Phage tail protein	Phage tail protein
Phage tail sheath protein, putative	Phage tail sheath protein, putative	Phage tail sheath protein, putative	Phage tail sheath protein, putative	Phage tail sheath protein, putative
Phage tail tape measure protein	Phage tail tape measure protein	-	Phage tail tape measure protein	-
Phage tail tube protein FII	Phage tail tube protein FII	-	-	-
Phage virion morphogenesis family protein	-	-	Phage virion morphogenesis family protein	-
Pilin	-	Pilin	Pilin	Pilin
PilN family type IVB pilus formation outer membrane protein	-	PilN family type IVB pilus formation outer membrane protein	PilN family type IVB pilus formation outer membrane protein	-
PilT protein	-	PilT protein	PilT protein	PilT protein
Pilus assembly protein PilZ	Pilus assembly protein PilZ	Pilus assembly protein PilZ	Pilus assembly protein PilZ	Pilus assembly protein PilZ
Protein affecting phage T7 exclusion by the F plasmid	Protein affecting phage T7 exclusion by the F plasmid	Protein affecting phage T7 exclusion by the F plasmid	Protein affecting phage T7 exclusion by the F plasmid	Protein affecting phage T7 exclusion by the F plasmid
Putative phage tail tube protein	-	-	Putative phage tail tube protein	Putative phage tail tube protein
Putative type II secretion system protein	-	Putative type II secretion system protein	Putative type II secretion system protein	Putative type II secretion system protein
REVERSED Filamentous hemagglutinin	-	-	-	REVERSED Filamentous hemagglutinin
REVERSED MotA/TolQ/ExbB proton channel family protein	-	REVERSED MotA/TolQ/ExbB proton channel family protein	-	-
REVERSED Phage tail tape measure protein	-	-	-	REVERSED Phage tail tape measure protein
REVERSED Phage tail tape measure protein, TP901 family	-	REVERSED Phage tail tape measure protein, TP901 family	-	-
REVERSED Prophage PSSB64-01	-	-	REVERSED Prophage PSSB64-01	-
REVERSED Putative fimbrial usher outer membrane protein	-	REVERSED Putative fimbrial usher outer membrane protein	-	-
REVERSED Putative phage tail fiber-related protein	-	-	REVERSED Putative phage tail fiber-related protein	-
Tail-specific protease	Tail-specific protease	Tail-specific protease	Tail-specific protease	Tail-specific protease
Type I restriction enzyme R Protein	-	-	-	-
Type I restriction enzyme R Protein REVERSED	Type I restriction enzyme R Protein REVERSED	-	Type I restriction enzyme R Protein	Type I secretion membrane fusion protein
Type I restriction-modification protein subunit M REVERSED	Type I restriction-modification protein subunit M REVERSED	-	-	Type I secretion outer membrane protein
Type I secretion membrane fusion protein	-	-	Type I secretion membrane fusion protein	-
Type I secretion outer membrane protein	-	Type I secretion outer membrane protein	-	-
Type I secretion outer membrane protein,tolC	Type I secretion outer membrane protein,tolC	-	-	-
Type I secretion system ATP-binding protein PrsD	-	-	Type I secretion system ATP-binding protein PrsD	-
Type I secretion system membrane fusion protein PrsE	-	-	Type I secretion system membrane fusion protein PrsE	Type I secretion system membrane fusion protein PrsE
Type I secretion system permease/ATPase	-	-	Type I secretion system permease/ATPase	Type I secretion system permease/ATPase
Type II secretion pseudopilin HxcU REVERSED	-	-	Type II secretion pseudopilin HxcU REVERSED	Type II secretion pseudopilin HxcU REVERSED
Type II secretion system protein F / REVERSED	-	Type II secretion system protein F	Type II secretion system protein F REVERSED	Type II secretion system protein F REVERSED
Type II secretion system protein GspJ REVERSED	-	-	-	Type II secretion system protein GspJ REVERSED
Type III effector	-	-	Type III effector	Type III effector
Type III pantothenate kinase,coaX	Type III pantothenate kinase,coaX	-	-	-
Type III PLP-dependent enzyme	Type III PLP-dependent enzyme	Type III PLP-dependent enzyme	Type III PLP-dependent enzyme	-
Type III restriction system endonuclease REVERSED	Type III restriction system endonuclease REVERSED	Type III restriction system endonuclease REVERSED	Type III restriction system endonuclease REVERSED	Type III restriction system endonuclease REVERSED
Type III secretion system transcriptional regulator RspS REVERSED	-	-	Type III secretion system transcriptional regulator RspS REVERSED	-
Type IV pilus response regulator PilH	Type IV pilus response regulator PilH	Type IV pilus response regulator PilH	Type IV pilus response regulator PilH	Type IV pilus response regulator PilH
Type IV secretion protein Rhs	Type IV secretion protein Rhs	Type IV secretion protein Rhs	Type IV secretion protein Rhs	Type IV secretion protein Rhs
Type IVB pilus formation outer membrane protein, R64 PilN family	-	Type IVB pilus formation outer membrane protein, R64 PilN family	Type IVB pilus formation outer membrane protein, R64 PilN family	-
Type VI polysaccharide biosynthesis protein VipB/TviC	Type VI polysaccharide biosynthesis protein VipB/TviC	Type VI polysaccharide biosynthesis protein VipB/TviC	Type VI polysaccharide biosynthesis protein VipB/TviC	Type VI polysaccharide biosynthesis protein VipB/TviC
Type VI secretion ATPase, ClpV2	-	-	-	Type VI secretion ATPase, ClpV2
Type VI secretion protein	-	Type VI secretion protein	Type VI secretion protein	Type VI secretion protein REVERSED
Type VI secretion protein TssK1 REVERSED	-	-	-	Type VI secretion protein TssK1 REVERSED
Type VI secretion protein TssL	-	Type VI secretion protein TssL	-	-
Type VI secretion protein VasK REVERSED	Type VI secretion protein VasK REVERSED	-	-	-
Type VI secretion system baseplate subunit TssK REVERSED	-	-	-	Type VI secretion system baseplate subunit TssK REVERSED
Type VI secretion system protein ImpK	Type VI secretion system protein ImpK	Type VI secretion system protein ImpK	Type VI secretion system protein ImpK	Type VI secretion system protein ImpK
Type VI secretion system protein ImpM	Type VI secretion system protein ImpM	-	Type VI secretion system protein ImpM	Type VI secretion system protein ImpM
