# Supplementary material for: The Anti-Listeria Activity of Pseudomonas fluorescens Isolated from the Horticultural Environment in New Zealand
Source: Pathogens. 2023 Feb 19;12(2):349. doi: 10.3390/pathogens12020349 (PMC9960311; doi:10.3390/pathogens12020349)
Supplement: Supplementary file 1 [file pathogens-12-00349-s001.zip › Supplementary Table S2-Peptide-Summaries.xlsx]

## Sheet: PFR46H06
N	Unused	Total	%Cov	%Cov(50)	%Cov(95)	Accessions	Names	Used	Annotation	Contrib	Conf	Sequence	Modifications	ProteinModifications	Cleavages	dMass	Obs MW	Obs m/z	Theor MW	Theor m/z	Theor z	Sc	Spectrum	Acq Time	Intensity (Peptide)	PrecursorIntensityAcquisition	Apex Time (Peptide)	Elution Peak Width (Peptide)	MS2Counts
1	173.81	173.81	73.34	69.62	69.05	tr|A0A2S8XMY9|A0A2S8XMY9_PSEFL	DNA-directed RNA polymerase subunit beta' OS=Pseudomonas fluorescens OX=294 GN=rpoC PE=3 SV=1			2	99	AIQLHPLVCAAYNADFDGDQMAVHVPLTLEAQLEAR	Carbamidomethyl(C)@9			0.00774161	3975.97	995	3975.96	994.998	4	27	1.1.1.4239.15	103.369	763.5	759.57	103.37	0.51	5232.81
1	173.81	173.81	73.34	69.62	69.05	tr|A0A2S8XMY9|A0A2S8XMY9_PSEFL	DNA-directed RNA polymerase subunit beta' OS=Pseudomonas fluorescens OX=294 GN=rpoC PE=3 SV=1			2	99	ALLYQVVPK				0.000415283	1029.62	515.819	1029.62	515.818	2	15	1.1.1.3498.14	67.4149	33144.7	14788.3	67.2	0.34	21404.1
1	173.81	173.81	73.34	69.62	69.05	tr|A0A2S8XMY9|A0A2S8XMY9_PSEFL	DNA-directed RNA polymerase subunit beta' OS=Pseudomonas fluorescens OX=294 GN=rpoC PE=3 SV=1			2	99	AMMANLSK				-0.00180904	864.418	433.216	864.42	433.217	2	12	1.1.1.2929.2	40.0937	6191.32	6101.13	40.09	0.43	19168.5
1	173.81	173.81	73.34	69.62	69.05	tr|A0A2S8XMY9|A0A2S8XMY9_PSEFL	DNA-directed RNA polymerase subunit beta' OS=Pseudomonas fluorescens OX=294 GN=rpoC PE=3 SV=1			2	99	AMMANLSKEK			missed K-E@8	0.00932154	1121.57	561.791	1121.56	561.786	2	14	1.1.1.2845.11	36.0761	2867.54	2814.37	36.14	0.48	11616
1	173.81	173.81	73.34	69.62	69.05	tr|A0A2S8XMY9|A0A2S8XMY9_PSEFL	DNA-directed RNA polymerase subunit beta' OS=Pseudomonas fluorescens OX=294 GN=rpoC PE=3 SV=1			2	99	ANDEVSKAMMANLSK			missed K-A@7	0.000858125	1607.77	536.929	1607.76	536.929	3	21	1.1.1.3308.20	58.292	3333.05	1902.39	58.41	0.24	8801.33
1	173.81	173.81	73.34	69.62	69.05	tr|A0A2S8XMY9|A0A2S8XMY9_PSEFL	DNA-directed RNA polymerase subunit beta' OS=Pseudomonas fluorescens OX=294 GN=rpoC PE=3 SV=1			2	99	ASLSTESFISAASFQETTR				0.00440543	2031.98	678.334	2031.97	678.332	3	27	1.1.1.3794.9	81.6898	8733.25	6316.94	81.82	0.34	26762.9
1	173.81	173.81	73.34	69.62	69.05	tr|A0A2S8XMY9|A0A2S8XMY9_PSEFL	DNA-directed RNA polymerase subunit beta' OS=Pseudomonas fluorescens OX=294 GN=rpoC PE=3 SV=1			2	99	CGVEVALAK	Carbamidomethyl(C)@1			0.000462324	945.496	473.755	945.495	473.755	2	14	1.1.1.3097.6	48.179	6043.04	2946.54	48.02	0.24	7749.65
1	173.81	173.81	73.34	69.62	69.05	tr|A0A2S8XMY9|A0A2S8XMY9_PSEFL	DNA-directed RNA polymerase subunit beta' OS=Pseudomonas fluorescens OX=294 GN=rpoC PE=3 SV=1			2	99	DADKPLRVSASEVEAALTEALNSSGN			missed R-V@7	0.00904328	2643.31	882.11	2643.3	882.107	3	26	1.1.1.4305.8	106.582	2319.55	856.98	106.03	0.64	5096.23
1	173.81	173.81	73.34	69.62	69.05	tr|A0A2S8XMY9|A0A2S8XMY9_PSEFL	DNA-directed RNA polymerase subunit beta' OS=Pseudomonas fluorescens OX=294 GN=rpoC PE=3 SV=1			2	99	DGLFCAK	Carbamidomethyl(C)@5			-0.00385661	809.37	405.692	809.374	405.694	2	9	1.1.1.3076.2	47.1544	3453.39	2737.41	47.01	0.58	5774.9
1	173.81	173.81	73.34	69.62	69.05	tr|A0A2S8XMY9|A0A2S8XMY9_PSEFL	DNA-directed RNA polymerase subunit beta' OS=Pseudomonas fluorescens OX=294 GN=rpoC PE=3 SV=1			2	99	DLLNLLKNQGQVEEFDAIR			missed K-N@7	-0.0166447	2214.15	739.057	2214.16	739.062	3	15	1.1.1.4106.8	96.8099	670.82	564.35	96.84	0.69	3742.23
1	173.81	173.81	73.34	69.62	69.05	tr|A0A2S8XMY9|A0A2S8XMY9_PSEFL	DNA-directed RNA polymerase subunit beta' OS=Pseudomonas fluorescens OX=294 GN=rpoC PE=3 SV=1			2	99	DVFKPGTEEVIVPAGTLVDEK				0.00103938	2242.17	748.399	2242.17	748.398	3	18	1.1.1.3762.24	80.1462	4424.57	4202.35	80.12	0.24	16323.6
1	173.81	173.81	73.34	69.62	69.05	tr|A0A2S8XMY9|A0A2S8XMY9_PSEFL	DNA-directed RNA polymerase subunit beta' OS=Pseudomonas fluorescens OX=294 GN=rpoC PE=3 SV=1			2	99	EGDKVDAGAIVAK			missed K-V@4	0.000435249	1271.67	636.844	1271.67	636.843	2	16	1.1.1.2938.11	40.5537	2428.46	2005.09	40.62	0.24	4897.68
1	173.81	173.81	73.34	69.62	69.05	tr|A0A2S8XMY9|A0A2S8XMY9_PSEFL	DNA-directed RNA polymerase subunit beta' OS=Pseudomonas fluorescens OX=294 GN=rpoC PE=3 SV=1			2	99	EGLSVLQYFISTHGAR				-0.011337	1776.9	889.46	1776.92	889.465	2	17	1.1.1.4105.14	96.7697	1759.93	1695.38	96.79	0.24	6188.65
1	173.81	173.81	73.34	69.62	69.05	tr|A0A2S8XMY9|A0A2S8XMY9_PSEFL	DNA-directed RNA polymerase subunit beta' OS=Pseudomonas fluorescens OX=294 GN=rpoC PE=3 SV=1			2	99	ELLHAIDLEHEIGR				0.00145004	1643.86	411.973	1643.86	411.973	4	14	1.1.1.3610.3	72.8144	9642.28	8466.56	72.86	0.25	11925.4
1	173.81	173.81	73.34	69.62	69.05	tr|A0A2S8XMY9|A0A2S8XMY9_PSEFL	DNA-directed RNA polymerase subunit beta' OS=Pseudomonas fluorescens OX=294 GN=rpoC PE=3 SV=1			2	99	ELPEVWDVLAEVIREHPVLLNR			missed R-E@14	-0.00821786	2625.42	657.362	2625.43	657.364	4	17	1.1.1.4496.3	115.945	683.14	671.86	115.94	0.1	3832.3
1	173.81	173.81	73.34	69.62	69.05	tr|A0A2S8XMY9|A0A2S8XMY9_PSEFL	DNA-directed RNA polymerase subunit beta' OS=Pseudomonas fluorescens OX=294 GN=rpoC PE=3 SV=1			2	99	FATSDLNDLYR				-0.00282164	1313.62	657.818	1313.63	657.82	2	18	1.1.1.3531.17	69.0256	7448.71	3365.49	69.19	0.29	9308.31
1	173.81	173.81	73.34	69.62	69.05	tr|A0A2S8XMY9|A0A2S8XMY9_PSEFL	DNA-directed RNA polymerase subunit beta' OS=Pseudomonas fluorescens OX=294 GN=rpoC PE=3 SV=1			2	99	GHQVNIGEAVGVIAAQSIGEPGTQLTMR				0.00265627	2832.46	709.122	2832.46	709.121	4	26	1.1.1.4015.8	92.4077	2487.63	1314.22	92.58	0.38	6360.4
1	173.81	173.81	73.34	69.62	69.05	tr|A0A2S8XMY9|A0A2S8XMY9_PSEFL	DNA-directed RNA polymerase subunit beta' OS=Pseudomonas fluorescens OX=294 GN=rpoC PE=3 SV=1			2	99	GLADTALKTANSGYLTR			missed K-T@8	0.00571139	1750.93	584.65	1750.92	584.648	3	20	1.1.1.3485.15	66.7912	1436.21	1415.84	66.77	0.24	12536.7
1	173.81	173.81	73.34	69.62	69.05	tr|A0A2S8XMY9|A0A2S8XMY9_PSEFL	DNA-directed RNA polymerase subunit beta' OS=Pseudomonas fluorescens OX=294 GN=rpoC PE=3 SV=1			2	99	GLKENVVVGR			missed K-E@3	-0.00287357	1069.62	535.818	1069.62	535.819	2	16	1.1.1.2898.5	38.6181	10514.8	8390.71	38.55	0.19	15725.8
1	173.81	173.81	73.34	69.62	69.05	tr|A0A2S8XMY9|A0A2S8XMY9_PSEFL	DNA-directed RNA polymerase subunit beta' OS=Pseudomonas fluorescens OX=294 GN=rpoC PE=3 SV=1			2	99	GLMAKPDGSIIETPITANFR	Oxidation(M)@3			-0.000577227	2146.11	716.377	2146.11	716.377	3	17	1.1.1.3730.25	78.6154	2987.23	2477.31	78.53	0.34	7110.02
1	173.81	173.81	73.34	69.62	69.05	tr|A0A2S8XMY9|A0A2S8XMY9_PSEFL	DNA-directed RNA polymerase subunit beta' OS=Pseudomonas fluorescens OX=294 GN=rpoC PE=3 SV=1			2	99	GLSYDVVNLPMK				0.000302365	1334.69	668.353	1334.69	668.352	2	19	1.1.1.3720.5	78.122	9076.98	3582.48	78.34	0.29	14317
1	173.81	173.81	73.34	69.62	69.05	tr|A0A2S8XMY9|A0A2S8XMY9_PSEFL	DNA-directed RNA polymerase subunit beta' OS=Pseudomonas fluorescens OX=294 GN=rpoC PE=3 SV=1			2	99	GLSYDVVNLPMKK			missed K-K@12	0.000555457	1462.79	488.603	1462.79	488.602	3	15	1.1.1.3551.5	69.9702	12854.3	5277.03	69.82	0.19	10433.8
1	173.81	173.81	73.34	69.62	69.05	tr|A0A2S8XMY9|A0A2S8XMY9_PSEFL	DNA-directed RNA polymerase subunit beta' OS=Pseudomonas fluorescens OX=294 GN=rpoC PE=3 SV=1			2	99	GTVTYVGMEEGITIKR			missed K-R@15	-0.00140588	1752.91	585.309	1752.91	585.31	3	18	1.1.1.3465.10	65.8208	2693.56	2507.13	65.85	0.29	12249.9
1	173.81	173.81	73.34	69.62	69.05	tr|A0A2S8XMY9|A0A2S8XMY9_PSEFL	DNA-directed RNA polymerase subunit beta' OS=Pseudomonas fluorescens OX=294 GN=rpoC PE=3 SV=1			2	99	HLNVFEGEQVNRGEVISDGPSDPHDILR			missed R-G@12	0.001554	3128.53	783.139	3128.53	783.139	4	25	1.1.1.3568.23	70.8225	3518.88	3145.32	70.88	0.24	8375.58
1	173.81	173.81	73.34	69.62	69.05	tr|A0A2S8XMY9|A0A2S8XMY9_PSEFL	DNA-directed RNA polymerase subunit beta' OS=Pseudomonas fluorescens OX=294 GN=rpoC PE=3 SV=1			2	99	IAIGDVIAR				-0.00103925	926.554	464.284	926.555	464.285	2	15	1.1.1.3453.13	65.2435	45639.3	11213.6	65.42	0.19	19545.9
1	173.81	173.81	73.34	69.62	69.05	tr|A0A2S8XMY9|A0A2S8XMY9_PSEFL	DNA-directed RNA polymerase subunit beta' OS=Pseudomonas fluorescens OX=294 GN=rpoC PE=3 SV=1			2	99	IAIGDVIARIPQETSK			missed R-I@9	-0.00490066	1709.96	570.995	1709.97	570.996	3	18	1.1.1.3761.5	80.0789	4463.88	3510.29	80.17	0.19	11110.8
1	173.81	173.81	73.34	69.62	69.05	tr|A0A2S8XMY9|A0A2S8XMY9_PSEFL	DNA-directed RNA polymerase subunit beta' OS=Pseudomonas fluorescens OX=294 GN=rpoC PE=3 SV=1			2	99	IFGPVKDYECLCGK	Carbamidomethyl(C)@10; Carbamidomethyl(C)@12		missed K-D@6	0.0228676	1684.82	562.613	1684.8	562.606	3	18	1.1.1.3467.6	65.9131	10847.8	10275.3	65.85	0.39	62276.1
1	173.81	173.81	73.34	69.62	69.05	tr|A0A2S8XMY9|A0A2S8XMY9_PSEFL	DNA-directed RNA polymerase subunit beta' OS=Pseudomonas fluorescens OX=294 GN=rpoC PE=3 SV=1			2	99	IGLASPEMIR				0.00152461	1085.59	543.803	1085.59	543.802	2	14	1.1.1.3443.28	64.7764	33195.7	10688.1	64.94	0.19	11653.1
1	173.81	173.81	73.34	69.62	69.05	tr|A0A2S8XMY9|A0A2S8XMY9_PSEFL	DNA-directed RNA polymerase subunit beta' OS=Pseudomonas fluorescens OX=294 GN=rpoC PE=3 SV=1			2	99	IGLLMDMTLRDIER			missed R-D@10	-0.000826363	1674.88	559.3	1674.88	559.301	3	13	1.1.1.4035.4	93.3623	5740.49	2438.22	93.02	0.39	4212.76
1	173.81	173.81	73.34	69.62	69.05	tr|A0A2S8XMY9|A0A2S8XMY9_PSEFL	DNA-directed RNA polymerase subunit beta' OS=Pseudomonas fluorescens OX=294 GN=rpoC PE=3 SV=1			2	99	IIGAATDEVKEIESQYASGLVTQGEK			missed K-E@10	0.00554844	2735.39	912.805	2735.39	912.803	3	27	1.1.1.3905.26	87.0885	8722.29	1586.88	86.75	0.29	7556.44
1	173.81	173.81	73.34	69.62	69.05	tr|A0A2S8XMY9|A0A2S8XMY9_PSEFL	DNA-directed RNA polymerase subunit beta' OS=Pseudomonas fluorescens OX=294 GN=rpoC PE=3 SV=1			2	99	IIGAATDEVKEIESQYASGLVTQGEKYNK			missed K-E@10; missed K-Y@26	-0.00056808	3140.59	786.154	3140.59	786.154	4	23	1.1.1.3886.26	86.1638	30576.3	2172.2	85.79	0.19	7544.25
1	173.81	173.81	73.34	69.62	69.05	tr|A0A2S8XMY9|A0A2S8XMY9_PSEFL	DNA-directed RNA polymerase subunit beta' OS=Pseudomonas fluorescens OX=294 GN=rpoC PE=3 SV=1			2	99	INDKHIETILR			missed K-H@4	-0.00312577	1350.76	451.26	1350.76	451.261	3	14	1.1.1.3123.3	49.4134	4087.4	1891.65	49.55	0.19	4699.81
1	173.81	173.81	73.34	69.62	69.05	tr|A0A2S8XMY9|A0A2S8XMY9_PSEFL	DNA-directed RNA polymerase subunit beta' OS=Pseudomonas fluorescens OX=294 GN=rpoC PE=3 SV=1			2	99	INETVNDRDGGSVTNTR			missed R-D@8	0.00331932	1846.88	616.634	1846.88	616.633	3	24	1.1.1.2812.16	34.4866	12687.4	11738.2	34.45	0.24	24709.1
1	173.81	173.81	73.34	69.62	69.05	tr|A0A2S8XMY9|A0A2S8XMY9_PSEFL	DNA-directed RNA polymerase subunit beta' OS=Pseudomonas fluorescens OX=294 GN=rpoC PE=3 SV=1			2	99	IVDTTVGR				-0.000234019	859.476	430.745	859.476	430.745	2	11	1.1.1.2760.6	31.9721	17815.8	16225.5	31.91	0.33	31199.2
1	173.81	173.81	73.34	69.62	69.05	tr|A0A2S8XMY9|A0A2S8XMY9_PSEFL	DNA-directed RNA polymerase subunit beta' OS=Pseudomonas fluorescens OX=294 GN=rpoC PE=3 SV=1			2	99	KGLADTALK			missed K-G@1	0.000791003	915.54	458.777	915.539	458.777	2	14	1.1.1.2817.15	34.7177	10697.1	9804.92	34.65	0.44	13979.4
1	173.81	173.81	73.34	69.62	69.05	tr|A0A2S8XMY9|A0A2S8XMY9_PSEFL	DNA-directed RNA polymerase subunit beta' OS=Pseudomonas fluorescens OX=294 GN=rpoC PE=3 SV=1			2	99	KGLADTALKTANSGYLTR			missed K-G@1; missed K-T@9	-0.00381169	1879.01	470.76	1879.02	470.761	4	21	1.1.1.3315.3	58.6091	2910.6	2001.05	58.69	0.14	7993.12
1	173.81	173.81	73.34	69.62	69.05	tr|A0A2S8XMY9|A0A2S8XMY9_PSEFL	DNA-directed RNA polymerase subunit beta' OS=Pseudomonas fluorescens OX=294 GN=rpoC PE=3 SV=1			2	99	LANEEKFVSK			missed K-F@6	-0.0037025	1163.62	582.815	1163.62	582.817	2	14	1.1.1.2844.13	36.0298	3430.2	2834.14	36.09	0.24	16569.2
1	173.81	173.81	73.34	69.62	69.05	tr|A0A2S8XMY9|A0A2S8XMY9_PSEFL	DNA-directed RNA polymerase subunit beta' OS=Pseudomonas fluorescens OX=294 GN=rpoC PE=3 SV=1			2	99	LGIQAFEPVLIEGK				0.00435339	1512.86	757.437	1512.86	757.435	2	21	1.1.1.4005.10	91.9169	42082.9	3619.06	91.61	0.24	13339.1
1	173.81	173.81	73.34	69.62	69.05	tr|A0A2S8XMY9|A0A2S8XMY9_PSEFL	DNA-directed RNA polymerase subunit beta' OS=Pseudomonas fluorescens OX=294 GN=rpoC PE=3 SV=1			2	99	LHQCGLPK	Carbamidomethyl(C)@4			-0.0047045	951.491	476.753	951.496	476.755	2	11	1.1.1.2688.8	28.5133	5689.17	5417.93	28.58	0.29	15791.5
1	173.81	173.81	73.34	69.62	69.05	tr|A0A2S8XMY9|A0A2S8XMY9_PSEFL	DNA-directed RNA polymerase subunit beta' OS=Pseudomonas fluorescens OX=294 GN=rpoC PE=3 SV=1			2	99	LINQCYR	Carbamidomethyl(C)@5			-0.00168385	965.474	483.744	965.475	483.745	2	11	1.1.1.2827.7	35.2002	9504.46	4917.27	34.98	0.29	12232.6
1	173.81	173.81	73.34	69.62	69.05	tr|A0A2S8XMY9|A0A2S8XMY9_PSEFL	DNA-directed RNA polymerase subunit beta' OS=Pseudomonas fluorescens OX=294 GN=rpoC PE=3 SV=1			2	99	LIPAGTGLAYHSER				-0.00228334	1483.78	742.895	1483.78	742.896	2	17	1.1.1.3209.15	53.5588	7529.79	5829.45	53.42	0.29	12737.5
1	173.81	173.81	73.34	69.62	69.05	tr|A0A2S8XMY9|A0A2S8XMY9_PSEFL	DNA-directed RNA polymerase subunit beta' OS=Pseudomonas fluorescens OX=294 GN=rpoC PE=3 SV=1			2	99	LLDLSAPDIIVR				0.000892203	1323.78	662.896	1323.78	662.895	2	21	1.1.1.3920.5	87.7767	13138.4	9854.48	87.67	0.24	41094.6
1	173.81	173.81	73.34	69.62	69.05	tr|A0A2S8XMY9|A0A2S8XMY9_PSEFL	DNA-directed RNA polymerase subunit beta' OS=Pseudomonas fluorescens OX=294 GN=rpoC PE=3 SV=1			2	99	LLDLSAPDIIVRNEK			missed R-N@12	0.000662191	1694.96	565.993	1694.96	565.993	3	18	1.1.1.3748.5	79.4559	9186.41	7642.78	79.5	0.19	18263.5
1	173.81	173.81	73.34	69.62	69.05	tr|A0A2S8XMY9|A0A2S8XMY9_PSEFL	DNA-directed RNA polymerase subunit beta' OS=Pseudomonas fluorescens OX=294 GN=rpoC PE=3 SV=1			2	99	LLDLSAPDIIVRNEKR			missed R-N@12; missed K-R@15	-0.00143185	1851.06	463.771	1851.06	463.772	4	18	1.1.1.3655.2	74.9872	14363.4	14206.5	74.98	0.19	25988.2
1	173.81	173.81	73.34	69.62	69.05	tr|A0A2S8XMY9|A0A2S8XMY9_PSEFL	DNA-directed RNA polymerase subunit beta' OS=Pseudomonas fluorescens OX=294 GN=rpoC PE=3 SV=1			2	99	LLGVSALAK				-0.000908793	870.553	436.284	870.554	436.284	2	12	1.1.1.3411.7	63.2126	35195.4	14302.8	63.06	0.24	23817.4
1	173.81	173.81	73.34	69.62	69.05	tr|A0A2S8XMY9|A0A2S8XMY9_PSEFL	DNA-directed RNA polymerase subunit beta' OS=Pseudomonas fluorescens OX=294 GN=rpoC PE=3 SV=1			2	99	LREEIPQTNSETK			missed R-E@2	-0.00146555	1543.78	515.601	1543.78	515.602	3	17	1.1.1.2884.10	37.959	11464	11191.6	37.97	0.19	37499.4
1	173.81	173.81	73.34	69.62	69.05	tr|A0A2S8XMY9|A0A2S8XMY9_PSEFL	DNA-directed RNA polymerase subunit beta' OS=Pseudomonas fluorescens OX=294 GN=rpoC PE=3 SV=1			2	99	LREEIPQTNSETKIK			missed R-E@2; missed K-I@13	-0.00376984	1784.96	595.994	1784.96	595.995	3	15	1.1.1.2973.19	42.2402	3163.71	2997.82	42.26	0.14	9110.05
1	173.81	173.81	73.34	69.62	69.05	tr|A0A2S8XMY9|A0A2S8XMY9_PSEFL	DNA-directed RNA polymerase subunit beta' OS=Pseudomonas fluorescens OX=294 GN=rpoC PE=3 SV=1			2	99	LVDVAQDLVVTEIDCGTEHGLLMTPHIEGGDVVEPLGER	Carbamidomethyl(C)@15			0.00241136	4212.07	1054.03	4212.07	1054.03	4	35	1.1.1.4276.14	105.18	2083.32	2067.22	105.14	0.25	7126.12
1	173.81	173.81	73.34	69.62	69.05	tr|A0A2S8XMY9|A0A2S8XMY9_PSEFL	DNA-directed RNA polymerase subunit beta' OS=Pseudomonas fluorescens OX=294 GN=rpoC PE=3 SV=1			2	99	LVITPNDGSDPYEELIPK				-0.000955105	1999.01	667.345	1999.02	667.346	3	19	1.1.1.3872.16	85.4753	5476.44	1104.96	85.74	0.29	4281.93
1	173.81	173.81	73.34	69.62	69.05	tr|A0A2S8XMY9|A0A2S8XMY9_PSEFL	DNA-directed RNA polymerase subunit beta' OS=Pseudomonas fluorescens OX=294 GN=rpoC PE=3 SV=1			2	99	LVITPNDGSDPYEELIPKWR			missed K-W@18	-0.000360859	2341.2	781.406	2341.2	781.406	3	18	1.1.1.3973.17	90.3803	3578.48	3468.48	90.4	0.3	9158.71
1	173.81	173.81	73.34	69.62	69.05	tr|A0A2S8XMY9|A0A2S8XMY9_PSEFL	DNA-directed RNA polymerase subunit beta' OS=Pseudomonas fluorescens OX=294 GN=rpoC PE=3 SV=1			2	99	MAHIELASPVAHIWFLK				0.00118147	1962.06	491.521	1962.05	491.521	4	14	1.1.1.4042.2	93.698	1053.99	1032.31	93.7	0.15	1298.53
1	173.81	173.81	73.34	69.62	69.05	tr|A0A2S8XMY9|A0A2S8XMY9_PSEFL	DNA-directed RNA polymerase subunit beta' OS=Pseudomonas fluorescens OX=294 GN=rpoC PE=3 SV=1			2	99	MALELFKPFIFGK				-0.000139913	1539.85	514.291	1539.85	514.291	3	16	1.1.1.4217.2	102.24	3265.91	1524.32	102.38	0.15	1568.15
1	173.81	173.81	73.34	69.62	69.05	tr|A0A2S8XMY9|A0A2S8XMY9_PSEFL	DNA-directed RNA polymerase subunit beta' OS=Pseudomonas fluorescens OX=294 GN=rpoC PE=3 SV=1			2	99	MLQEAVDALLDNGR				-0.00482511	1543.76	515.595	1543.77	515.596	3	17	1.1.1.3907.4	87.1512	891.56	825.03	87.09	0.24	2513.37
1	173.81	173.81	73.34	69.62	69.05	tr|A0A2S8XMY9|A0A2S8XMY9_PSEFL	DNA-directed RNA polymerase subunit beta' OS=Pseudomonas fluorescens OX=294 GN=rpoC PE=3 SV=1			2	99	MLQEAVDALLDNGRR			missed R-R@14	0.00119339	1699.87	567.63	1699.87	567.63	3	15	1.1.1.3798.10	81.8851	8545.12	7892.12	81.92	0.24	13618.2
1	173.81	173.81	73.34	69.62	69.05	tr|A0A2S8XMY9|A0A2S8XMY9_PSEFL	DNA-directed RNA polymerase subunit beta' OS=Pseudomonas fluorescens OX=294 GN=rpoC PE=3 SV=1			2	99	MVDDNGKDLLLPGTDVIAQYFLPANALVGVADGAK	Oxidation(M)@1		missed K-D@7	0.0125137	3615.86	904.973	3615.85	904.97	4	25	1.1.1.4491.16	115.72	2437.48	2405.11	115.73	0.1	11391.6
1	173.81	173.81	73.34	69.62	69.05	tr|A0A2S8XMY9|A0A2S8XMY9_PSEFL	DNA-directed RNA polymerase subunit beta' OS=Pseudomonas fluorescens OX=294 GN=rpoC PE=3 SV=1			2	99	NQGQVEEFDAIR				-0.00111616	1404.66	703.338	1404.66	703.339	2	18	1.1.1.3290.28	57.4345	14978.3	8647.4	57.54	0.24	26964.3
1	173.81	173.81	73.34	69.62	69.05	tr|A0A2S8XMY9|A0A2S8XMY9_PSEFL	DNA-directed RNA polymerase subunit beta' OS=Pseudomonas fluorescens OX=294 GN=rpoC PE=3 SV=1			2	99	NQGQVEEFDAIRIGLASPEMIR	Deamidated(Q)@4		missed R-I@12	0.0187518	2473.25	825.423	2473.23	825.416	3	20	1.1.1.3962.22	89.8425	1825.25	1511.95	89.9	0.7	11418.2
1	173.81	173.81	73.34	69.62	69.05	tr|A0A2S8XMY9|A0A2S8XMY9_PSEFL	DNA-directed RNA polymerase subunit beta' OS=Pseudomonas fluorescens OX=294 GN=rpoC PE=3 SV=1			2	99	QTDELTGMTNIEVLDAKDRPAAGK			missed K-D@17	-0.0022189	2572.28	644.077	2572.28	644.077	4	20	1.1.1.3551.17	69.9869	3157.51	3140.66	69.97	0.2	10306.9
1	173.81	173.81	73.34	69.62	69.05	tr|A0A2S8XMY9|A0A2S8XMY9_PSEFL	DNA-directed RNA polymerase subunit beta' OS=Pseudomonas fluorescens OX=294 GN=rpoC PE=3 SV=1			2	99	RLLDLSAPDIIVR			missed R-L@1	-5.29774e-05	1479.88	494.3	1479.88	494.3	3	15	1.1.1.3799.3	81.9257	2719.38	1246.53	82.07	0.29	3076.4
1	173.81	173.81	73.34	69.62	69.05	tr|A0A2S8XMY9|A0A2S8XMY9_PSEFL	DNA-directed RNA polymerase subunit beta' OS=Pseudomonas fluorescens OX=294 GN=rpoC PE=3 SV=1			2	99	RLVITPNDGSDPYEELIPK			missed R-L@1	0.00405335	2155.12	719.381	2155.12	719.379	3	28	1.1.1.3769.25	80.4953	8595	8304.49	80.51	0.29	48315
1	173.81	173.81	73.34	69.62	69.05	tr|A0A2S8XMY9|A0A2S8XMY9_PSEFL	DNA-directed RNA polymerase subunit beta' OS=Pseudomonas fluorescens OX=294 GN=rpoC PE=3 SV=1			2	99	RMLQEAVDALLDNGR			missed R-M@1	-0.00448274	1699.86	567.628	1699.87	567.63	3	15	1.1.1.3864.3	85.0727	667.49	620.84	85.12	0.58	2970.61
1	173.81	173.81	73.34	69.62	69.05	tr|A0A2S8XMY9|A0A2S8XMY9_PSEFL	DNA-directed RNA polymerase subunit beta' OS=Pseudomonas fluorescens OX=294 GN=rpoC PE=3 SV=1			2	99	SGELAIADDYGR				0.00101715	1265.59	633.802	1265.59	633.802	2	14	1.1.1.3283.21	57.0917	1591.42	1301.01	57.16	0.29	9100.5
1	173.81	173.81	73.34	69.62	69.05	tr|A0A2S8XMY9|A0A2S8XMY9_PSEFL	DNA-directed RNA polymerase subunit beta' OS=Pseudomonas fluorescens OX=294 GN=rpoC PE=3 SV=1			2	99	SGELAIADDYGRER			missed R-E@12	0.00135777	1550.73	776.374	1550.73	776.374	2	21	1.1.1.3199.14	53.08	5590.3	4225.96	53.14	0.24	14020.2
1	173.81	173.81	73.34	69.62	69.05	tr|A0A2S8XMY9|A0A2S8XMY9_PSEFL	DNA-directed RNA polymerase subunit beta' OS=Pseudomonas fluorescens OX=294 GN=rpoC PE=3 SV=1			2	99	SPISCETR	Carbamidomethyl(C)@5			0.00149894	948.435	475.225	948.433	475.224	2	12	1.1.1.2671.7	27.6899	6905.3	6687.54	27.67	0.91	20589.1
1	173.81	173.81	73.34	69.62	69.05	tr|A0A2S8XMY9|A0A2S8XMY9_PSEFL	DNA-directed RNA polymerase subunit beta' OS=Pseudomonas fluorescens OX=294 GN=rpoC PE=3 SV=1			2	99	SVITVGPTLR				-0.00190323	1041.62	521.815	1041.62	521.816	2	13	1.1.1.3349.8	60.2454	33992.2	14608.8	60.42	0.24	49846.5
1	173.81	173.81	73.34	69.62	69.05	tr|A0A2S8XMY9|A0A2S8XMY9_PSEFL	DNA-directed RNA polymerase subunit beta' OS=Pseudomonas fluorescens OX=294 GN=rpoC PE=3 SV=1			2	99	SWSFGEVKKPETINYR			missed K-K@8	-0.00320143	1939.98	486.001	1939.98	486.002	4	14	1.1.1.3425.5	63.8906	4252.54	4060.28	63.88	0.19	9457.99
1	173.81	173.81	73.34	69.62	69.05	tr|A0A2S8XMY9|A0A2S8XMY9_PSEFL	DNA-directed RNA polymerase subunit beta' OS=Pseudomonas fluorescens OX=294 GN=rpoC PE=3 SV=1			2	99	TANSGYLTR				-0.0025175	981.485	491.75	981.488	491.751	2	10	1.1.1.2778.17	32.8412	3672.86	2632.01	32.96	0.62	6772.11
1	173.81	173.81	73.34	69.62	69.05	tr|A0A2S8XMY9|A0A2S8XMY9_PSEFL	DNA-directed RNA polymerase subunit beta' OS=Pseudomonas fluorescens OX=294 GN=rpoC PE=3 SV=1			2	99	TFHIGGAASR				0.0019005	1015.52	508.768	1015.52	508.767	2	11	1.1.1.2895.7	38.4738	9718.04	6273.79	38.7	0.38	26130.2
1	173.81	173.81	73.34	69.62	69.05	tr|A0A2S8XMY9|A0A2S8XMY9_PSEFL	DNA-directed RNA polymerase subunit beta' OS=Pseudomonas fluorescens OX=294 GN=rpoC PE=3 SV=1			2	99	TSAADSVQVK				-0.00320916	1004.51	503.263	1004.51	503.264	2	16	1.1.1.2710.29	29.5877	7330.69	6310.04	29.45	0.48	23787.3
1	173.81	173.81	73.34	69.62	69.05	tr|A0A2S8XMY9|A0A2S8XMY9_PSEFL	DNA-directed RNA polymerase subunit beta' OS=Pseudomonas fluorescens OX=294 GN=rpoC PE=3 SV=1			2	99	TSAADSVQVKNGGTVR	Deamidated(N)@11		missed K-N@10	-0.0037764	1589.8	530.94	1589.8	530.941	3	16	1.1.1.2843.19	35.9781	2330.44	2170.49	36	0.24	7105.57
1	173.81	173.81	73.34	69.62	69.05	tr|A0A2S8XMY9|A0A2S8XMY9_PSEFL	DNA-directed RNA polymerase subunit beta' OS=Pseudomonas fluorescens OX=294 GN=rpoC PE=3 SV=1			2	99	VFADLQEVDR				-0.00193488	1190.59	596.303	1190.59	596.304	2	17	1.1.1.3362.7	60.869	7907.87	7281.97	60.81	0.33	43895.6
1	173.81	173.81	73.34	69.62	69.05	tr|A0A2S8XMY9|A0A2S8XMY9_PSEFL	DNA-directed RNA polymerase subunit beta' OS=Pseudomonas fluorescens OX=294 GN=rpoC PE=3 SV=1			2	99	VFADLQEVDRVFR			missed R-V@10	0.00307342	1592.83	531.952	1592.83	531.951	3	19	1.1.1.3827.2	83.2818	45548.6	45236.7	83.28	0.19	74237.6
1	173.81	173.81	73.34	69.62	69.05	tr|A0A2S8XMY9|A0A2S8XMY9_PSEFL	DNA-directed RNA polymerase subunit beta' OS=Pseudomonas fluorescens OX=294 GN=rpoC PE=3 SV=1			2	99	VIDLWSKANDEVSK			missed K-A@7	-0.00221119	1602.82	535.282	1602.83	535.282	3	17	1.1.1.3453.24	65.2535	5578.28	5428.79	65.23	0.19	15637.2
1	173.81	173.81	73.34	69.62	69.05	tr|A0A2S8XMY9|A0A2S8XMY9_PSEFL	DNA-directed RNA polymerase subunit beta' OS=Pseudomonas fluorescens OX=294 GN=rpoC PE=3 SV=1			2	99	VIDRHGDEVDQESFNSMYMMADSGAR			missed R-H@4	6.56454e-05	2959.25	740.821	2959.25	740.821	4	17	1.1.1.3582.34	71.5074	3645.34	393.84	71.22	0.24	4682.97
1	173.81	173.81	73.34	69.62	69.05	tr|A0A2S8XMY9|A0A2S8XMY9_PSEFL	DNA-directed RNA polymerase subunit beta' OS=Pseudomonas fluorescens OX=294 GN=rpoC PE=3 SV=1			2	99	VLTEAAVTGK				-0.000834519	987.559	494.787	987.56	494.787	2	17	1.1.1.2952.6	41.2196	5972.86	3374.62	41.34	0.19	8921.38
1	173.81	173.81	73.34	69.62	69.05	tr|A0A2S8XMY9|A0A2S8XMY9_PSEFL	DNA-directed RNA polymerase subunit beta' OS=Pseudomonas fluorescens OX=294 GN=rpoC PE=3 SV=1			2	99	VLTEAAVTGKR			missed K-R@10	-0.00113837	1143.66	572.837	1143.66	572.838	2	14	1.1.1.2870.10	37.2822	9561.62	4625.91	37.45	0.24	8883.54
1	173.81	173.81	73.34	69.62	69.05	tr|A0A2S8XMY9|A0A2S8XMY9_PSEFL	DNA-directed RNA polymerase subunit beta' OS=Pseudomonas fluorescens OX=294 GN=rpoC PE=3 SV=1			2	99	VLYFESYVVIDPGMTTLEK				-0.00649195	2203.11	735.376	2203.11	735.378	3	20	1.1.1.4174.6	100.14	1044.42	989.33	100.22	0.99	4225.12
1	173.81	173.81	73.34	69.62	69.05	tr|A0A2S8XMY9|A0A2S8XMY9_PSEFL	DNA-directed RNA polymerase subunit beta' OS=Pseudomonas fluorescens OX=294 GN=rpoC PE=3 SV=1			2	99	VRINETVNDRDGGSVTNTR			missed R-I@2; missed R-D@10	0.00133061	2102.05	526.519	2102.05	526.519	4	18	1.1.1.2908.8	39.1064	2266.58	2074.85	39.17	0.19	7629.85
1	173.81	173.81	73.34	69.62	69.05	tr|A0A2S8XMY9|A0A2S8XMY9_PSEFL	DNA-directed RNA polymerase subunit beta' OS=Pseudomonas fluorescens OX=294 GN=rpoC PE=3 SV=1			2	99	VSASEVEAALTEALNSSGN				0.00280646	1847.88	616.966	1847.87	616.966	3	24	1.1.1.4247.7	103.748	1986.37	1866.76	103.78	0.34	7117.99
1	173.81	173.81	73.34	69.62	69.05	tr|A0A2S8XMY9|A0A2S8XMY9_PSEFL	DNA-directed RNA polymerase subunit beta' OS=Pseudomonas fluorescens OX=294 GN=rpoC PE=3 SV=1			2	99	YIVNEIQDVYR				0.0016407	1410.72	706.365	1410.71	706.364	2	19	1.1.1.3589.7	71.8391	23004.5	5318.31	72.04	0.24	21290.1
1	173.81	173.81	73.34	69.62	69.05	tr|A0A2S8XMY9|A0A2S8XMY9_PSEFL	DNA-directed RNA polymerase subunit beta' OS=Pseudomonas fluorescens OX=294 GN=rpoC PE=3 SV=1			2	99	YIVNEIQDVYRLQGVK			missed R-L@11	-0.00191681	1936.04	646.354	1936.04	646.355	3	17	1.1.1.3781.18	81.0726	1534.49	1367.28	81.05	0.24	7684.94
1	173.81	173.81	73.34	69.62	69.05	tr|A0A2S8XMY9|A0A2S8XMY9_PSEFL	DNA-directed RNA polymerase subunit beta' OS=Pseudomonas fluorescens OX=294 GN=rpoC PE=3 SV=1			2	99	YKLPYGAVISVK			missed K-L@2	0.000518389	1336.78	446.599	1336.78	446.599	3	14	1.1.1.3556.4	70.2127	10503.8	2756.76	70.4	0.19	3711.84
1	173.81	173.81	73.34	69.62	69.05	tr|A0A2S8XMY9|A0A2S8XMY9_PSEFL	DNA-directed RNA polymerase subunit beta' OS=Pseudomonas fluorescens OX=294 GN=rpoC PE=3 SV=1			1.72125	98.07	HLNVFEGEQVNR				0.00292298	1440.71	481.245	1440.71	481.244	3	13	1.1.1.3166.10	51.4798	1191.84	1191.57	51.47	0.19	7243.27
1	173.81	173.81	73.34	69.62	69.05	tr|A0A2S8XMY9|A0A2S8XMY9_PSEFL	DNA-directed RNA polymerase subunit beta' OS=Pseudomonas fluorescens OX=294 GN=rpoC PE=3 SV=1			1.69897	98.97	EASILAEVSGTIAFGK				-0.00785901	1591.84	796.926	1591.85	796.93	2	15	1.1.1.4086.9	95.8481	361.37	325.5	95.92	0.39	4529.88
1	173.81	173.81	73.34	69.62	69.05	tr|A0A2S8XMY9|A0A2S8XMY9_PSEFL	DNA-directed RNA polymerase subunit beta' OS=Pseudomonas fluorescens OX=294 GN=rpoC PE=3 SV=1			1.56864	97.25	VDGHLVAVSR				-0.00876016	1051.57	526.792	1051.58	526.796	2	11	1.1.1.2908.8	39.1064	2428.99	2296.77	39.08	0.29	7629.85
1	173.81	173.81	73.34	69.62	69.05	tr|A0A2S8XMY9|A0A2S8XMY9_PSEFL	DNA-directed RNA polymerase subunit beta' OS=Pseudomonas fluorescens OX=294 GN=rpoC PE=3 SV=1			1.16115	93.13	GEVISDGPSDPHDILR				-0.00521455	1705.82	569.615	1705.83	569.616	3	14	1.1.1.3319.14	58.8106	1417.67	1316.93	58.79	0.24	11752.8
1	173.81	173.81	73.34	69.62	69.05	tr|A0A2S8XMY9|A0A2S8XMY9_PSEFL	DNA-directed RNA polymerase subunit beta' OS=Pseudomonas fluorescens OX=294 GN=rpoC PE=3 SV=1			1.14874	94.33	DITGGLPR				0.00105148	827.451	414.733	827.45	414.732	2	9	1.1.1.3098.3	48.2195	19364.7	5801.25	48.02	0.24	19561.8
1	173.81	173.81	73.34	69.62	69.05	tr|A0A2S8XMY9|A0A2S8XMY9_PSEFL	DNA-directed RNA polymerase subunit beta' OS=Pseudomonas fluorescens OX=294 GN=rpoC PE=3 SV=1			0.928118	98.25	MKDLLNLLK	Carbamyl@N-term		missed K-D@2	-0.00454454	1129.65	565.832	1129.65	565.834	2	9	1.1.1.4254.2	104.072	449.74	447.58	104.16	0.34	1099.94
1	173.81	173.81	73.34	69.62	69.05	tr|A0A2S8XMY9|A0A2S8XMY9_PSEFL	DNA-directed RNA polymerase subunit beta' OS=Pseudomonas fluorescens OX=294 GN=rpoC PE=3 SV=1			0.474955	71.53	SWSFGEVK				-0.00374591	938.446	470.23	938.45	470.232	2	8	1.1.1.3385.5	61.9616	1755.15	1036.75	62.05	0.29	3476.34
1	173.81	173.81	73.34	69.62	69.05	tr|A0A2S8XMY9|A0A2S8XMY9_PSEFL	DNA-directed RNA polymerase subunit beta' OS=Pseudomonas fluorescens OX=294 GN=rpoC PE=3 SV=1			0.299296	55.34	ANDEVSKAMMANLSKEK			missed K-A@7; missed K-E@15	0.0142617	1864.92	622.646	1864.9	622.641	3	12	1.1.1.3271.21	56.5168	1096.83	786.55	56.44	0.24	6773.23
1	173.81	173.81	73.34	69.62	69.05	tr|A0A2S8XMY9|A0A2S8XMY9_PSEFL	DNA-directed RNA polymerase subunit beta' OS=Pseudomonas fluorescens OX=294 GN=rpoC PE=3 SV=1			0.270026	46.32	VADLFEAR				0.00319429	919.479	460.747	919.476	460.745	2	8	1.1.1.3300.18	57.897	1416.74	1347.25	57.93	0.72	4553.2
1	173.81	173.81	73.34	69.62	69.05	tr|A0A2S8XMY9|A0A2S8XMY9_PSEFL	DNA-directed RNA polymerase subunit beta' OS=Pseudomonas fluorescens OX=294 GN=rpoC PE=3 SV=1			0.152427	34.47	VIDLWSK				-0.00196907	859.478	430.747	859.48	430.747	2	6	1.1.1.3453.5	65.2369	8943.32	1684.57	64.84	0.29	4521.77
1	173.81	173.81	73.34	69.62	69.05	tr|A0A2S8XMY9|A0A2S8XMY9_PSEFL	DNA-directed RNA polymerase subunit beta' OS=Pseudomonas fluorescens OX=294 GN=rpoC PE=3 SV=1			0.112946	25.03	FRQNLLGK			missed R-Q@2	-0.0040434	974.562	488.288	974.566	488.29	2	7	1.1.1.2965.5	41.8404	5168.52	3908.23	41.92	0.24	11434
1	173.81	173.81	73.34	69.62	69.05	tr|A0A2S8XMY9|A0A2S8XMY9_PSEFL	DNA-directed RNA polymerase subunit beta' OS=Pseudomonas fluorescens OX=294 GN=rpoC PE=3 SV=1			0.0867161	98.98	TEAAVTGKR			cleaved L-T@N-term; missed K-R@8	-0.00326373	931.505	466.76	931.509	466.762	2	10	1.1.1.2872.4	37.3592	2121.59	1518.99	37.45	0.29	4392.66
1	173.81	173.81	73.34	69.62	69.05	tr|A0A2S8XMY9|A0A2S8XMY9_PSEFL	DNA-directed RNA polymerase subunit beta' OS=Pseudomonas fluorescens OX=294 GN=rpoC PE=3 SV=1			0.0819697	27.7	RQTDELTGMTNIEVLDAK			missed R-Q@1	-0.00623431	2033	678.675	2033.01	678.677	3	12	1.1.1.3626.16	73.6143	1417.15	1231.15	73.68	0.34	39600
1	173.81	173.81	73.34	69.62	69.05	tr|A0A2S8XMY9|A0A2S8XMY9_PSEFL	DNA-directed RNA polymerase subunit beta' OS=Pseudomonas fluorescens OX=294 GN=rpoC PE=3 SV=1			0.0665127	98.06	PGTDVIAQYFLPANALVGVADGAK			cleaved L-P@N-term	-0.0174206	2386.24	796.419	2386.25	796.425	3	14	1.1.1.4333.8	107.946	391.59	389.33	107.97	0.79	2714.19
1	173.81	173.81	73.34	69.62	69.05	tr|A0A2S8XMY9|A0A2S8XMY9_PSEFL	DNA-directed RNA polymerase subunit beta' OS=Pseudomonas fluorescens OX=294 GN=rpoC PE=3 SV=1			0.0136762	97.86	GLSYDVVNLPMKKK	Lys-loss@C-term		missed K-K@12; missed K-K@13	0.000555453	1462.79	488.603	1462.79	488.602	3	14	1.1.1.3550.13	69.9294	12854.3	7955.77	69.82	0.19	18333.6
1	173.81	173.81	73.34	69.62	69.05	tr|A0A2S8XMY9|A0A2S8XMY9_PSEFL	DNA-directed RNA polymerase subunit beta' OS=Pseudomonas fluorescens OX=294 GN=rpoC PE=3 SV=1			0.0105502	97.14	FATSDLNDLYRR	Arg-loss@C-term		missed R-R@11	-0.00282165	1313.62	657.818	1313.63	657.82	2	20	1.1.1.3534.11	69.1761	7448.71	7406.36	69.19	0.29	33640.6
1	173.81	173.81	73.34	69.62	69.05	tr|A0A2S8XMY9|A0A2S8XMY9_PSEFL	DNA-directed RNA polymerase subunit beta' OS=Pseudomonas fluorescens OX=294 GN=rpoC PE=3 SV=1			0.00261361	99	QTDELTGMTNIEVLDAKDRPAAGKDIRPAVK	Thr->Ser@9; Asn->Lys@10	Thr->Ser@1057; Asn->Lys@1058	missed K-D@17; missed K-D@24	-0.032804	3351.75	559.632	3351.78	559.638	6	22	1.1.1.3520.11	68.4848	4651.44	4105.86	68.56	0.29	8667.22
1	173.81	173.81	73.34	69.62	69.05	tr|A0A2S8XMY9|A0A2S8XMY9_PSEFL	DNA-directed RNA polymerase subunit beta' OS=Pseudomonas fluorescens OX=294 GN=rpoC PE=3 SV=1			0.00130485	82.29	EGLSVLQYFISTHGARK	Lys-loss@C-term		missed R-K@16	-0.00104987	1776.91	593.312	1776.92	593.313	3	17	1.1.1.4101.4	96.5579	24250.7	4209.41	96.84	0.24	6617.79
1	173.81	173.81	73.34	69.62	69.05	tr|A0A2S8XMY9|A0A2S8XMY9_PSEFL	DNA-directed RNA polymerase subunit beta' OS=Pseudomonas fluorescens OX=294 GN=rpoC PE=3 SV=1			0.000434506	39.8	KGLADTALKTANSGYLTRR	Arg-loss@C-term		missed K-G@1; missed K-T@9; missed R-R@18	-0.00381171	1879.01	470.76	1879.02	470.761	4	22	1.1.1.3315.3	58.6091	2910.6	2001.05	58.69	0.14	7993.12
1	173.81	173.81	73.34	69.62	69.05	tr|A0A2S8XMY9|A0A2S8XMY9_PSEFL	DNA-directed RNA polymerase subunit beta' OS=Pseudomonas fluorescens OX=294 GN=rpoC PE=3 SV=1			0	99	AIQLHPLVCAAYNADFDGDQMAVHVPLTLEAQLEAR	Carbamidomethyl(C)@9			0.015798	3975.98	995.001	3975.96	994.998	4	21	1.1.1.4213.11	102.069	1044.58	593.71	102.28	0.45	3987.59
1	173.81	173.81	73.34	69.62	69.05	tr|A0A2S8XMY9|A0A2S8XMY9_PSEFL	DNA-directed RNA polymerase subunit beta' OS=Pseudomonas fluorescens OX=294 GN=rpoC PE=3 SV=1			0	99	AIQLHPLVCAAYNADFDGDQMAVHVPLTLEAQLEAR	Carbamidomethyl(C)@9			0.015798	3975.98	995.001	3975.96	994.998	4	26	1.1.1.4218.16	102.327	1044.58	1035.26	102.28	0.45	6766.54
1	173.81	173.81	73.34	69.62	69.05	tr|A0A2S8XMY9|A0A2S8XMY9_PSEFL	DNA-directed RNA polymerase subunit beta' OS=Pseudomonas fluorescens OX=294 GN=rpoC PE=3 SV=1			0	99	AIQLHPLVCAAYNADFDGDQMAVHVPLTLEAQLEAR	Carbamidomethyl(C)@9			0.015798	3975.98	995.001	3975.96	994.998	4	29	1.1.1.4223.13	102.571	1044.58	654.7	102.28	0.45	3495.8
1	173.81	173.81	73.34	69.62	69.05	tr|A0A2S8XMY9|A0A2S8XMY9_PSEFL	DNA-directed RNA polymerase subunit beta' OS=Pseudomonas fluorescens OX=294 GN=rpoC PE=3 SV=1			0	99	AIQLHPLVCAAYNADFDGDQMAVHVPLTLEAQLEAR	Carbamidomethyl(C)@9			0.00822987	3975.97	995	3975.96	994.998	4	20	1.1.1.4260.15	104.402	368.35	343.19	104.36	0.39	2834.91
1	173.81	173.81	73.34	69.62	69.05	tr|A0A2S8XMY9|A0A2S8XMY9_PSEFL	DNA-directed RNA polymerase subunit beta' OS=Pseudomonas fluorescens OX=294 GN=rpoC PE=3 SV=1			0	99	AIQLHPLVCAAYNADFDGDQMAVHVPLTLEAQLEAR	Carbamidomethyl(C)@9			0.015798	3975.98	995.001	3975.96	994.998	4	21	1.1.1.4213.10	102.066	1044.58	587.22	102.28	0.45	3650.28
1	173.81	173.81	73.34	69.62	69.05	tr|A0A2S8XMY9|A0A2S8XMY9_PSEFL	DNA-directed RNA polymerase subunit beta' OS=Pseudomonas fluorescens OX=294 GN=rpoC PE=3 SV=1			0	99	AIQLHPLVCAAYNADFDGDQMAVHVPLTLEAQLEAR	Carbamidomethyl(C)@9			0.00822987	3975.97	995	3975.96	994.998	4	22	1.1.1.4249.12	103.865	734.73	430.95	103.32	0.85	4213.81
1	173.81	173.81	73.34	69.62	69.05	tr|A0A2S8XMY9|A0A2S8XMY9_PSEFL	DNA-directed RNA polymerase subunit beta' OS=Pseudomonas fluorescens OX=294 GN=rpoC PE=3 SV=1			0	99	AIQLHPLVCAAYNADFDGDQMAVHVPLTLEAQLEAR	Carbamidomethyl(C)@9			0.015798	3975.98	995.001	3975.96	994.998	4	28	1.1.1.4221.15	102.473	1044.58	871.29	102.28	0.45	5102.62
1	173.81	173.81	73.34	69.62	69.05	tr|A0A2S8XMY9|A0A2S8XMY9_PSEFL	DNA-directed RNA polymerase subunit beta' OS=Pseudomonas fluorescens OX=294 GN=rpoC PE=3 SV=1			0	99	AIQLHPLVCAAYNADFDGDQMAVHVPLTLEAQLEAR	Carbamidomethyl(C)@9			0.00822987	3975.97	995	3975.96	994.998	4	17	1.1.1.4253.12	104.061	734.73	371.2	103.32	0.85	3495.96
1	173.81	173.81	73.34	69.62	69.05	tr|A0A2S8XMY9|A0A2S8XMY9_PSEFL	DNA-directed RNA polymerase subunit beta' OS=Pseudomonas fluorescens OX=294 GN=rpoC PE=3 SV=1			0	99	AIQLHPLVCAAYNADFDGDQMAVHVPLTLEAQLEAR	Carbamidomethyl(C)@9			0.015798	3975.98	995.001	3975.96	994.998	4	27	1.1.1.4222.15	102.522	1044.58	776.86	102.28	0.45	5379.87
1	173.81	173.81	73.34	69.62	69.05	tr|A0A2S8XMY9|A0A2S8XMY9_PSEFL	DNA-directed RNA polymerase subunit beta' OS=Pseudomonas fluorescens OX=294 GN=rpoC PE=3 SV=1			0	93.63	AIQLHPLVCAAYNADFDGDQMAVHVPLTLEAQLEAR	Carbamidomethyl(C)@9			0.015798	3975.98	995.001	3975.96	994.998	4	15	1.1.1.4216.15	102.221	1044.58	958.14	102.28	0.45	6759.17
1	173.81	173.81	73.34	69.62	69.05	tr|A0A2S8XMY9|A0A2S8XMY9_PSEFL	DNA-directed RNA polymerase subunit beta' OS=Pseudomonas fluorescens OX=294 GN=rpoC PE=3 SV=1			0	42.89	AIQLHPLVCAAYNADFDGDQMAVHVPLTLEAQLEAR	Carbamidomethyl(C)@9			0.00212653	3975.96	994.998	3975.96	994.998	4	9	1.1.1.4291.15	105.914	312.52	312.38	105.93	0.49	2501.86
1	173.81	173.81	73.34	69.62	69.05	tr|A0A2S8XMY9|A0A2S8XMY9_PSEFL	DNA-directed RNA polymerase subunit beta' OS=Pseudomonas fluorescens OX=294 GN=rpoC PE=3 SV=1			0	20.27	AIQLHPLVCAAYNADFDGDQMAVHVPLTLEAQLEAR	Carbamidomethyl(C)@9; Met->Gln@21	Met->Gln@466		0.020244	3973	795.607	3972.98	795.603	5	15	1.1.1.4215.10	102.16	1211.5	1004.59	102.23	0.25	5031.09
1	173.81	173.81	73.34	69.62	69.05	tr|A0A2S8XMY9|A0A2S8XMY9_PSEFL	DNA-directed RNA polymerase subunit beta' OS=Pseudomonas fluorescens OX=294 GN=rpoC PE=3 SV=1			0	99	ALLYQVVPK				0.000415283	1029.62	515.819	1029.62	515.818	2	15	1.1.1.3490.4	67.0161	33144.7	10467.5	67.2	0.34	27833
1	173.81	173.81	73.34	69.62	69.05	tr|A0A2S8XMY9|A0A2S8XMY9_PSEFL	DNA-directed RNA polymerase subunit beta' OS=Pseudomonas fluorescens OX=294 GN=rpoC PE=3 SV=1			0	99	ALLYQVVPK				0.000415283	1029.62	515.819	1029.62	515.818	2	15	1.1.1.3496.16	67.3169	33144.7	25692.4	67.2	0.34	63661.7
1	173.81	173.81	73.34	69.62	69.05	tr|A0A2S8XMY9|A0A2S8XMY9_PSEFL	DNA-directed RNA polymerase subunit beta' OS=Pseudomonas fluorescens OX=294 GN=rpoC PE=3 SV=1			0	99	ALLYQVVPK				0.000415283	1029.62	515.819	1029.62	515.818	2	15	1.1.1.3497.11	67.3622	33144.7	20976.3	67.2	0.34	58305.9
1	173.81	173.81	73.34	69.62	69.05	tr|A0A2S8XMY9|A0A2S8XMY9_PSEFL	DNA-directed RNA polymerase subunit beta' OS=Pseudomonas fluorescens OX=294 GN=rpoC PE=3 SV=1			0	99	ALLYQVVPK				0.000415283	1029.62	515.819	1029.62	515.818	2	15	1.1.1.3499.10	67.4557	33144.7	11542.5	67.2	0.34	31230
1	173.81	173.81	73.34	69.62	69.05	tr|A0A2S8XMY9|A0A2S8XMY9_PSEFL	DNA-directed RNA polymerase subunit beta' OS=Pseudomonas fluorescens OX=294 GN=rpoC PE=3 SV=1			0	99	ALLYQVVPK				0.000415283	1029.62	515.819	1029.62	515.818	2	13	1.1.1.3488.8	66.9244	33144.7	2583.72	67.2	0.34	7315.95
1	173.81	173.81	73.34	69.62	69.05	tr|A0A2S8XMY9|A0A2S8XMY9_PSEFL	DNA-directed RNA polymerase subunit beta' OS=Pseudomonas fluorescens OX=294 GN=rpoC PE=3 SV=1			0	99	ALLYQVVPK				0.000415283	1029.62	515.819	1029.62	515.818	2	15	1.1.1.3494.22	67.2262	33144.7	32990.8	67.2	0.34	37402.9
1	173.81	173.81	73.34	69.62	69.05	tr|A0A2S8XMY9|A0A2S8XMY9_PSEFL	DNA-directed RNA polymerase subunit beta' OS=Pseudomonas fluorescens OX=294 GN=rpoC PE=3 SV=1			0	99	ALLYQVVPK				0.000415283	1029.62	515.819	1029.62	515.818	2	14	1.1.1.3501.12	67.5575	33144.7	5714.84	67.2	0.34	14864.1
1	173.81	173.81	73.34	69.62	69.05	tr|A0A2S8XMY9|A0A2S8XMY9_PSEFL	DNA-directed RNA polymerase subunit beta' OS=Pseudomonas fluorescens OX=294 GN=rpoC PE=3 SV=1			0	99	ALLYQVVPK				0.000415283	1029.62	515.819	1029.62	515.818	2	15	1.1.1.3503.2	67.6444	33144.7	2792.94	67.2	0.34	10856.2
1	173.81	173.81	73.34	69.62	69.05	tr|A0A2S8XMY9|A0A2S8XMY9_PSEFL	DNA-directed RNA polymerase subunit beta' OS=Pseudomonas fluorescens OX=294 GN=rpoC PE=3 SV=1			0	99	ALLYQVVPK				0.000415283	1029.62	515.819	1029.62	515.818	2	15	1.1.1.3504.6	67.7002	33144.7	1816.75	67.2	0.34	8770.53
1	173.81	173.81	73.34	69.62	69.05	tr|A0A2S8XMY9|A0A2S8XMY9_PSEFL	DNA-directed RNA polymerase subunit beta' OS=Pseudomonas fluorescens OX=294 GN=rpoC PE=3 SV=1			0	99	ALLYQVVPK	Carbamyl@N-term			-0.00415857	1072.62	537.319	1072.63	537.321	2	12	1.1.1.3947.2	89.0809	575.45	574.49	89.08	0.29	14556.5
1	173.81	173.81	73.34	69.62	69.05	tr|A0A2S8XMY9|A0A2S8XMY9_PSEFL	DNA-directed RNA polymerase subunit beta' OS=Pseudomonas fluorescens OX=294 GN=rpoC PE=3 SV=1			0	98.62	ALLYQVVPK				0.000415283	1029.62	515.819	1029.62	515.818	2	13	1.1.1.3498.15	67.4162	33144.7	14681	67.2	0.34	29965.1
1	173.81	173.81	73.34	69.62	69.05	tr|A0A2S8XMY9|A0A2S8XMY9_PSEFL	DNA-directed RNA polymerase subunit beta' OS=Pseudomonas fluorescens OX=294 GN=rpoC PE=3 SV=1			0	97.6	ALLYQVVPK				0.000415283	1029.62	515.819	1029.62	515.818	2	11	1.1.1.3494.23	67.2275	33144.7	32999.6	67.2	0.34	12795.5
1	173.81	173.81	73.34	69.62	69.05	tr|A0A2S8XMY9|A0A2S8XMY9_PSEFL	DNA-directed RNA polymerase subunit beta' OS=Pseudomonas fluorescens OX=294 GN=rpoC PE=3 SV=1			0	96.76	ALLYQVVPK	Carbamyl@N-term			-0.00415857	1072.62	537.319	1072.63	537.321	2	10	1.1.1.3944.7	88.9424	575.45	307.1	89.08	0.29	6274.9
1	173.81	173.81	73.34	69.62	69.05	tr|A0A2S8XMY9|A0A2S8XMY9_PSEFL	DNA-directed RNA polymerase subunit beta' OS=Pseudomonas fluorescens OX=294 GN=rpoC PE=3 SV=1			0	96.04	ALLYQVVPK				0.000415283	1029.62	515.819	1029.62	515.818	2	11	1.1.1.3496.17	67.3175	33144.7	25634.4	67.2	0.34	10241.4
1	173.81	173.81	73.34	69.62	69.05	tr|A0A2S8XMY9|A0A2S8XMY9_PSEFL	DNA-directed RNA polymerase subunit beta' OS=Pseudomonas fluorescens OX=294 GN=rpoC PE=3 SV=1			0	99	AMMANLSK				-0.00180904	864.418	433.216	864.42	433.217	2	11	1.1.1.2924.4	39.8625	6191.32	2768.75	40.09	0.43	12246.4
1	173.81	173.81	73.34	69.62	69.05	tr|A0A2S8XMY9|A0A2S8XMY9_PSEFL	DNA-directed RNA polymerase subunit beta' OS=Pseudomonas fluorescens OX=294 GN=rpoC PE=3 SV=1			0	97.04	AMMANLSK				-0.00180904	864.418	433.216	864.42	433.217	2	8	1.1.1.2930.3	40.1407	6191.32	5864.45	40.09	0.43	14359.3
1	173.81	173.81	73.34	69.62	69.05	tr|A0A2S8XMY9|A0A2S8XMY9_PSEFL	DNA-directed RNA polymerase subunit beta' OS=Pseudomonas fluorescens OX=294 GN=rpoC PE=3 SV=1			0	63.38	AMMANLSK				-0.00180904	864.418	433.216	864.42	433.217	2	8	1.1.1.2932.7	40.2404	6191.32	4513.67	40.09	0.43	16097.7
1	173.81	173.81	73.34	69.62	69.05	tr|A0A2S8XMY9|A0A2S8XMY9_PSEFL	DNA-directed RNA polymerase subunit beta' OS=Pseudomonas fluorescens OX=294 GN=rpoC PE=3 SV=1			0	42.67	AMMANLSK				-0.00180904	864.418	433.216	864.42	433.217	2	6	1.1.1.2935.4	40.3862	6191.32	2112.33	40.09	0.43	8405.44
1	173.81	173.81	73.34	69.62	69.05	tr|A0A2S8XMY9|A0A2S8XMY9_PSEFL	DNA-directed RNA polymerase subunit beta' OS=Pseudomonas fluorescens OX=294 GN=rpoC PE=3 SV=1			0	98.68	AMMANLSKEK			missed K-E@8	0.00932154	1121.57	561.791	1121.56	561.786	2	11	1.1.1.2844.9	36.0205	2867.54	2561.02	36.14	0.48	10795.1
1	173.81	173.81	73.34	69.62	69.05	tr|A0A2S8XMY9|A0A2S8XMY9_PSEFL	DNA-directed RNA polymerase subunit beta' OS=Pseudomonas fluorescens OX=294 GN=rpoC PE=3 SV=1			0	99	ANDEVSKAMMANLSK			missed K-A@7	0.000858125	1607.77	536.929	1607.76	536.929	3	22	1.1.1.3312.6	58.475	3333.05	2772.71	58.41	0.24	13640.3
1	173.81	173.81	73.34	69.62	69.05	tr|A0A2S8XMY9|A0A2S8XMY9_PSEFL	DNA-directed RNA polymerase subunit beta' OS=Pseudomonas fluorescens OX=294 GN=rpoC PE=3 SV=1			0	77.54	ANDEVSKAMMANLSK	Deamidated(N)@12		missed K-A@7	0.00833733	1608.76	537.26	1608.75	537.257	3	13	1.1.1.3308.21	58.2933	2182.69	1216.42	58.36	0.19	6696.83
1	173.81	173.81	73.34	69.62	69.05	tr|A0A2S8XMY9|A0A2S8XMY9_PSEFL	DNA-directed RNA polymerase subunit beta' OS=Pseudomonas fluorescens OX=294 GN=rpoC PE=3 SV=1			0	99	ASLSTESFISAASFQETTR				0.00487801	2031.98	1017	2031.97	1016.99	2	27	1.1.1.3792.28	81.6214	5639.42	2320.33	81.82	0.29	8843.29
1	173.81	173.81	73.34	69.62	69.05	tr|A0A2S8XMY9|A0A2S8XMY9_PSEFL	DNA-directed RNA polymerase subunit beta' OS=Pseudomonas fluorescens OX=294 GN=rpoC PE=3 SV=1			0	99	ASLSTESFISAASFQETTR				0.00440543	2031.98	678.334	2031.97	678.332	3	29	1.1.1.3794.8	81.6884	8733.25	6273.96	81.82	0.34	32304
1	173.81	173.81	73.34	69.62	69.05	tr|A0A2S8XMY9|A0A2S8XMY9_PSEFL	DNA-directed RNA polymerase subunit beta' OS=Pseudomonas fluorescens OX=294 GN=rpoC PE=3 SV=1			0	99	ASLSTESFISAASFQETTR				0.00196332	2031.98	678.333	2031.97	678.332	3	28	1.1.1.3800.9	81.9842	8733.25	4862.28	81.82	0.34	15128.2
1	173.81	173.81	73.34	69.62	69.05	tr|A0A2S8XMY9|A0A2S8XMY9_PSEFL	DNA-directed RNA polymerase subunit beta' OS=Pseudomonas fluorescens OX=294 GN=rpoC PE=3 SV=1			0	99	ASLSTESFISAASFQETTR				0.00196332	2031.98	678.333	2031.97	678.332	3	26	1.1.1.3802.13	82.0871	8733.25	2537.9	81.82	0.34	12175.3
1	173.81	173.81	73.34	69.62	69.05	tr|A0A2S8XMY9|A0A2S8XMY9_PSEFL	DNA-directed RNA polymerase subunit beta' OS=Pseudomonas fluorescens OX=294 GN=rpoC PE=3 SV=1			0	99	ASLSTESFISAASFQETTR				0.00196332	2031.98	678.333	2031.97	678.332	3	22	1.1.1.3802.14	82.0891	8733.25	2514.62	81.82	0.34	18579.7
1	173.81	173.81	73.34	69.62	69.05	tr|A0A2S8XMY9|A0A2S8XMY9_PSEFL	DNA-directed RNA polymerase subunit beta' OS=Pseudomonas fluorescens OX=294 GN=rpoC PE=3 SV=1			0	99	ASLSTESFISAASFQETTR				0.00196332	2031.98	678.333	2031.97	678.332	3	24	1.1.1.3803.17	82.1392	8733.25	1985.92	81.82	0.34	12411.4
1	173.81	173.81	73.34	69.62	69.05	tr|A0A2S8XMY9|A0A2S8XMY9_PSEFL	DNA-directed RNA polymerase subunit beta' OS=Pseudomonas fluorescens OX=294 GN=rpoC PE=3 SV=1			0	99	ASLSTESFISAASFQETTR				0.00196332	2031.98	678.333	2031.97	678.332	3	23	1.1.1.3804.13	82.1876	8733.25	1597.48	81.82	0.34	15591.7
1	173.81	173.81	73.34	69.62	69.05	tr|A0A2S8XMY9|A0A2S8XMY9_PSEFL	DNA-directed RNA polymerase subunit beta' OS=Pseudomonas fluorescens OX=294 GN=rpoC PE=3 SV=1			0	99	ASLSTESFISAASFQETTR				0.00196332	2031.98	678.333	2031.97	678.332	3	24	1.1.1.3804.14	82.1895	8733.25	1584.2	81.82	0.34	23498.9
1	173.81	173.81	73.34	69.62	69.05	tr|A0A2S8XMY9|A0A2S8XMY9_PSEFL	DNA-directed RNA polymerase subunit beta' OS=Pseudomonas fluorescens OX=294 GN=rpoC PE=3 SV=1			0	99	ASLSTESFISAASFQETTR				0.00133871	2031.98	1017	2031.97	1016.99	2	17	1.1.1.3805.30	82.2567	5639.42	801.81	81.82	0.29	6030.48
1	173.81	173.81	73.34	69.62	69.05	tr|A0A2S8XMY9|A0A2S8XMY9_PSEFL	DNA-directed RNA polymerase subunit beta' OS=Pseudomonas fluorescens OX=294 GN=rpoC PE=3 SV=1			0	99	CGVEVALAK	Carbamidomethyl(C)@1			-0.000310682	945.495	473.755	945.495	473.755	2	14	1.1.1.3092.17	47.9453	6043.04	4332.44	48.02	0.24	9381.49
1	173.81	173.81	73.34	69.62	69.05	tr|A0A2S8XMY9|A0A2S8XMY9_PSEFL	DNA-directed RNA polymerase subunit beta' OS=Pseudomonas fluorescens OX=294 GN=rpoC PE=3 SV=1			0	99	CGVEVALAK	Carbamidomethyl(C)@1			-0.000310682	945.495	473.755	945.495	473.755	2	14	1.1.1.3092.16	47.9447	6043.04	4313.46	48.02	0.24	9087.17
1	173.81	173.81	73.34	69.62	69.05	tr|A0A2S8XMY9|A0A2S8XMY9_PSEFL	DNA-directed RNA polymerase subunit beta' OS=Pseudomonas fluorescens OX=294 GN=rpoC PE=3 SV=1			0	38.05	CGVEVALAK	Carbamidomethyl(C)@1			-0.000310682	945.495	473.755	945.495	473.755	2	7	1.1.1.3090.20	47.848	6043.04	1884.81	48.02	0.24	6946.62
1	173.81	173.81	73.34	69.62	69.05	tr|A0A2S8XMY9|A0A2S8XMY9_PSEFL	DNA-directed RNA polymerase subunit beta' OS=Pseudomonas fluorescens OX=294 GN=rpoC PE=3 SV=1			0	99	DADKPLRVSASEVEAALTEALNSSGN			missed R-V@7	0.00904328	2643.31	882.11	2643.3	882.107	3	26	1.1.1.4291.13	105.909	2319.55	2194.73	106.03	0.64	21346.2
1	173.81	173.81	73.34	69.62	69.05	tr|A0A2S8XMY9|A0A2S8XMY9_PSEFL	DNA-directed RNA polymerase subunit beta' OS=Pseudomonas fluorescens OX=294 GN=rpoC PE=3 SV=1			0	99	DADKPLRVSASEVEAALTEALNSSGN			missed R-V@7	0.00904328	2643.31	882.11	2643.3	882.107	3	25	1.1.1.4305.7	106.578	2319.55	863.55	106.03	0.64	5308.98
1	173.81	173.81	73.34	69.62	69.05	tr|A0A2S8XMY9|A0A2S8XMY9_PSEFL	DNA-directed RNA polymerase subunit beta' OS=Pseudomonas fluorescens OX=294 GN=rpoC PE=3 SV=1			0	99	DADKPLRVSASEVEAALTEALNSSGN			missed R-V@7	-0.00047794	2643.3	882.107	2643.3	882.107	3	29	1.1.1.4287.12	105.71	2148.75	1893.71	105.53	0.44	21147.4
1	173.81	173.81	73.34	69.62	69.05	tr|A0A2S8XMY9|A0A2S8XMY9_PSEFL	DNA-directed RNA polymerase subunit beta' OS=Pseudomonas fluorescens OX=294 GN=rpoC PE=3 SV=1			0	99	DADKPLRVSASEVEAALTEALNSSGN			missed R-V@7	0.00904328	2643.31	882.11	2643.3	882.107	3	20	1.1.1.4306.12	106.645	2319.55	779.09	106.03	0.64	3654.26
1	173.81	173.81	73.34	69.62	69.05	tr|A0A2S8XMY9|A0A2S8XMY9_PSEFL	DNA-directed RNA polymerase subunit beta' OS=Pseudomonas fluorescens OX=294 GN=rpoC PE=3 SV=1			0	99	DADKPLRVSASEVEAALTEALNSSGN			missed R-V@7	-0.00047794	2643.3	882.107	2643.3	882.107	3	27	1.1.1.4283.9	105.506	2148.75	1823.12	105.53	0.44	20257.2
1	173.81	173.81	73.34	69.62	69.05	tr|A0A2S8XMY9|A0A2S8XMY9_PSEFL	DNA-directed RNA polymerase subunit beta' OS=Pseudomonas fluorescens OX=294 GN=rpoC PE=3 SV=1			0	98.86	DADKPLRVSASEVEAALTEALNSSGN			missed R-V@7	0.00904328	2643.31	882.11	2643.3	882.107	3	28	1.1.1.4302.13	106.445	2319.55	1160.3	106.03	0.64	6514.53
1	173.81	173.81	73.34	69.62	69.05	tr|A0A2S8XMY9|A0A2S8XMY9_PSEFL	DNA-directed RNA polymerase subunit beta' OS=Pseudomonas fluorescens OX=294 GN=rpoC PE=3 SV=1			0	98.69	DADKPLRVSASEVEAALTEALNSSGN			missed R-V@7	-0.00047794	2643.3	882.107	2643.3	882.107	3	24	1.1.1.4287.13	105.714	2148.75	1872.87	105.53	0.44	12578.3
1	173.81	173.81	73.34	69.62	69.05	tr|A0A2S8XMY9|A0A2S8XMY9_PSEFL	DNA-directed RNA polymerase subunit beta' OS=Pseudomonas fluorescens OX=294 GN=rpoC PE=3 SV=1			0	98.53	DADKPLRVSASEVEAALTEALNSSGN			missed R-V@7	0.00904328	2643.31	882.11	2643.3	882.107	3	18	1.1.1.4304.14	106.545	2319.55	930.06	106.03	0.64	4242.79
1	173.81	173.81	73.34	69.62	69.05	tr|A0A2S8XMY9|A0A2S8XMY9_PSEFL	DNA-directed RNA polymerase subunit beta' OS=Pseudomonas fluorescens OX=294 GN=rpoC PE=3 SV=1			0	97.66	DADKPLRVSASEVEAALTEALNSSGN			missed R-V@7	0.00904328	2643.31	882.11	2643.3	882.107	3	19	1.1.1.4294.13	106.063	2319.55	2264.66	106.03	0.64	9713.45
1	173.81	173.81	73.34	69.62	69.05	tr|A0A2S8XMY9|A0A2S8XMY9_PSEFL	DNA-directed RNA polymerase subunit beta' OS=Pseudomonas fluorescens OX=294 GN=rpoC PE=3 SV=1			0	91.82	DADKPLRVSASEVEAALTEALNSSGN			missed R-V@7	-0.00047794	2643.3	882.107	2643.3	882.107	3	21	1.1.1.4282.10	105.463	2148.75	1591.65	105.53	0.44	17609.3
1	173.81	173.81	73.34	69.62	69.05	tr|A0A2S8XMY9|A0A2S8XMY9_PSEFL	DNA-directed RNA polymerase subunit beta' OS=Pseudomonas fluorescens OX=294 GN=rpoC PE=3 SV=1			0	69.44	DADKPLRVSASEVEAALTEALNSSGN			missed R-V@7	-0.00047794	2643.3	882.107	2643.3	882.107	3	16	1.1.1.4281.12	105.418	2148.75	1283.71	105.53	0.44	10425.2
1	173.81	173.81	73.34	69.62	69.05	tr|A0A2S8XMY9|A0A2S8XMY9_PSEFL	DNA-directed RNA polymerase subunit beta' OS=Pseudomonas fluorescens OX=294 GN=rpoC PE=3 SV=1			0	56.44	DADKPLRVSASEVEAALTEALNSSGN			missed R-V@7	-0.00340755	2643.3	882.106	2643.3	882.107	3	12	1.1.1.4329.7	107.747	332.34	274.89	107.87	0.84	2124.02
1	173.81	173.81	73.34	69.62	69.05	tr|A0A2S8XMY9|A0A2S8XMY9_PSEFL	DNA-directed RNA polymerase subunit beta' OS=Pseudomonas fluorescens OX=294 GN=rpoC PE=3 SV=1			0	41.99	DADKPLRVSASEVEAALTEALNSSGN	Carbamyl(K)@4; Arg->Leu@7	Arg->Leu@1380	missed R-V@7	0.0202767	2643.31	882.11	2643.29	882.103	3	20	1.1.1.4294.13	106.063	2319.55	2264.66	106.03	0.64	9713.45
1	173.81	173.81	73.34	69.62	69.05	tr|A0A2S8XMY9|A0A2S8XMY9_PSEFL	DNA-directed RNA polymerase subunit beta' OS=Pseudomonas fluorescens OX=294 GN=rpoC PE=3 SV=1			0	36.94	DADKPLRVSASEVEAALTEALNSSGN	Formyl(K)@4; Arg->Lys@7	Arg->Lys@1380	missed R-V@7	0.0202767	2643.31	882.11	2643.29	882.103	3	21	1.1.1.4294.13	106.063	2319.55	2264.66	106.03	0.64	9713.45
1	173.81	173.81	73.34	69.62	69.05	tr|A0A2S8XMY9|A0A2S8XMY9_PSEFL	DNA-directed RNA polymerase subunit beta' OS=Pseudomonas fluorescens OX=294 GN=rpoC PE=3 SV=1			0	27.38	DADKPLRVSASEVEAALTEALNSSGN	Leu->Val@6; Ser->Thr@11	Leu->Val@1379; Ser->Thr@1384	missed R-V@7	0.00904327	2643.31	882.11	2643.3	882.107	3	30	1.1.1.4302.13	106.445	2319.55	1160.3	106.03	0.64	6514.53
1	173.81	173.81	73.34	69.62	69.05	tr|A0A2S8XMY9|A0A2S8XMY9_PSEFL	DNA-directed RNA polymerase subunit beta' OS=Pseudomonas fluorescens OX=294 GN=rpoC PE=3 SV=1			0	27.38	DADKPLRVSASEVEAALTEALNSSGN	Leu->Val@6; Ser->Thr@9	Leu->Val@1379; Ser->Thr@1382	missed R-V@7	0.00904327	2643.31	882.11	2643.3	882.107	3	30	1.1.1.4302.13	106.445	2319.55	1160.3	106.03	0.64	6514.53
1	173.81	173.81	73.34	69.62	69.05	tr|A0A2S8XMY9|A0A2S8XMY9_PSEFL	DNA-directed RNA polymerase subunit beta' OS=Pseudomonas fluorescens OX=294 GN=rpoC PE=3 SV=1			0	20.54	DADKPLRVSASEVEAALTEALNSSGN	Oxidation(P)@5; Ser->Ala@9	Oxidation(P)@1378; Ser->Ala@1382	missed R-V@7	0.00904327	2643.31	882.11	2643.3	882.107	3	20	1.1.1.4294.13	106.063	2319.55	2264.66	106.03	0.64	9713.45
1	173.81	173.81	73.34	69.62	69.05	tr|A0A2S8XMY9|A0A2S8XMY9_PSEFL	DNA-directed RNA polymerase subunit beta' OS=Pseudomonas fluorescens OX=294 GN=rpoC PE=3 SV=1			0	20.4	DADKPLRVSASEVEAALTEALNSSGN	Carbamyl(K)@4; Arg->Leu@7	Arg->Leu@1380	missed R-V@7	0.0202767	2643.31	882.11	2643.29	882.103	3	30	1.1.1.4302.13	106.445	2319.55	1160.3	106.03	0.64	6514.53
1	173.81	173.81	73.34	69.62	69.05	tr|A0A2S8XMY9|A0A2S8XMY9_PSEFL	DNA-directed RNA polymerase subunit beta' OS=Pseudomonas fluorescens OX=294 GN=rpoC PE=3 SV=1			0	98.15	DGLFCAK	Carbamidomethyl(C)@5			-0.00385661	809.37	405.692	809.374	405.694	2	8	1.1.1.3065.2	46.6246	3453.39	856.77	47.01	0.58	2747.59
1	173.81	173.81	73.34	69.62	69.05	tr|A0A2S8XMY9|A0A2S8XMY9_PSEFL	DNA-directed RNA polymerase subunit beta' OS=Pseudomonas fluorescens OX=294 GN=rpoC PE=3 SV=1			0	77.56	DGLFCAK	Carbamidomethyl(C)@5			-0.00385661	809.37	405.692	809.374	405.694	2	6	1.1.1.3064.3	46.5759	3453.39	572.57	47.01	0.58	1563.49
1	173.81	173.81	73.34	69.62	69.05	tr|A0A2S8XMY9|A0A2S8XMY9_PSEFL	DNA-directed RNA polymerase subunit beta' OS=Pseudomonas fluorescens OX=294 GN=rpoC PE=3 SV=1			0	20.92	DGLFCAK	Carbamidomethyl(C)@5			-0.00385661	809.37	405.692	809.374	405.694	2	8	1.1.1.3081.3	47.3956	3453.39	1163.4	47.01	0.58	4598.23
1	173.81	173.81	73.34	69.62	69.05	tr|A0A2S8XMY9|A0A2S8XMY9_PSEFL	DNA-directed RNA polymerase subunit beta' OS=Pseudomonas fluorescens OX=294 GN=rpoC PE=3 SV=1			0	61.49	DITGGLPR				0.00105148	827.451	414.733	827.45	414.732	2	8	1.1.1.3098.4	48.2201	19364.7	5765.98	48.02	0.24	11783.1
1	173.81	173.81	73.34	69.62	69.05	tr|A0A2S8XMY9|A0A2S8XMY9_PSEFL	DNA-directed RNA polymerase subunit beta' OS=Pseudomonas fluorescens OX=294 GN=rpoC PE=3 SV=1			0	48.63	DITGGLPR				0.000272572	827.451	414.733	827.45	414.732	2	9	1.1.1.3087.2	47.6849	19364.7	806.35	48.02	0.24	9024.93
1	173.81	173.81	73.34	69.62	69.05	tr|A0A2S8XMY9|A0A2S8XMY9_PSEFL	DNA-directed RNA polymerase subunit beta' OS=Pseudomonas fluorescens OX=294 GN=rpoC PE=3 SV=1			0	98.14	DLLNLLKNQGQVEEFDAIR			missed K-N@7	-0.0166447	2214.15	739.057	2214.16	739.062	3	15	1.1.1.4111.8	97.0567	670.82	354.55	96.84	0.69	2811.55
1	173.81	173.81	73.34	69.62	69.05	tr|A0A2S8XMY9|A0A2S8XMY9_PSEFL	DNA-directed RNA polymerase subunit beta' OS=Pseudomonas fluorescens OX=294 GN=rpoC PE=3 SV=1			0	99	DVFKPGTEEVIVPAGTLVDEK				0.00103938	2242.17	748.399	2242.17	748.398	3	20	1.1.1.3760.14	80.057	4424.57	3661.5	80.12	0.24	21140.1
1	173.81	173.81	73.34	69.62	69.05	tr|A0A2S8XMY9|A0A2S8XMY9_PSEFL	DNA-directed RNA polymerase subunit beta' OS=Pseudomonas fluorescens OX=294 GN=rpoC PE=3 SV=1			0	99	DVFKPGTEEVIVPAGTLVDEK				0.00103938	2242.17	748.399	2242.17	748.398	3	17	1.1.1.3759.11	80.0012	4424.57	2309.37	80.12	0.24	13548.6
1	173.81	173.81	73.34	69.62	69.05	tr|A0A2S8XMY9|A0A2S8XMY9_PSEFL	DNA-directed RNA polymerase subunit beta' OS=Pseudomonas fluorescens OX=294 GN=rpoC PE=3 SV=1			0	21.92	DVFKPGTEEVIVPAGTLVDEK				0.00103938	2242.17	748.399	2242.17	748.398	3	12	1.1.1.3757.24	79.9135	4424.57	869	80.12	0.24	8137.54
1	173.81	173.81	73.34	69.62	69.05	tr|A0A2S8XMY9|A0A2S8XMY9_PSEFL	DNA-directed RNA polymerase subunit beta' OS=Pseudomonas fluorescens OX=294 GN=rpoC PE=3 SV=1			0	86.08	EASILAEVSGTIAFGK				-0.00785901	1591.84	796.926	1591.85	796.93	2	10	1.1.1.4088.16	95.9586	361.37	301.18	95.92	0.39	6192.97
1	173.81	173.81	73.34	69.62	69.05	tr|A0A2S8XMY9|A0A2S8XMY9_PSEFL	DNA-directed RNA polymerase subunit beta' OS=Pseudomonas fluorescens OX=294 GN=rpoC PE=3 SV=1			0	99	EGDKVDAGAIVAK			missed K-V@4	0.00242891	1271.67	424.899	1271.67	424.898	3	15	1.1.1.2941.3	40.674	5535.11	5348.28	40.66	0.29	11196.3
1	173.81	173.81	73.34	69.62	69.05	tr|A0A2S8XMY9|A0A2S8XMY9_PSEFL	DNA-directed RNA polymerase subunit beta' OS=Pseudomonas fluorescens OX=294 GN=rpoC PE=3 SV=1			0	89.93	EGDKVDAGAIVAK			missed K-V@4	0.000435249	1271.67	636.844	1271.67	636.843	2	10	1.1.1.2944.22	40.85	2428.46	761.19	40.62	0.24	7058.83
1	173.81	173.81	73.34	69.62	69.05	tr|A0A2S8XMY9|A0A2S8XMY9_PSEFL	DNA-directed RNA polymerase subunit beta' OS=Pseudomonas fluorescens OX=294 GN=rpoC PE=3 SV=1			0	64.81	EGDKVDAGAIVAK			missed K-V@4	0.00242891	1271.67	424.899	1271.67	424.898	3	9	1.1.1.2939.12	40.5843	5535.11	4949.13	40.66	0.29	4648.48
1	173.81	173.81	73.34	69.62	69.05	tr|A0A2S8XMY9|A0A2S8XMY9_PSEFL	DNA-directed RNA polymerase subunit beta' OS=Pseudomonas fluorescens OX=294 GN=rpoC PE=3 SV=1			0	18.48	EGDKVDAGAIVAK			missed K-V@4	0.00242891	1271.67	424.899	1271.67	424.898	3	7	1.1.1.2945.5	40.8666	5535.11	1652.71	40.66	0.29	4227.82
1	173.81	173.81	73.34	69.62	69.05	tr|A0A2S8XMY9|A0A2S8XMY9_PSEFL	DNA-directed RNA polymerase subunit beta' OS=Pseudomonas fluorescens OX=294 GN=rpoC PE=3 SV=1			0	18.01	EGDKVDAGAIVAK			missed K-V@4	0.00242891	1271.67	424.899	1271.67	424.898	3	9	1.1.1.2936.2	40.4353	5535.11	1233.72	40.66	0.29	6579.69
1	173.81	173.81	73.34	69.62	69.05	tr|A0A2S8XMY9|A0A2S8XMY9_PSEFL	DNA-directed RNA polymerase subunit beta' OS=Pseudomonas fluorescens OX=294 GN=rpoC PE=3 SV=1			0	99	EGLSVLQYFISTHGAR				-0.00104987	1776.91	593.312	1776.92	593.313	3	16	1.1.1.4101.4	96.5579	24250.7	4209.41	96.84	0.24	6617.79
1	173.81	173.81	73.34	69.62	69.05	tr|A0A2S8XMY9|A0A2S8XMY9_PSEFL	DNA-directed RNA polymerase subunit beta' OS=Pseudomonas fluorescens OX=294 GN=rpoC PE=3 SV=1			0	99	EGLSVLQYFISTHGAR				-0.011337	1776.9	889.46	1776.92	889.465	2	20	1.1.1.4108.18	96.9189	1759.93	1304.68	96.79	0.24	9177.67
1	173.81	173.81	73.34	69.62	69.05	tr|A0A2S8XMY9|A0A2S8XMY9_PSEFL	DNA-directed RNA polymerase subunit beta' OS=Pseudomonas fluorescens OX=294 GN=rpoC PE=3 SV=1			0	99	EGLSVLQYFISTHGAR				-0.00104987	1776.91	593.312	1776.92	593.313	3	15	1.1.1.4112.5	97.0961	24250.7	4610.16	96.84	0.24	7573.92
1	173.81	173.81	73.34	69.62	69.05	tr|A0A2S8XMY9|A0A2S8XMY9_PSEFL	DNA-directed RNA polymerase subunit beta' OS=Pseudomonas fluorescens OX=294 GN=rpoC PE=3 SV=1			0	99	EGLSVLQYFISTHGAR				-0.00104987	1776.91	593.312	1776.92	593.313	3	13	1.1.1.4123.6	97.6398	24250.7	578.62	96.84	0.24	1986.23
1	173.81	173.81	73.34	69.62	69.05	tr|A0A2S8XMY9|A0A2S8XMY9_PSEFL	DNA-directed RNA polymerase subunit beta' OS=Pseudomonas fluorescens OX=294 GN=rpoC PE=3 SV=1			0	99	EGLSVLQYFISTHGAR				-0.011337	1776.9	889.46	1776.92	889.465	2	16	1.1.1.4108.19	96.9215	1759.93	1281.86	96.79	0.24	8315.33
1	173.81	173.81	73.34	69.62	69.05	tr|A0A2S8XMY9|A0A2S8XMY9_PSEFL	DNA-directed RNA polymerase subunit beta' OS=Pseudomonas fluorescens OX=294 GN=rpoC PE=3 SV=1			0	99	EGLSVLQYFISTHGAR				-0.00104987	1776.91	593.312	1776.92	593.313	3	13	1.1.1.4106.3	96.7959	24250.7	23515.6	96.84	0.24	4864.99
1	173.81	173.81	73.34	69.62	69.05	tr|A0A2S8XMY9|A0A2S8XMY9_PSEFL	DNA-directed RNA polymerase subunit beta' OS=Pseudomonas fluorescens OX=294 GN=rpoC PE=3 SV=1			0	91.66	EGLSVLQYFISTHGAR				-0.011337	1776.9	889.46	1776.92	889.465	2	13	1.1.1.4111.12	97.0687	1759.93	447.23	96.79	0.24	13886.1
1	173.81	173.81	73.34	69.62	69.05	tr|A0A2S8XMY9|A0A2S8XMY9_PSEFL	DNA-directed RNA polymerase subunit beta' OS=Pseudomonas fluorescens OX=294 GN=rpoC PE=3 SV=1			0	80.64	EGLSVLQYFISTHGAR				-0.0076415	1776.91	593.31	1776.92	593.313	3	13	1.1.1.4130.2	97.9688	533.92	531.1	98.01	0.64	2417.2
1	173.81	173.81	73.34	69.62	69.05	tr|A0A2S8XMY9|A0A2S8XMY9_PSEFL	DNA-directed RNA polymerase subunit beta' OS=Pseudomonas fluorescens OX=294 GN=rpoC PE=3 SV=1			0	52.63	EGLSVLQYFISTHGAR				-0.00104987	1776.91	593.312	1776.92	593.313	3	9	1.1.1.4124.3	97.683	24250.7	515.18	96.84	0.24	2723.34
1	173.81	173.81	73.34	69.62	69.05	tr|A0A2S8XMY9|A0A2S8XMY9_PSEFL	DNA-directed RNA polymerase subunit beta' OS=Pseudomonas fluorescens OX=294 GN=rpoC PE=3 SV=1			0	42.2	EGLSVLQYFISTHGAR	Glu->pyro-Glu@N-term			-0.00850093	1758.9	587.306	1758.91	587.309	3	14	1.1.1.4107.2	96.8441	575.41	571.23	96.79	0.29	4995.17
1	173.81	173.81	73.34	69.62	69.05	tr|A0A2S8XMY9|A0A2S8XMY9_PSEFL	DNA-directed RNA polymerase subunit beta' OS=Pseudomonas fluorescens OX=294 GN=rpoC PE=3 SV=1			0	99	ELLHAIDLEHEIGR				-0.00119883	1643.86	548.961	1643.86	548.962	3	15	1.1.1.3607.11	72.6804	8699.01	2375.24	72.86	0.25	7657.27
1	173.81	173.81	73.34	69.62	69.05	tr|A0A2S8XMY9|A0A2S8XMY9_PSEFL	DNA-directed RNA polymerase subunit beta' OS=Pseudomonas fluorescens OX=294 GN=rpoC PE=3 SV=1			0	99	ELLHAIDLEHEIGR				0.00145004	1643.86	411.973	1643.86	411.973	4	12	1.1.1.3609.2	72.7642	9642.28	6055.68	72.86	0.25	6744.78
1	173.81	173.81	73.34	69.62	69.05	tr|A0A2S8XMY9|A0A2S8XMY9_PSEFL	DNA-directed RNA polymerase subunit beta' OS=Pseudomonas fluorescens OX=294 GN=rpoC PE=3 SV=1			0	72.46	ELLHAIDLEHEIGR	Glu->pyro-Glu@N-term			-0.00156434	1625.85	407.47	1625.85	407.47	4	7	1.1.1.3610.2	72.8137	2804.46	2331.67	72.86	0.25	846.044
1	173.81	173.81	73.34	69.62	69.05	tr|A0A2S8XMY9|A0A2S8XMY9_PSEFL	DNA-directed RNA polymerase subunit beta' OS=Pseudomonas fluorescens OX=294 GN=rpoC PE=3 SV=1			0	67.43	ELLHAIDLEHEIGR				-0.00119883	1643.86	548.961	1643.86	548.962	3	12	1.1.1.3616.12	73.1228	8699.01	1393.94	72.86	0.25	7950.53
1	173.81	173.81	73.34	69.62	69.05	tr|A0A2S8XMY9|A0A2S8XMY9_PSEFL	DNA-directed RNA polymerase subunit beta' OS=Pseudomonas fluorescens OX=294 GN=rpoC PE=3 SV=1			0	99	FATSDLNDLYR				-0.00282164	1313.62	657.818	1313.63	657.82	2	19	1.1.1.3534.11	69.1761	7448.71	7406.36	69.19	0.29	33640.6
1	173.81	173.81	73.34	69.62	69.05	tr|A0A2S8XMY9|A0A2S8XMY9_PSEFL	DNA-directed RNA polymerase subunit beta' OS=Pseudomonas fluorescens OX=294 GN=rpoC PE=3 SV=1			0	31.28	FATSDLNDLYR				0.00499066	1313.63	657.822	1313.63	657.82	2	11	1.1.1.3546.19	69.7509	1284.18	1079.82	69.82	0.44	14972.3
1	173.81	173.81	73.34	69.62	69.05	tr|A0A2S8XMY9|A0A2S8XMY9_PSEFL	DNA-directed RNA polymerase subunit beta' OS=Pseudomonas fluorescens OX=294 GN=rpoC PE=3 SV=1			0	79.31	FATSDLNDLYRR			missed R-R@11	-0.00193862	1469.72	490.915	1469.73	490.916	3	7	1.1.1.3434.7	64.3176	19238.4	3167.82	63.97	0.29	5124.44
1	173.81	173.81	73.34	69.62	69.05	tr|A0A2S8XMY9|A0A2S8XMY9_PSEFL	DNA-directed RNA polymerase subunit beta' OS=Pseudomonas fluorescens OX=294 GN=rpoC PE=3 SV=1			0	60.55	FATSDLNDLYRR			missed R-R@11	-0.00193862	1469.72	490.915	1469.73	490.916	3	7	1.1.1.3423.5	63.7883	19238.4	6456.06	63.97	0.29	10265.8
1	173.81	173.81	73.34	69.62	69.05	tr|A0A2S8XMY9|A0A2S8XMY9_PSEFL	DNA-directed RNA polymerase subunit beta' OS=Pseudomonas fluorescens OX=294 GN=rpoC PE=3 SV=1			0	51.31	FATSDLNDLYRR	Arg-loss@C-term		missed R-R@11	-0.00282165	1313.62	657.818	1313.63	657.82	2	19	1.1.1.3531.17	69.0256	7448.71	3365.49	69.19	0.29	9308.31
1	173.81	173.81	73.34	69.62	69.05	tr|A0A2S8XMY9|A0A2S8XMY9_PSEFL	DNA-directed RNA polymerase subunit beta' OS=Pseudomonas fluorescens OX=294 GN=rpoC PE=3 SV=1			0	49.71	FATSDLNDLYRR	Deamidated(N)@7		missed R-R@11	0.00144796	1470.71	491.245	1470.71	491.244	3	10	1.1.1.3290.9	57.4105	2211.05	1890.79	57.4	0.29	8913.22
1	173.81	173.81	73.34	69.62	69.05	tr|A0A2S8XMY9|A0A2S8XMY9_PSEFL	DNA-directed RNA polymerase subunit beta' OS=Pseudomonas fluorescens OX=294 GN=rpoC PE=3 SV=1			0	34.72	FATSDLNDLYRR	Deamidated(N)@7		missed R-R@11	0.00144796	1470.71	491.245	1470.71	491.244	3	9	1.1.1.3291.29	57.4739	2211.05	1983.22	57.4	0.29	8698.24
1	173.81	173.81	73.34	69.62	69.05	tr|A0A2S8XMY9|A0A2S8XMY9_PSEFL	DNA-directed RNA polymerase subunit beta' OS=Pseudomonas fluorescens OX=294 GN=rpoC PE=3 SV=1			0	86.2	GEVISDGPSDPHDILR				-0.00521455	1705.82	569.615	1705.83	569.616	3	14	1.1.1.3319.15	58.812	1417.67	1312.55	58.79	0.24	15954.4
1	173.81	173.81	73.34	69.62	69.05	tr|A0A2S8XMY9|A0A2S8XMY9_PSEFL	DNA-directed RNA polymerase subunit beta' OS=Pseudomonas fluorescens OX=294 GN=rpoC PE=3 SV=1			0	99	GHQVNIGEAVGVIAAQSIGEPGTQLTMR				-2.8698e-05	2832.46	945.159	2832.46	945.159	3	25	1.1.1.4012.22	92.29	8207.63	672.82	92.54	0.29	4908.49
1	173.81	173.81	73.34	69.62	69.05	tr|A0A2S8XMY9|A0A2S8XMY9_PSEFL	DNA-directed RNA polymerase subunit beta' OS=Pseudomonas fluorescens OX=294 GN=rpoC PE=3 SV=1			0	99	GHQVNIGEAVGVIAAQSIGEPGTQLTMR				-2.8698e-05	2832.46	945.159	2832.46	945.159	3	32	1.1.1.4014.21	92.383	8207.63	3054.04	92.54	0.29	10547.9
1	173.81	173.81	73.34	69.62	69.05	tr|A0A2S8XMY9|A0A2S8XMY9_PSEFL	DNA-directed RNA polymerase subunit beta' OS=Pseudomonas fluorescens OX=294 GN=rpoC PE=3 SV=1			0	99	GHQVNIGEAVGVIAAQSIGEPGTQLTMR				-2.8698e-05	2832.46	945.159	2832.46	945.159	3	28	1.1.1.4025.23	92.9125	8207.63	1142.4	92.54	0.29	4784.54
1	173.81	173.81	73.34	69.62	69.05	tr|A0A2S8XMY9|A0A2S8XMY9_PSEFL	DNA-directed RNA polymerase subunit beta' OS=Pseudomonas fluorescens OX=294 GN=rpoC PE=3 SV=1			0	99	GHQVNIGEAVGVIAAQSIGEPGTQLTMR				-2.8698e-05	2832.46	945.159	2832.46	945.159	3	25	1.1.1.4030.9	93.1463	8207.63	569.13	92.54	0.29	4757.52
1	173.81	173.81	73.34	69.62	69.05	tr|A0A2S8XMY9|A0A2S8XMY9_PSEFL	DNA-directed RNA polymerase subunit beta' OS=Pseudomonas fluorescens OX=294 GN=rpoC PE=3 SV=1			0	99	GHQVNIGEAVGVIAAQSIGEPGTQLTMR	Oxidation(M)@27			0.00166232	2848.45	950.491	2848.45	950.491	3	30	1.1.1.3949.27	89.2176	6225.97	2997.91	89.46	0.39	18189.3
1	173.81	173.81	73.34	69.62	69.05	tr|A0A2S8XMY9|A0A2S8XMY9_PSEFL	DNA-directed RNA polymerase subunit beta' OS=Pseudomonas fluorescens OX=294 GN=rpoC PE=3 SV=1			0	99	GHQVNIGEAVGVIAAQSIGEPGTQLTMR	Oxidation(M)@27			-0.00671828	2848.44	713.118	2848.45	713.12	4	25	1.1.1.3953.11	89.3871	2862.17	2390.42	89.51	0.44	9436.63
1	173.81	173.81	73.34	69.62	69.05	tr|A0A2S8XMY9|A0A2S8XMY9_PSEFL	DNA-directed RNA polymerase subunit beta' OS=Pseudomonas fluorescens OX=294 GN=rpoC PE=3 SV=1			0	99	GHQVNIGEAVGVIAAQSIGEPGTQLTMR	Oxidation(M)@27			0.00166232	2848.45	950.491	2848.45	950.491	3	31	1.1.1.3953.22	89.4051	6225.97	6219.97	89.46	0.39	38980.7
1	173.81	173.81	73.34	69.62	69.05	tr|A0A2S8XMY9|A0A2S8XMY9_PSEFL	DNA-directed RNA polymerase subunit beta' OS=Pseudomonas fluorescens OX=294 GN=rpoC PE=3 SV=1			0	99	GHQVNIGEAVGVIAAQSIGEPGTQLTMR	Oxidation(M)@27			0.00166232	2848.45	950.491	2848.45	950.491	3	30	1.1.1.3955.15	89.5012	6225.97	5181.43	89.46	0.39	42069.8
1	173.81	173.81	73.34	69.62	69.05	tr|A0A2S8XMY9|A0A2S8XMY9_PSEFL	DNA-directed RNA polymerase subunit beta' OS=Pseudomonas fluorescens OX=294 GN=rpoC PE=3 SV=1			0	99	GHQVNIGEAVGVIAAQSIGEPGTQLTMR	Oxidation(M)@27			-0.00671828	2848.44	713.118	2848.45	713.12	4	27	1.1.1.3957.17	89.5872	2862.17	1690.95	89.51	0.44	5963.46
1	173.81	173.81	73.34	69.62	69.05	tr|A0A2S8XMY9|A0A2S8XMY9_PSEFL	DNA-directed RNA polymerase subunit beta' OS=Pseudomonas fluorescens OX=294 GN=rpoC PE=3 SV=1			0	99	GHQVNIGEAVGVIAAQSIGEPGTQLTMR				0.00265627	2832.46	709.122	2832.46	709.121	4	18	1.1.1.4024.14	92.8472	2487.63	848.27	92.58	0.38	5733.58
1	173.81	173.81	73.34	69.62	69.05	tr|A0A2S8XMY9|A0A2S8XMY9_PSEFL	DNA-directed RNA polymerase subunit beta' OS=Pseudomonas fluorescens OX=294 GN=rpoC PE=3 SV=1			0	99	GHQVNIGEAVGVIAAQSIGEPGTQLTMR	Oxidation(M)@27			0.00310037	2848.45	570.698	2848.45	570.697	5	15	1.1.1.3957.11	89.5786	668.15	656.13	89.6	0.15	4026.6
1	173.81	173.81	73.34	69.62	69.05	tr|A0A2S8XMY9|A0A2S8XMY9_PSEFL	DNA-directed RNA polymerase subunit beta' OS=Pseudomonas fluorescens OX=294 GN=rpoC PE=3 SV=1			0	94.84	GHQVNIGEAVGVIAAQSIGEPGTQLTMR	Oxidation(M)@27			0.00166232	2848.45	950.491	2848.45	950.491	3	18	1.1.1.3950.17	89.2654	6225.97	4178.05	89.46	0.39	16325.5
1	173.81	173.81	73.34	69.62	69.05	tr|A0A2S8XMY9|A0A2S8XMY9_PSEFL	DNA-directed RNA polymerase subunit beta' OS=Pseudomonas fluorescens OX=294 GN=rpoC PE=3 SV=1			0	93.76	GHQVNIGEAVGVIAAQSIGEPGTQLTMR	Oxidation(M)@27			-0.00639248	2848.44	713.118	2848.45	713.12	4	17	1.1.1.3967.17	90.0838	1140.88	784.59	89.85	0.75	8891.35
1	173.81	173.81	73.34	69.62	69.05	tr|A0A2S8XMY9|A0A2S8XMY9_PSEFL	DNA-directed RNA polymerase subunit beta' OS=Pseudomonas fluorescens OX=294 GN=rpoC PE=3 SV=1			0	68.61	GHQVNIGEAVGVIAAQSIGEPGTQLTMR	Oxidation(M)@27			-0.00639248	2848.44	713.118	2848.45	713.12	4	14	1.1.1.3972.17	90.3328	1140.88	603.41	89.85	0.75	6688.9
1	173.81	173.81	73.34	69.62	69.05	tr|A0A2S8XMY9|A0A2S8XMY9_PSEFL	DNA-directed RNA polymerase subunit beta' OS=Pseudomonas fluorescens OX=294 GN=rpoC PE=3 SV=1			0	99	GLKENVVVGR			missed K-E@3	-0.00287357	1069.62	535.818	1069.62	535.819	2	17	1.1.1.2896.8	38.5308	10514.8	10113.8	38.55	0.19	26323.8
1	173.81	173.81	73.34	69.62	69.05	tr|A0A2S8XMY9|A0A2S8XMY9_PSEFL	DNA-directed RNA polymerase subunit beta' OS=Pseudomonas fluorescens OX=294 GN=rpoC PE=3 SV=1			0	99	GLKENVVVGR			missed K-E@3	-0.00287357	1069.62	535.818	1069.62	535.819	2	11	1.1.1.2892.23	38.3403	10514.8	1804.67	38.55	0.19	5421.11
1	173.81	173.81	73.34	69.62	69.05	tr|A0A2S8XMY9|A0A2S8XMY9_PSEFL	DNA-directed RNA polymerase subunit beta' OS=Pseudomonas fluorescens OX=294 GN=rpoC PE=3 SV=1			0	99	GLMAKPDGSIIETPITANFR	Oxidation(M)@3			-0.000577227	2146.11	716.377	2146.11	716.377	3	19	1.1.1.3725.24	78.369	2987.23	2440.58	78.53	0.34	8042
1	173.81	173.81	73.34	69.62	69.05	tr|A0A2S8XMY9|A0A2S8XMY9_PSEFL	DNA-directed RNA polymerase subunit beta' OS=Pseudomonas fluorescens OX=294 GN=rpoC PE=3 SV=1			0	99	GLMAKPDGSIIETPITANFR				0.00363261	2130.12	711.047	2130.11	711.045	3	21	1.1.1.3802.16	82.0917	19458.6	2288.18	82.36	0.29	7897.97
1	173.81	173.81	73.34	69.62	69.05	tr|A0A2S8XMY9|A0A2S8XMY9_PSEFL	DNA-directed RNA polymerase subunit beta' OS=Pseudomonas fluorescens OX=294 GN=rpoC PE=3 SV=1			0	99	GLMAKPDGSIIETPITANFR				0.00363261	2130.12	711.047	2130.11	711.045	3	26	1.1.1.3811.9	82.5233	19458.6	11374.2	82.36	0.29	31172.4
1	173.81	173.81	73.34	69.62	69.05	tr|A0A2S8XMY9|A0A2S8XMY9_PSEFL	DNA-directed RNA polymerase subunit beta' OS=Pseudomonas fluorescens OX=294 GN=rpoC PE=3 SV=1			0	99	GLMAKPDGSIIETPITANFR				0.00363261	2130.12	711.047	2130.11	711.045	3	21	1.1.1.3813.18	82.6312	19458.6	4914.43	82.36	0.29	16940.8
1	173.81	173.81	73.34	69.62	69.05	tr|A0A2S8XMY9|A0A2S8XMY9_PSEFL	DNA-directed RNA polymerase subunit beta' OS=Pseudomonas fluorescens OX=294 GN=rpoC PE=3 SV=1			0	99	GLMAKPDGSIIETPITANFR				0.00363261	2130.12	711.047	2130.11	711.045	3	19	1.1.1.3816.15	82.7742	19458.6	1748.37	82.36	0.29	7821.37
1	173.81	173.81	73.34	69.62	69.05	tr|A0A2S8XMY9|A0A2S8XMY9_PSEFL	DNA-directed RNA polymerase subunit beta' OS=Pseudomonas fluorescens OX=294 GN=rpoC PE=3 SV=1			0	99	GLMAKPDGSIIETPITANFR	Oxidation(M)@3			-0.00552095	2146.1	716.375	2146.11	716.377	3	16	1.1.1.3736.18	78.8909	2214.02	2127.37	78.91	0.73	7320.86
1	173.81	173.81	73.34	69.62	69.05	tr|A0A2S8XMY9|A0A2S8XMY9_PSEFL	DNA-directed RNA polymerase subunit beta' OS=Pseudomonas fluorescens OX=294 GN=rpoC PE=3 SV=1			0	99	GLMAKPDGSIIETPITANFR	Oxidation(M)@3			-0.00222513	2146.11	716.376	2146.11	716.377	3	18	1.1.1.3748.11	79.4719	1460.93	1381.18	79.3	0.67	9407.2
1	173.81	173.81	73.34	69.62	69.05	tr|A0A2S8XMY9|A0A2S8XMY9_PSEFL	DNA-directed RNA polymerase subunit beta' OS=Pseudomonas fluorescens OX=294 GN=rpoC PE=3 SV=1			0	99	GLMAKPDGSIIETPITANFR	Oxidation(M)@3			-0.00222513	2146.11	716.376	2146.11	716.377	3	18	1.1.1.3752.15	79.6655	1460.93	892.83	79.3	0.67	10890.5
1	173.81	173.81	73.34	69.62	69.05	tr|A0A2S8XMY9|A0A2S8XMY9_PSEFL	DNA-directed RNA polymerase subunit beta' OS=Pseudomonas fluorescens OX=294 GN=rpoC PE=3 SV=1			0	99	GLMAKPDGSIIETPITANFR	Oxidation(M)@3			0.00107068	2146.11	716.377	2146.11	716.377	3	18	1.1.1.3787.24	81.3738	1121.15	740.6	81.58	1.17	7782.9
1	173.81	173.81	73.34	69.62	69.05	tr|A0A2S8XMY9|A0A2S8XMY9_PSEFL	DNA-directed RNA polymerase subunit beta' OS=Pseudomonas fluorescens OX=294 GN=rpoC PE=3 SV=1			0	98.46	GLMAKPDGSIIETPITANFR	Oxidation(M)@3			0.00107068	2146.11	716.377	2146.11	716.377	3	17	1.1.1.3789.13	81.4567	1121.15	999.98	81.58	1.17	7943.59
1	173.81	173.81	73.34	69.62	69.05	tr|A0A2S8XMY9|A0A2S8XMY9_PSEFL	DNA-directed RNA polymerase subunit beta' OS=Pseudomonas fluorescens OX=294 GN=rpoC PE=3 SV=1			0	98.2	GLMAKPDGSIIETPITANFR	Oxidation(M)@3			-0.00167881	2146.11	716.376	2146.11	716.377	3	14	1.1.1.3803.20	82.1452	1121.15	558.62	81.58	1.17	4949.4
1	173.81	173.81	73.34	69.62	69.05	tr|A0A2S8XMY9|A0A2S8XMY9_PSEFL	DNA-directed RNA polymerase subunit beta' OS=Pseudomonas fluorescens OX=294 GN=rpoC PE=3 SV=1			0	97.74	GLMAKPDGSIIETPITANFR	Oxidation(M)@3			-0.00167881	2146.11	716.376	2146.11	716.377	3	11	1.1.1.3802.17	82.0931	1121.15	570.91	81.58	1.17	4397.94
1	173.81	173.81	73.34	69.62	69.05	tr|A0A2S8XMY9|A0A2S8XMY9_PSEFL	DNA-directed RNA polymerase subunit beta' OS=Pseudomonas fluorescens OX=294 GN=rpoC PE=3 SV=1			0	94.08	GLMAKPDGSIIETPITANFR	Oxidation(M)@3			-0.00222513	2146.11	716.376	2146.11	716.377	3	15	1.1.1.3755.14	79.806	1460.93	629.57	79.3	0.67	8716.25
1	173.81	173.81	73.34	69.62	69.05	tr|A0A2S8XMY9|A0A2S8XMY9_PSEFL	DNA-directed RNA polymerase subunit beta' OS=Pseudomonas fluorescens OX=294 GN=rpoC PE=3 SV=1			0	88.03	GLMAKPDGSIIETPITANFR	Oxidation(M)@3			0.00107068	2146.11	716.377	2146.11	716.377	3	14	1.1.1.3786.14	81.3166	1121.15	609.3	81.58	1.17	6823.76
1	173.81	173.81	73.34	69.62	69.05	tr|A0A2S8XMY9|A0A2S8XMY9_PSEFL	DNA-directed RNA polymerase subunit beta' OS=Pseudomonas fluorescens OX=294 GN=rpoC PE=3 SV=1			0	64.73	GLMAKPDGSIIETPITANFR	Oxidation(M)@3			-0.00552095	2146.1	716.375	2146.11	716.377	3	16	1.1.1.3746.33	79.3849	2214.02	1188.14	78.91	0.73	20222.4
1	173.81	173.81	73.34	69.62	69.05	tr|A0A2S8XMY9|A0A2S8XMY9_PSEFL	DNA-directed RNA polymerase subunit beta' OS=Pseudomonas fluorescens OX=294 GN=rpoC PE=3 SV=1			0	40.77	GLMAKPDGSIIETPITANFR	Deamidated(N)@18			0.014035	2131.11	711.378	2131.1	711.373	3	14	1.1.1.3823.15	83.1075	1368.04	1348.93	83.04	0.44	8432.16
1	173.81	173.81	73.34	69.62	69.05	tr|A0A2S8XMY9|A0A2S8XMY9_PSEFL	DNA-directed RNA polymerase subunit beta' OS=Pseudomonas fluorescens OX=294 GN=rpoC PE=3 SV=1			0	25.31	GLMAKPDGSIIETPITANFR				0.00363261	2130.12	711.047	2130.11	711.045	3	12	1.1.1.3814.20	82.6808	19458.6	3244.76	82.36	0.29	6618.82
1	173.81	173.81	73.34	69.62	69.05	tr|A0A2S8XMY9|A0A2S8XMY9_PSEFL	DNA-directed RNA polymerase subunit beta' OS=Pseudomonas fluorescens OX=294 GN=rpoC PE=3 SV=1			0	22.99	GLMAKPDGSIIETPITANFR	Oxidation(M)@3			-0.00222513	2146.11	716.376	2146.11	716.377	3	11	1.1.1.3750.28	79.5779	1460.93	920.19	79.3	0.67	6693.03
1	173.81	173.81	73.34	69.62	69.05	tr|A0A2S8XMY9|A0A2S8XMY9_PSEFL	DNA-directed RNA polymerase subunit beta' OS=Pseudomonas fluorescens OX=294 GN=rpoC PE=3 SV=1			0	22.51	GLMAKPDGSIIETPITANFR	Oxidation(M)@3			-0.00552095	2146.1	716.375	2146.11	716.377	3	13	1.1.1.3739.21	79.0408	2214.02	1468.45	78.91	0.73	9989.28
1	173.81	173.81	73.34	69.62	69.05	tr|A0A2S8XMY9|A0A2S8XMY9_PSEFL	DNA-directed RNA polymerase subunit beta' OS=Pseudomonas fluorescens OX=294 GN=rpoC PE=3 SV=1			0	99	GLSYDVVNLPMK	Oxidation(M)@11			-0.0142249	1350.67	676.343	1350.69	676.35	2	16	1.1.1.3585.10	71.6351	1721.9	756.03	71.46	0.24	9012.24
1	173.81	173.81	73.34	69.62	69.05	tr|A0A2S8XMY9|A0A2S8XMY9_PSEFL	DNA-directed RNA polymerase subunit beta' OS=Pseudomonas fluorescens OX=294 GN=rpoC PE=3 SV=1			0	98.58	GLSYDVVNLPMK				0.000302365	1334.69	668.353	1334.69	668.352	2	16	1.1.1.3731.10	78.6473	9076.98	1464.1	78.34	0.29	11011.9
1	173.81	173.81	73.34	69.62	69.05	tr|A0A2S8XMY9|A0A2S8XMY9_PSEFL	DNA-directed RNA polymerase subunit beta' OS=Pseudomonas fluorescens OX=294 GN=rpoC PE=3 SV=1			0	95.93	GLSYDVVNLPMK	Oxidation(M)@11			-0.0142249	1350.67	676.343	1350.69	676.35	2	12	1.1.1.3578.13	71.2911	1721.9	883.07	71.46	0.24	5466.51
1	173.81	173.81	73.34	69.62	69.05	tr|A0A2S8XMY9|A0A2S8XMY9_PSEFL	DNA-directed RNA polymerase subunit beta' OS=Pseudomonas fluorescens OX=294 GN=rpoC PE=3 SV=1			0	65.19	GLSYDVVNLPMK				0.000302365	1334.69	668.353	1334.69	668.352	2	14	1.1.1.3732.9	78.7005	9076.98	1320.93	78.34	0.29	9445.02
1	173.81	173.81	73.34	69.62	69.05	tr|A0A2S8XMY9|A0A2S8XMY9_PSEFL	DNA-directed RNA polymerase subunit beta' OS=Pseudomonas fluorescens OX=294 GN=rpoC PE=3 SV=1			0	63.59	GLSYDVVNLPMK	Oxidation(M)@11			0.00567206	1350.69	676.353	1350.69	676.35	2	13	1.1.1.3562.20	70.525	966.84	942.26	70.55	0.53	12436.8
1	173.81	173.81	73.34	69.62	69.05	tr|A0A2S8XMY9|A0A2S8XMY9_PSEFL	DNA-directed RNA polymerase subunit beta' OS=Pseudomonas fluorescens OX=294 GN=rpoC PE=3 SV=1			0	57.64	GLSYDVVNLPMK				0.000302365	1334.69	668.353	1334.69	668.352	2	12	1.1.1.3718.4	78.014	9076.98	1797.57	78.34	0.29	29130.5
1	173.81	173.81	73.34	69.62	69.05	tr|A0A2S8XMY9|A0A2S8XMY9_PSEFL	DNA-directed RNA polymerase subunit beta' OS=Pseudomonas fluorescens OX=294 GN=rpoC PE=3 SV=1			0	40.33	GLSYDVVNLPMK	Oxidation(M)@11			0.00567206	1350.69	676.353	1350.69	676.35	2	13	1.1.1.3564.10	70.6176	966.84	896.29	70.55	0.53	15184
1	173.81	173.81	73.34	69.62	69.05	tr|A0A2S8XMY9|A0A2S8XMY9_PSEFL	DNA-directed RNA polymerase subunit beta' OS=Pseudomonas fluorescens OX=294 GN=rpoC PE=3 SV=1			0	28.28	GLSYDVVNLPMK	Oxidation(M)@11			-0.0142249	1350.67	676.343	1350.69	676.35	2	11	1.1.1.3581.29	71.4556	1721.9	1720.2	71.46	0.24	8455.51
1	173.81	173.81	73.34	69.62	69.05	tr|A0A2S8XMY9|A0A2S8XMY9_PSEFL	DNA-directed RNA polymerase subunit beta' OS=Pseudomonas fluorescens OX=294 GN=rpoC PE=3 SV=1			0	99	GLSYDVVNLPMKK			missed K-K@12	0.000555457	1462.79	488.603	1462.79	488.602	3	13	1.1.1.3550.13	69.9294	12854.3	7955.77	69.82	0.19	18333.6
1	173.81	173.81	73.34	69.62	69.05	tr|A0A2S8XMY9|A0A2S8XMY9_PSEFL	DNA-directed RNA polymerase subunit beta' OS=Pseudomonas fluorescens OX=294 GN=rpoC PE=3 SV=1			0	44.96	GLSYDVVNLPMKK	Lys-loss@C-term		missed K-K@12	0.000302371	1334.69	668.353	1334.69	668.352	2	20	1.1.1.3720.5	78.122	9076.98	3582.48	78.34	0.29	14317
1	173.81	173.81	73.34	69.62	69.05	tr|A0A2S8XMY9|A0A2S8XMY9_PSEFL	DNA-directed RNA polymerase subunit beta' OS=Pseudomonas fluorescens OX=294 GN=rpoC PE=3 SV=1			0	23.47	GLSYDVVNLPMKK	Oxidation(M)@11		missed K-K@12	-0.00999053	1478.77	493.931	1478.78	493.934	3	11	1.1.1.3403.5	62.8257	1225.08	1077.49	62.91	0.39	7860.5
1	173.81	173.81	73.34	69.62	69.05	tr|A0A2S8XMY9|A0A2S8XMY9_PSEFL	DNA-directed RNA polymerase subunit beta' OS=Pseudomonas fluorescens OX=294 GN=rpoC PE=3 SV=1			0	97.05	GLSYDVVNLPMKKK			missed K-K@12; missed K-K@13	-0.00350085	1590.88	531.3	1590.88	531.301	3	11	1.1.1.3409.11	63.1257	1722.8	1525.09	63.16	0.19	10279.7
1	173.81	173.81	73.34	69.62	69.05	tr|A0A2S8XMY9|A0A2S8XMY9_PSEFL	DNA-directed RNA polymerase subunit beta' OS=Pseudomonas fluorescens OX=294 GN=rpoC PE=3 SV=1			0	53.08	GLSYDVVNLPMKKK	Lys-loss@C-term		missed K-K@12; missed K-K@13	0.000555453	1462.79	488.603	1462.79	488.602	3	16	1.1.1.3551.5	69.9702	12854.3	5277.03	69.82	0.19	10433.8
1	173.81	173.81	73.34	69.62	69.05	tr|A0A2S8XMY9|A0A2S8XMY9_PSEFL	DNA-directed RNA polymerase subunit beta' OS=Pseudomonas fluorescens OX=294 GN=rpoC PE=3 SV=1			0	99	GTVTYVGMEEGITIKR			missed K-R@15	-0.00140588	1752.91	585.309	1752.91	585.31	3	14	1.1.1.3465.11	65.8221	2693.56	2515.1	65.85	0.29	12556.4
1	173.81	173.81	73.34	69.62	69.05	tr|A0A2S8XMY9|A0A2S8XMY9_PSEFL	DNA-directed RNA polymerase subunit beta' OS=Pseudomonas fluorescens OX=294 GN=rpoC PE=3 SV=1			0	99	GTVTYVGMEEGITIKR			missed K-R@15	-0.00140588	1752.91	585.309	1752.91	585.31	3	15	1.1.1.3469.9	66.0145	2693.56	1501.81	65.85	0.29	10845.5
1	173.81	173.81	73.34	69.62	69.05	tr|A0A2S8XMY9|A0A2S8XMY9_PSEFL	DNA-directed RNA polymerase subunit beta' OS=Pseudomonas fluorescens OX=294 GN=rpoC PE=3 SV=1			0	99	GTVTYVGMEEGITIKR			missed K-R@15	-0.00140588	1752.91	585.309	1752.91	585.31	3	14	1.1.1.3464.6	65.7663	2693.56	2027.07	65.85	0.29	10950.8
1	173.81	173.81	73.34	69.62	69.05	tr|A0A2S8XMY9|A0A2S8XMY9_PSEFL	DNA-directed RNA polymerase subunit beta' OS=Pseudomonas fluorescens OX=294 GN=rpoC PE=3 SV=1			0	22.58	GTVTYVGMEEGITIKR			missed K-R@15	0.0035037	1752.91	585.311	1752.91	585.31	3	9	1.1.1.3477.15	66.4013	827.41	716.02	66.72	0.58	6888.04
1	173.81	173.81	73.34	69.62	69.05	tr|A0A2S8XMY9|A0A2S8XMY9_PSEFL	DNA-directed RNA polymerase subunit beta' OS=Pseudomonas fluorescens OX=294 GN=rpoC PE=3 SV=1			0	99	HLNVFEGEQVNRGEVISDGPSDPHDILR			missed R-G@12	0.001554	3128.53	783.139	3128.53	783.139	4	28	1.1.1.3569.26	70.8738	3518.88	3506.24	70.88	0.24	9507.48
1	173.81	173.81	73.34	69.62	69.05	tr|A0A2S8XMY9|A0A2S8XMY9_PSEFL	DNA-directed RNA polymerase subunit beta' OS=Pseudomonas fluorescens OX=294 GN=rpoC PE=3 SV=1			0	99	IAIGDVIARIPQETSK			missed R-I@9	-0.00490066	1709.96	570.995	1709.97	570.996	3	13	1.1.1.3766.11	80.331	4463.88	1574.04	80.17	0.19	5212.98
1	173.81	173.81	73.34	69.62	69.05	tr|A0A2S8XMY9|A0A2S8XMY9_PSEFL	DNA-directed RNA polymerase subunit beta' OS=Pseudomonas fluorescens OX=294 GN=rpoC PE=3 SV=1			0	16.21	IDRHGDEVDQESFNSMYMMADSGAR	Gly->Arg@5	Gly->Arg@711	cleaved V-I@N-term; missed R-H@3	-0.0111678	2959.25	740.821	2959.26	740.823	4	18	1.1.1.3582.34	71.5074	3645.34	393.84	71.22	0.24	4682.97
1	173.81	173.81	73.34	69.62	69.05	tr|A0A2S8XMY9|A0A2S8XMY9_PSEFL	DNA-directed RNA polymerase subunit beta' OS=Pseudomonas fluorescens OX=294 GN=rpoC PE=3 SV=1			0	99	IFGPVKDYECLCGK	Carbamidomethyl(C)@10; Carbamidomethyl(C)@12		missed K-D@6	0.0228676	1684.82	562.613	1684.8	562.606	3	17	1.1.1.3465.9	65.8182	10847.8	9842.66	65.85	0.39	44977.7
1	173.81	173.81	73.34	69.62	69.05	tr|A0A2S8XMY9|A0A2S8XMY9_PSEFL	DNA-directed RNA polymerase subunit beta' OS=Pseudomonas fluorescens OX=294 GN=rpoC PE=3 SV=1			0	99	IFGPVKDYECLCGK	Carbamidomethyl(C)@10; Carbamidomethyl(C)@12		missed K-D@6	0.0228676	1684.82	562.613	1684.8	562.606	3	15	1.1.1.3463.8	65.7292	10847.8	6684.03	65.85	0.39	53870.1
1	173.81	173.81	73.34	69.62	69.05	tr|A0A2S8XMY9|A0A2S8XMY9_PSEFL	DNA-directed RNA polymerase subunit beta' OS=Pseudomonas fluorescens OX=294 GN=rpoC PE=3 SV=1			0	98.15	IFGPVKDYECLCGK	Carbamidomethyl(C)@10; Carbamidomethyl(C)@12		missed K-D@6	0.0228676	1684.82	562.613	1684.8	562.606	3	17	1.1.1.3470.19	66.0714	10847.8	4260.71	65.85	0.39	67785
1	173.81	173.81	73.34	69.62	69.05	tr|A0A2S8XMY9|A0A2S8XMY9_PSEFL	DNA-directed RNA polymerase subunit beta' OS=Pseudomonas fluorescens OX=294 GN=rpoC PE=3 SV=1			0	99	IGLASPEMIR				0.00152461	1085.59	543.803	1085.59	543.802	2	12	1.1.1.3442.10	64.7176	33195.7	3864.09	64.94	0.19	9359.78
1	173.81	173.81	73.34	69.62	69.05	tr|A0A2S8XMY9|A0A2S8XMY9_PSEFL	DNA-directed RNA polymerase subunit beta' OS=Pseudomonas fluorescens OX=294 GN=rpoC PE=3 SV=1			0	99	IGLASPEMIR				0.00152461	1085.59	543.803	1085.59	543.802	2	14	1.1.1.3452.4	65.1889	33195.7	4518.84	64.94	0.19	20338.2
1	173.81	173.81	73.34	69.62	69.05	tr|A0A2S8XMY9|A0A2S8XMY9_PSEFL	DNA-directed RNA polymerase subunit beta' OS=Pseudomonas fluorescens OX=294 GN=rpoC PE=3 SV=1			0	98.99	IGLASPEMIR				0.00152461	1085.59	543.803	1085.59	543.802	2	10	1.1.1.3453.26	65.2549	33195.7	2443.33	64.94	0.19	7769.21
1	173.81	173.81	73.34	69.62	69.05	tr|A0A2S8XMY9|A0A2S8XMY9_PSEFL	DNA-directed RNA polymerase subunit beta' OS=Pseudomonas fluorescens OX=294 GN=rpoC PE=3 SV=1			0	74.25	IGLASPEMIR	Oxidation(M)@8			-0.00572204	1101.58	551.797	1101.59	551.8	2	10	1.1.1.3276.4	56.7434	1461.48	1136.59	56.91	0.62	8745.64
1	173.81	173.81	73.34	69.62	69.05	tr|A0A2S8XMY9|A0A2S8XMY9_PSEFL	DNA-directed RNA polymerase subunit beta' OS=Pseudomonas fluorescens OX=294 GN=rpoC PE=3 SV=1			0	39.8	IGLASPEMIR	Oxidation(M)@8			-0.0080199	1101.58	551.796	1101.59	551.8	2	10	1.1.1.3422.9	63.7511	998.12	692.67	63.4	0.87	4442.28
1	173.81	173.81	73.34	69.62	69.05	tr|A0A2S8XMY9|A0A2S8XMY9_PSEFL	DNA-directed RNA polymerase subunit beta' OS=Pseudomonas fluorescens OX=294 GN=rpoC PE=3 SV=1			0	28.76	IGLASPEMIR				0.00152461	1085.59	543.803	1085.59	543.802	2	8	1.1.1.3457.8	65.435	33195.7	959.63	64.94	0.19	5077.42
1	173.81	173.81	73.34	69.62	69.05	tr|A0A2S8XMY9|A0A2S8XMY9_PSEFL	DNA-directed RNA polymerase subunit beta' OS=Pseudomonas fluorescens OX=294 GN=rpoC PE=3 SV=1			0	18.24	IGLASPEMIR	Oxidation(M)@8			-0.00155031	1101.58	551.799	1101.59	551.8	2	11	1.1.1.3433.11	64.2818	584.32	584.05	64.36	0.58	5247.37
1	173.81	173.81	73.34	69.62	69.05	tr|A0A2S8XMY9|A0A2S8XMY9_PSEFL	DNA-directed RNA polymerase subunit beta' OS=Pseudomonas fluorescens OX=294 GN=rpoC PE=3 SV=1			0	17.92	IGLASPEMIR	Oxidation(M)@8			-0.00155031	1101.58	551.799	1101.59	551.8	2	11	1.1.1.3312.7	58.4776	2432.62	1241.65	58.7	0.34	14795.9
1	173.81	173.81	73.34	69.62	69.05	tr|A0A2S8XMY9|A0A2S8XMY9_PSEFL	DNA-directed RNA polymerase subunit beta' OS=Pseudomonas fluorescens OX=294 GN=rpoC PE=3 SV=1			0	95.83	IGLLMDMTLRDIER			missed R-D@10	-0.000826363	1674.88	559.3	1674.88	559.301	3	9	1.1.1.4024.5	92.8325	5740.49	1513.56	93.02	0.39	5874.35
1	173.81	173.81	73.34	69.62	69.05	tr|A0A2S8XMY9|A0A2S8XMY9_PSEFL	DNA-directed RNA polymerase subunit beta' OS=Pseudomonas fluorescens OX=294 GN=rpoC PE=3 SV=1			0	86.08	IGLLMDMTLRDIER			missed R-D@10	-0.000826363	1674.88	559.3	1674.88	559.301	3	9	1.1.1.4043.2	93.7471	5740.49	502.89	93.02	0.39	2264.15
1	173.81	173.81	73.34	69.62	69.05	tr|A0A2S8XMY9|A0A2S8XMY9_PSEFL	DNA-directed RNA polymerase subunit beta' OS=Pseudomonas fluorescens OX=294 GN=rpoC PE=3 SV=1			0	99	IIGAATDEVKEIESQYASGLVTQGEK			missed K-E@10	0.00315723	2735.39	684.855	2735.39	684.854	4	20	1.1.1.3903.8	86.9639	5075.46	1703.01	86.75	0.29	6075.82
1	173.81	173.81	73.34	69.62	69.05	tr|A0A2S8XMY9|A0A2S8XMY9_PSEFL	DNA-directed RNA polymerase subunit beta' OS=Pseudomonas fluorescens OX=294 GN=rpoC PE=3 SV=1			0	99	IIGAATDEVKEIESQYASGLVTQGEK			missed K-E@10	0.00315723	2735.39	684.855	2735.39	684.854	4	19	1.1.1.3895.14	86.5886	5075.46	1967.72	86.75	0.29	7565.44
1	173.81	173.81	73.34	69.62	69.05	tr|A0A2S8XMY9|A0A2S8XMY9_PSEFL	DNA-directed RNA polymerase subunit beta' OS=Pseudomonas fluorescens OX=294 GN=rpoC PE=3 SV=1			0	99	IIGAATDEVKEIESQYASGLVTQGEK			missed K-E@10	0.00315723	2735.39	684.855	2735.39	684.854	4	15	1.1.1.3907.13	87.1666	5075.46	619.74	86.75	0.29	5053.61
1	173.81	173.81	73.34	69.62	69.05	tr|A0A2S8XMY9|A0A2S8XMY9_PSEFL	DNA-directed RNA polymerase subunit beta' OS=Pseudomonas fluorescens OX=294 GN=rpoC PE=3 SV=1			0	95.21	IIGAATDEVKEIESQYASGLVTQGEK			missed K-E@10	0.00554844	2735.39	912.805	2735.39	912.803	3	13	1.1.1.3913.23	87.4707	8722.29	529.29	86.75	0.29	4513.95
1	173.81	173.81	73.34	69.62	69.05	tr|A0A2S8XMY9|A0A2S8XMY9_PSEFL	DNA-directed RNA polymerase subunit beta' OS=Pseudomonas fluorescens OX=294 GN=rpoC PE=3 SV=1			0	75.91	IIGAATDEVKEIESQYASGLVTQGEK			missed K-E@10	0.00315723	2735.39	684.855	2735.39	684.854	4	15	1.1.1.3895.15	86.5913	5075.46	2023.18	86.75	0.29	6718.7
1	173.81	173.81	73.34	69.62	69.05	tr|A0A2S8XMY9|A0A2S8XMY9_PSEFL	DNA-directed RNA polymerase subunit beta' OS=Pseudomonas fluorescens OX=294 GN=rpoC PE=3 SV=1			0	37.76	IIGAATDEVKEIESQYASGLVTQGEK	Thr->Ser@6; Val->Leu@9	Thr->Ser@658; Val->Leu@661	missed K-E@10	0.00315725	2735.39	684.855	2735.39	684.854	4	22	1.1.1.3903.8	86.9639	5075.46	1703.01	86.75	0.29	6075.82
1	173.81	173.81	73.34	69.62	69.05	tr|A0A2S8XMY9|A0A2S8XMY9_PSEFL	DNA-directed RNA polymerase subunit beta' OS=Pseudomonas fluorescens OX=294 GN=rpoC PE=3 SV=1			0	34.38	IIGAATDEVKEIESQYASGLVTQGEK	Ala->Gly@5; Val->Leu@9	Ala->Gly@657; Val->Leu@661	missed K-E@10	0.00315725	2735.39	684.855	2735.39	684.854	4	22	1.1.1.3903.8	86.9639	5075.46	1703.01	86.75	0.29	6075.82
1	173.81	173.81	73.34	69.62	69.05	tr|A0A2S8XMY9|A0A2S8XMY9_PSEFL	DNA-directed RNA polymerase subunit beta' OS=Pseudomonas fluorescens OX=294 GN=rpoC PE=3 SV=1			0	34.38	IIGAATDEVKEIESQYASGLVTQGEK	Ala->Gly@4; Val->Leu@9	Ala->Gly@656; Val->Leu@661	missed K-E@10	0.00315725	2735.39	684.855	2735.39	684.854	4	22	1.1.1.3903.8	86.9639	5075.46	1703.01	86.75	0.29	6075.82
1	173.81	173.81	73.34	69.62	69.05	tr|A0A2S8XMY9|A0A2S8XMY9_PSEFL	DNA-directed RNA polymerase subunit beta' OS=Pseudomonas fluorescens OX=294 GN=rpoC PE=3 SV=1			0	24.56	IIGAATDEVKEIESQYASGLVTQGEK	Thr->Ser@6; Methyl(E)@8	Thr->Ser@658; Methyl(E)@660	missed K-E@10	0.00315725	2735.39	684.855	2735.39	684.854	4	22	1.1.1.3903.8	86.9639	5075.46	1703.01	86.75	0.29	6075.82
1	173.81	173.81	73.34	69.62	69.05	tr|A0A2S8XMY9|A0A2S8XMY9_PSEFL	DNA-directed RNA polymerase subunit beta' OS=Pseudomonas fluorescens OX=294 GN=rpoC PE=3 SV=1			0	24.56	IIGAATDEVKEIESQYASGLVTQGEK	Thr->Ser@6; Methyl(E)@11	Thr->Ser@658; Methyl(E)@663	missed K-E@10	0.00315725	2735.39	684.855	2735.39	684.854	4	22	1.1.1.3903.8	86.9639	5075.46	1703.01	86.75	0.29	6075.82
1	173.81	173.81	73.34	69.62	69.05	tr|A0A2S8XMY9|A0A2S8XMY9_PSEFL	DNA-directed RNA polymerase subunit beta' OS=Pseudomonas fluorescens OX=294 GN=rpoC PE=3 SV=1			0	18.51	IIGAATDEVKEIESQYASGLVTQGEK	Thr->Ser@6; Methyl(K)@10	Thr->Ser@658; Methyl(K)@662	missed K-E@10	0.00315725	2735.39	684.855	2735.39	684.854	4	22	1.1.1.3903.8	86.9639	5075.46	1703.01	86.75	0.29	6075.82
1	173.81	173.81	73.34	69.62	69.05	tr|A0A2S8XMY9|A0A2S8XMY9_PSEFL	DNA-directed RNA polymerase subunit beta' OS=Pseudomonas fluorescens OX=294 GN=rpoC PE=3 SV=1			0	99	IIGAATDEVKEIESQYASGLVTQGEKYNK			missed K-E@10; missed K-Y@26	-0.00056808	3140.59	786.154	3140.59	786.154	4	25	1.1.1.3875.20	85.626	30576.3	8558.27	85.79	0.19	18527.5
1	173.81	173.81	73.34	69.62	69.05	tr|A0A2S8XMY9|A0A2S8XMY9_PSEFL	DNA-directed RNA polymerase subunit beta' OS=Pseudomonas fluorescens OX=294 GN=rpoC PE=3 SV=1			0	99	IIGAATDEVKEIESQYASGLVTQGEKYNK			missed K-E@10; missed K-Y@26	-0.00056808	3140.59	786.154	3140.59	786.154	4	34	1.1.1.3876.18	85.6765	30576.3	16752.2	85.79	0.19	43997.5
1	173.81	173.81	73.34	69.62	69.05	tr|A0A2S8XMY9|A0A2S8XMY9_PSEFL	DNA-directed RNA polymerase subunit beta' OS=Pseudomonas fluorescens OX=294 GN=rpoC PE=3 SV=1			0	99	IIGAATDEVKEIESQYASGLVTQGEKYNK			missed K-E@10; missed K-Y@26	-0.00056808	3140.59	786.154	3140.59	786.154	4	40	1.1.1.3880.11	85.8601	30576.3	22514.6	85.79	0.19	54588.6
1	173.81	173.81	73.34	69.62	69.05	tr|A0A2S8XMY9|A0A2S8XMY9_PSEFL	DNA-directed RNA polymerase subunit beta' OS=Pseudomonas fluorescens OX=294 GN=rpoC PE=3 SV=1			0	99	IIGAATDEVKEIESQYASGLVTQGEKYNK			missed K-E@10; missed K-Y@26	-0.00056808	3140.59	786.154	3140.59	786.154	4	30	1.1.1.3884.21	86.0649	30576.3	4529.99	85.79	0.19	13730.6
1	173.81	173.81	73.34	69.62	69.05	tr|A0A2S8XMY9|A0A2S8XMY9_PSEFL	DNA-directed RNA polymerase subunit beta' OS=Pseudomonas fluorescens OX=294 GN=rpoC PE=3 SV=1			0	99	IIGAATDEVKEIESQYASGLVTQGEKYNK			missed K-E@10; missed K-Y@26	-0.00056808	3140.59	786.154	3140.59	786.154	4	19	1.1.1.3874.18	85.5753	30576.3	3371.38	85.79	0.19	8099.12
1	173.81	173.81	73.34	69.62	69.05	tr|A0A2S8XMY9|A0A2S8XMY9_PSEFL	DNA-directed RNA polymerase subunit beta' OS=Pseudomonas fluorescens OX=294 GN=rpoC PE=3 SV=1			0	97.21	IIGAATDEVKEIESQYASGLVTQGEKYNK			missed K-E@10; missed K-Y@26	-0.00056808	3140.59	786.154	3140.59	786.154	4	13	1.1.1.3875.21	85.6266	30576.3	8646.87	85.79	0.19	20370.6
1	173.81	173.81	73.34	69.62	69.05	tr|A0A2S8XMY9|A0A2S8XMY9_PSEFL	DNA-directed RNA polymerase subunit beta' OS=Pseudomonas fluorescens OX=294 GN=rpoC PE=3 SV=1			0	95.07	IIGAATDEVKEIESQYASGLVTQGEKYNK			missed K-E@10; missed K-Y@26	-0.00056808	3140.59	786.154	3140.59	786.154	4	16	1.1.1.3892.16	86.4481	30576.3	656.4	85.79	0.19	5100.68
1	173.81	173.81	73.34	69.62	69.05	tr|A0A2S8XMY9|A0A2S8XMY9_PSEFL	DNA-directed RNA polymerase subunit beta' OS=Pseudomonas fluorescens OX=294 GN=rpoC PE=3 SV=1			0	21.57	IIGAATDEVKEIESQYASGLVTQGEKYNK	Glu->Lys@8; Deamidated(Q)@15	Glu->Lys@660	missed K-E@10; missed K-Y@26	-0.0369536	3140.59	786.154	3140.62	786.163	4	14	1.1.1.3875.21	85.6266	30576.3	8646.87	85.79	0.19	20370.6
1	173.81	173.81	73.34	69.62	69.05	tr|A0A2S8XMY9|A0A2S8XMY9_PSEFL	DNA-directed RNA polymerase subunit beta' OS=Pseudomonas fluorescens OX=294 GN=rpoC PE=3 SV=1			0	17.02	IIGAATDEVKEIESQYASGLVTQGEKYNK	Thr->Ser@6; Val->Leu@9	Thr->Ser@658; Val->Leu@661	missed K-E@10; missed K-Y@26	-0.000568059	3140.59	786.154	3140.59	786.154	4	26	1.1.1.3875.20	85.626	30576.3	8558.27	85.79	0.19	18527.5
1	173.81	173.81	73.34	69.62	69.05	tr|A0A2S8XMY9|A0A2S8XMY9_PSEFL	DNA-directed RNA polymerase subunit beta' OS=Pseudomonas fluorescens OX=294 GN=rpoC PE=3 SV=1			0	65.95	INDKHIETILR	Deamidated(N)@2		missed K-H@4	-0.000221223	1351.75	451.589	1351.75	451.589	3	12	1.1.1.3254.2	55.6783	943.9	523.03	55.81	0.14	6504.04
1	173.81	173.81	73.34	69.62	69.05	tr|A0A2S8XMY9|A0A2S8XMY9_PSEFL	DNA-directed RNA polymerase subunit beta' OS=Pseudomonas fluorescens OX=294 GN=rpoC PE=3 SV=1			0	99	INETVNDRDGGSVTNTR			missed R-D@8	0.00331932	1846.88	616.634	1846.88	616.633	3	21	1.1.1.2808.29	34.2956	12687.4	5016.11	34.45	0.24	12058.3
1	173.81	173.81	73.34	69.62	69.05	tr|A0A2S8XMY9|A0A2S8XMY9_PSEFL	DNA-directed RNA polymerase subunit beta' OS=Pseudomonas fluorescens OX=294 GN=rpoC PE=3 SV=1			0	99	INETVNDRDGGSVTNTR	Deamidated(N)@6		missed R-D@8	-0.00439912	1847.86	616.96	1847.86	616.961	3	12	1.1.1.2867.17	37.1514	1166.83	1044.1	37.16	0.34	4747.97
1	173.81	173.81	73.34	69.62	69.05	tr|A0A2S8XMY9|A0A2S8XMY9_PSEFL	DNA-directed RNA polymerase subunit beta' OS=Pseudomonas fluorescens OX=294 GN=rpoC PE=3 SV=1			0	99	IVDTTVGR				-0.000234019	859.476	430.745	859.476	430.745	2	11	1.1.1.2762.5	32.0604	17815.8	10900.8	31.91	0.33	26104.6
1	173.81	173.81	73.34	69.62	69.05	tr|A0A2S8XMY9|A0A2S8XMY9_PSEFL	DNA-directed RNA polymerase subunit beta' OS=Pseudomonas fluorescens OX=294 GN=rpoC PE=3 SV=1			0	99	IVDTTVGR				-0.000234019	859.476	430.745	859.476	430.745	2	11	1.1.1.2754.7	31.6844	17815.8	6114.44	31.91	0.33	12600.2
1	173.81	173.81	73.34	69.62	69.05	tr|A0A2S8XMY9|A0A2S8XMY9_PSEFL	DNA-directed RNA polymerase subunit beta' OS=Pseudomonas fluorescens OX=294 GN=rpoC PE=3 SV=1			0	98.58	IVDTTVGR				-0.000234019	859.476	430.745	859.476	430.745	2	10	1.1.1.2767.3	32.2977	17815.8	4033.47	31.91	0.33	14747.5
1	173.81	173.81	73.34	69.62	69.05	tr|A0A2S8XMY9|A0A2S8XMY9_PSEFL	DNA-directed RNA polymerase subunit beta' OS=Pseudomonas fluorescens OX=294 GN=rpoC PE=3 SV=1			0	96.96	IVDTTVGR				-0.000234019	859.476	430.745	859.476	430.745	2	10	1.1.1.2765.4	32.2097	17815.8	5108.62	31.91	0.33	14425.2
1	173.81	173.81	73.34	69.62	69.05	tr|A0A2S8XMY9|A0A2S8XMY9_PSEFL	DNA-directed RNA polymerase subunit beta' OS=Pseudomonas fluorescens OX=294 GN=rpoC PE=3 SV=1			0	45.95	IVDTTVGR				-0.000234019	859.476	430.745	859.476	430.745	2	8	1.1.1.2773.6	32.5875	17815.8	1992.24	31.91	0.33	8523.37
1	173.81	173.81	73.34	69.62	69.05	tr|A0A2S8XMY9|A0A2S8XMY9_PSEFL	DNA-directed RNA polymerase subunit beta' OS=Pseudomonas fluorescens OX=294 GN=rpoC PE=3 SV=1			0	39.69	IVDTTVGR				0.0118191	859.488	430.751	859.476	430.745	2	8	1.1.1.3470.6	66.0548	977.97	914.25	66	0.19	2582.21
1	173.81	173.81	73.34	69.62	69.05	tr|A0A2S8XMY9|A0A2S8XMY9_PSEFL	DNA-directed RNA polymerase subunit beta' OS=Pseudomonas fluorescens OX=294 GN=rpoC PE=3 SV=1			0	32.43	IVDTTVGR				-0.000234019	859.476	430.745	859.476	430.745	2	7	1.1.1.2768.2	32.34	17815.8	3773.19	31.91	0.33	13573
1	173.81	173.81	73.34	69.62	69.05	tr|A0A2S8XMY9|A0A2S8XMY9_PSEFL	DNA-directed RNA polymerase subunit beta' OS=Pseudomonas fluorescens OX=294 GN=rpoC PE=3 SV=1			0	99	KGLADTALK			missed K-G@1	0.000791003	915.54	458.777	915.539	458.777	2	15	1.1.1.2814.12	34.5657	10697.1	9940.25	34.65	0.44	17735.4
1	173.81	173.81	73.34	69.62	69.05	tr|A0A2S8XMY9|A0A2S8XMY9_PSEFL	DNA-directed RNA polymerase subunit beta' OS=Pseudomonas fluorescens OX=294 GN=rpoC PE=3 SV=1			0	99	KGLADTALK			missed K-G@1	0.000791003	915.54	458.777	915.539	458.777	2	12	1.1.1.2819.8	34.8057	10697.1	7928.69	34.65	0.44	19301.4
1	173.81	173.81	73.34	69.62	69.05	tr|A0A2S8XMY9|A0A2S8XMY9_PSEFL	DNA-directed RNA polymerase subunit beta' OS=Pseudomonas fluorescens OX=294 GN=rpoC PE=3 SV=1			0	99	KGLADTALK			missed K-G@1	0.000791003	915.54	458.777	915.539	458.777	2	13	1.1.1.2822.4	34.9487	10697.1	4658.2	34.65	0.44	14716.4
1	173.81	173.81	73.34	69.62	69.05	tr|A0A2S8XMY9|A0A2S8XMY9_PSEFL	DNA-directed RNA polymerase subunit beta' OS=Pseudomonas fluorescens OX=294 GN=rpoC PE=3 SV=1			0	99	KGLADTALK			missed K-G@1	0.000791003	915.54	458.777	915.539	458.777	2	13	1.1.1.2819.7	34.8044	10697.1	7960.02	34.65	0.44	14531.1
1	173.81	173.81	73.34	69.62	69.05	tr|A0A2S8XMY9|A0A2S8XMY9_PSEFL	DNA-directed RNA polymerase subunit beta' OS=Pseudomonas fluorescens OX=294 GN=rpoC PE=3 SV=1			0	99	KGLADTALK			missed K-G@1	0.000791003	915.54	458.777	915.539	458.777	2	12	1.1.1.2821.10	34.9022	10697.1	5668.22	34.65	0.44	12395.9
1	173.81	173.81	73.34	69.62	69.05	tr|A0A2S8XMY9|A0A2S8XMY9_PSEFL	DNA-directed RNA polymerase subunit beta' OS=Pseudomonas fluorescens OX=294 GN=rpoC PE=3 SV=1			0	99	KGLADTALK			missed K-G@1	0.000791003	915.54	458.777	915.539	458.777	2	11	1.1.1.2811.10	34.4214	10697.1	4316.14	34.65	0.44	9291.43
1	173.81	173.81	73.34	69.62	69.05	tr|A0A2S8XMY9|A0A2S8XMY9_PSEFL	DNA-directed RNA polymerase subunit beta' OS=Pseudomonas fluorescens OX=294 GN=rpoC PE=3 SV=1			0	95.83	KGLADTALK			missed K-G@1	0.000791003	915.54	458.777	915.539	458.777	2	9	1.1.1.2823.9	34.9945	10697.1	3746.31	34.65	0.44	8816.19
1	173.81	173.81	73.34	69.62	69.05	tr|A0A2S8XMY9|A0A2S8XMY9_PSEFL	DNA-directed RNA polymerase subunit beta' OS=Pseudomonas fluorescens OX=294 GN=rpoC PE=3 SV=1			0	40.51	KGLADTALK			missed K-G@1	0.000791003	915.54	458.777	915.539	458.777	2	10	1.1.1.2830.5	35.3325	10697.1	1895.07	34.65	0.44	9461.22
1	173.81	173.81	73.34	69.62	69.05	tr|A0A2S8XMY9|A0A2S8XMY9_PSEFL	DNA-directed RNA polymerase subunit beta' OS=Pseudomonas fluorescens OX=294 GN=rpoC PE=3 SV=1			0	99	KGLADTALKTANSGYLTR			missed K-G@1; missed K-T@9	0.000376	1879.02	627.346	1879.02	627.346	3	22	1.1.1.3315.13	58.6291	4037.37	3347.53	58.69	0.14	20092
1	173.81	173.81	73.34	69.62	69.05	tr|A0A2S8XMY9|A0A2S8XMY9_PSEFL	DNA-directed RNA polymerase subunit beta' OS=Pseudomonas fluorescens OX=294 GN=rpoC PE=3 SV=1			0	99	LGIQAFEPVLIEGK				0.00435339	1512.86	757.437	1512.86	757.435	2	19	1.1.1.3994.16	91.4032	42082.9	5160.89	91.61	0.24	11937.3
1	173.81	173.81	73.34	69.62	69.05	tr|A0A2S8XMY9|A0A2S8XMY9_PSEFL	DNA-directed RNA polymerase subunit beta' OS=Pseudomonas fluorescens OX=294 GN=rpoC PE=3 SV=1			0	99	LGIQAFEPVLIEGK				0.00435339	1512.86	757.437	1512.86	757.435	2	19	1.1.1.4006.14	91.9787	42082.9	1541.65	91.61	0.24	7963.01
1	173.81	173.81	73.34	69.62	69.05	tr|A0A2S8XMY9|A0A2S8XMY9_PSEFL	DNA-directed RNA polymerase subunit beta' OS=Pseudomonas fluorescens OX=294 GN=rpoC PE=3 SV=1			0	99	LGIQAFEPVLIEGK				0.00435339	1512.86	757.437	1512.86	757.435	2	14	1.1.1.4012.15	92.2754	42082.9	353.29	91.61	0.24	3848.1
1	173.81	173.81	73.34	69.62	69.05	tr|A0A2S8XMY9|A0A2S8XMY9_PSEFL	DNA-directed RNA polymerase subunit beta' OS=Pseudomonas fluorescens OX=294 GN=rpoC PE=3 SV=1			0	99	LGIQAFEPVLIEGK				0.00435339	1512.86	757.437	1512.86	757.435	2	15	1.1.1.4007.12	92.0279	42082.9	955.31	91.61	0.24	10644.9
1	173.81	173.81	73.34	69.62	69.05	tr|A0A2S8XMY9|A0A2S8XMY9_PSEFL	DNA-directed RNA polymerase subunit beta' OS=Pseudomonas fluorescens OX=294 GN=rpoC PE=3 SV=1			0	99	LGIQAFEPVLIEGK				0.00435339	1512.86	757.437	1512.86	757.435	2	12	1.1.1.4011.11	92.2165	42082.9	420.99	91.61	0.24	5004.75
1	173.81	173.81	73.34	69.62	69.05	tr|A0A2S8XMY9|A0A2S8XMY9_PSEFL	DNA-directed RNA polymerase subunit beta' OS=Pseudomonas fluorescens OX=294 GN=rpoC PE=3 SV=1			0	88.96	LGIQAFEPVLIEGK				0.00435339	1512.86	757.437	1512.86	757.435	2	18	1.1.1.3999.5	91.6356	42082.9	41882.8	91.61	0.24	25132.5
1	173.81	173.81	73.34	69.62	69.05	tr|A0A2S8XMY9|A0A2S8XMY9_PSEFL	DNA-directed RNA polymerase subunit beta' OS=Pseudomonas fluorescens OX=294 GN=rpoC PE=3 SV=1			0	99	LHQCGLPK	Carbamidomethyl(C)@4			-0.0047045	951.491	476.753	951.496	476.755	2	9	1.1.1.2686.6	28.4036	5689.17	2804.78	28.58	0.29	10462.1
1	173.81	173.81	73.34	69.62	69.05	tr|A0A2S8XMY9|A0A2S8XMY9_PSEFL	DNA-directed RNA polymerase subunit beta' OS=Pseudomonas fluorescens OX=294 GN=rpoC PE=3 SV=1			0	99	LHQCGLPK	Carbamidomethyl(C)@4			-0.0047045	951.491	476.753	951.496	476.755	2	12	1.1.1.2688.9	28.5166	5689.17	5458.14	28.58	0.29	15444.1
1	173.81	173.81	73.34	69.62	69.05	tr|A0A2S8XMY9|A0A2S8XMY9_PSEFL	DNA-directed RNA polymerase subunit beta' OS=Pseudomonas fluorescens OX=294 GN=rpoC PE=3 SV=1			0	99	LINQCYR	Carbamidomethyl(C)@5			-0.00168385	965.474	483.744	965.475	483.745	2	11	1.1.1.2823.10	34.9986	9504.46	9434.12	34.98	0.29	18814.3
1	173.81	173.81	73.34	69.62	69.05	tr|A0A2S8XMY9|A0A2S8XMY9_PSEFL	DNA-directed RNA polymerase subunit beta' OS=Pseudomonas fluorescens OX=294 GN=rpoC PE=3 SV=1			0	99	LINQCYR	Carbamidomethyl(C)@5			-0.00168385	965.474	483.744	965.475	483.745	2	11	1.1.1.2830.8	35.3405	9504.46	3306.21	34.98	0.29	14309
1	173.81	173.81	73.34	69.62	69.05	tr|A0A2S8XMY9|A0A2S8XMY9_PSEFL	DNA-directed RNA polymerase subunit beta' OS=Pseudomonas fluorescens OX=294 GN=rpoC PE=3 SV=1			0	99	LINQCYR	Carbamidomethyl(C)@5			-0.00168385	965.474	483.744	965.475	483.745	2	11	1.1.1.2830.9	35.3419	9504.46	3293.27	34.98	0.29	9995.99
1	173.81	173.81	73.34	69.62	69.05	tr|A0A2S8XMY9|A0A2S8XMY9_PSEFL	DNA-directed RNA polymerase subunit beta' OS=Pseudomonas fluorescens OX=294 GN=rpoC PE=3 SV=1			0	99	LINQCYR	Carbamidomethyl(C)@5			-0.00168385	965.474	483.744	965.475	483.745	2	7	1.1.1.2819.11	34.8111	9504.46	3386.5	34.98	0.29	6183.93
1	173.81	173.81	73.34	69.62	69.05	tr|A0A2S8XMY9|A0A2S8XMY9_PSEFL	DNA-directed RNA polymerase subunit beta' OS=Pseudomonas fluorescens OX=294 GN=rpoC PE=3 SV=1			0	94.5	LINQCYR	Carbamidomethyl(C)@5			-0.00168385	965.474	483.744	965.475	483.745	2	9	1.1.1.2818.13	34.7652	9504.46	1830.95	34.98	0.29	4731.19
1	173.81	173.81	73.34	69.62	69.05	tr|A0A2S8XMY9|A0A2S8XMY9_PSEFL	DNA-directed RNA polymerase subunit beta' OS=Pseudomonas fluorescens OX=294 GN=rpoC PE=3 SV=1			0	59.6	LINQCYR	Carbamidomethyl(C)@5			-0.00168385	965.474	483.744	965.475	483.745	2	9	1.1.1.2842.13	35.923	9504.46	835.3	34.98	0.29	6060.22
1	173.81	173.81	73.34	69.62	69.05	tr|A0A2S8XMY9|A0A2S8XMY9_PSEFL	DNA-directed RNA polymerase subunit beta' OS=Pseudomonas fluorescens OX=294 GN=rpoC PE=3 SV=1			0	42.24	LINQCYR	Carbamidomethyl(C)@5			-0.00168385	965.474	483.744	965.475	483.745	2	6	1.1.1.2818.12	34.7626	9504.46	1759.22	34.98	0.29	3872.64
1	173.81	173.81	73.34	69.62	69.05	tr|A0A2S8XMY9|A0A2S8XMY9_PSEFL	DNA-directed RNA polymerase subunit beta' OS=Pseudomonas fluorescens OX=294 GN=rpoC PE=3 SV=1			0	99	LIPAGTGLAYHSER				-0.00115651	1483.78	495.6	1483.78	495.6	3	13	1.1.1.3203.5	53.2433	29997.7	9005.45	53.42	0.29	22888.4
1	173.81	173.81	73.34	69.62	69.05	tr|A0A2S8XMY9|A0A2S8XMY9_PSEFL	DNA-directed RNA polymerase subunit beta' OS=Pseudomonas fluorescens OX=294 GN=rpoC PE=3 SV=1			0	99	LIPAGTGLAYHSER				-0.00115651	1483.78	495.6	1483.78	495.6	3	15	1.1.1.3204.3	53.289	29997.7	14148.8	53.42	0.29	35406
1	173.81	173.81	73.34	69.62	69.05	tr|A0A2S8XMY9|A0A2S8XMY9_PSEFL	DNA-directed RNA polymerase subunit beta' OS=Pseudomonas fluorescens OX=294 GN=rpoC PE=3 SV=1			0	99	LIPAGTGLAYHSER				-0.00228334	1483.78	742.895	1483.78	742.896	2	15	1.1.1.3206.14	53.4036	7529.79	7028.85	53.42	0.29	33684.3
1	173.81	173.81	73.34	69.62	69.05	tr|A0A2S8XMY9|A0A2S8XMY9_PSEFL	DNA-directed RNA polymerase subunit beta' OS=Pseudomonas fluorescens OX=294 GN=rpoC PE=3 SV=1			0	99	LIPAGTGLAYHSER				-0.00228334	1483.78	742.895	1483.78	742.896	2	15	1.1.1.3204.6	53.305	7529.79	4216.86	53.42	0.29	36141
1	173.81	173.81	73.34	69.62	69.05	tr|A0A2S8XMY9|A0A2S8XMY9_PSEFL	DNA-directed RNA polymerase subunit beta' OS=Pseudomonas fluorescens OX=294 GN=rpoC PE=3 SV=1			0	99	LIPAGTGLAYHSER				-0.00228334	1483.78	742.895	1483.78	742.896	2	14	1.1.1.3211.14	53.6541	7529.79	2870	53.42	0.29	8949.76
1	173.81	173.81	73.34	69.62	69.05	tr|A0A2S8XMY9|A0A2S8XMY9_PSEFL	DNA-directed RNA polymerase subunit beta' OS=Pseudomonas fluorescens OX=294 GN=rpoC PE=3 SV=1			0	99	LLDLSAPDIIVR				0.000892203	1323.78	662.896	1323.78	662.895	2	16	1.1.1.3913.14	87.454	13138.4	2477.46	87.67	0.24	9774.4
1	173.81	173.81	73.34	69.62	69.05	tr|A0A2S8XMY9|A0A2S8XMY9_PSEFL	DNA-directed RNA polymerase subunit beta' OS=Pseudomonas fluorescens OX=294 GN=rpoC PE=3 SV=1			0	99	LLDLSAPDIIVR				0.000892203	1323.78	662.896	1323.78	662.895	2	13	1.1.1.3913.13	87.4527	13138.4	2432.6	87.67	0.24	10475.7
1	173.81	173.81	73.34	69.62	69.05	tr|A0A2S8XMY9|A0A2S8XMY9_PSEFL	DNA-directed RNA polymerase subunit beta' OS=Pseudomonas fluorescens OX=294 GN=rpoC PE=3 SV=1			0	99	LLDLSAPDIIVR				0.000892203	1323.78	662.896	1323.78	662.895	2	14	1.1.1.3924.14	87.983	13138.4	1347.56	87.67	0.24	8609.06
1	173.81	173.81	73.34	69.62	69.05	tr|A0A2S8XMY9|A0A2S8XMY9_PSEFL	DNA-directed RNA polymerase subunit beta' OS=Pseudomonas fluorescens OX=294 GN=rpoC PE=3 SV=1			0	83.7	LLDLSAPDIIVR	Arg-add@N-term			-5.29676e-05	1479.88	494.3	1479.88	494.3	3	15	1.1.1.3803.2	82.1185	2719.38	2460.34	82.07	0.29	4776.52
1	173.81	173.81	73.34	69.62	69.05	tr|A0A2S8XMY9|A0A2S8XMY9_PSEFL	DNA-directed RNA polymerase subunit beta' OS=Pseudomonas fluorescens OX=294 GN=rpoC PE=3 SV=1			0	21.19	LLDLSAPDIIVR	Arg-add@N-term			-5.29676e-05	1479.88	494.3	1479.88	494.3	3	15	1.1.1.3799.3	81.9257	2719.38	1246.53	82.07	0.29	3076.4
1	173.81	173.81	73.34	69.62	69.05	tr|A0A2S8XMY9|A0A2S8XMY9_PSEFL	DNA-directed RNA polymerase subunit beta' OS=Pseudomonas fluorescens OX=294 GN=rpoC PE=3 SV=1			0	18.19	LLDLSAPDIIVR				0.02093	1323.8	442.273	1323.78	442.266	3	7	1.1.1.3275.4	56.6831	3089.52	2108.26	56.87	0.29	9758.29
1	173.81	173.81	73.34	69.62	69.05	tr|A0A2S8XMY9|A0A2S8XMY9_PSEFL	DNA-directed RNA polymerase subunit beta' OS=Pseudomonas fluorescens OX=294 GN=rpoC PE=3 SV=1			0	15.59	LLDLSAPDIIVRNEK	Dioxidation(R)@12; Glu->Pro@14	Dioxidation(R)@293; Glu->Pro@295	missed R-N@12	0.000662198	1694.96	565.993	1694.96	565.993	3	19	1.1.1.3748.5	79.4559	9186.41	7642.78	79.5	0.19	18263.5
1	173.81	173.81	73.34	69.62	69.05	tr|A0A2S8XMY9|A0A2S8XMY9_PSEFL	DNA-directed RNA polymerase subunit beta' OS=Pseudomonas fluorescens OX=294 GN=rpoC PE=3 SV=1			0	99	LLDLSAPDIIVRNEKR			missed R-N@12; missed K-R@15	-0.0319186	1851.03	618.016	1851.06	618.027	3	16	1.1.1.3655.15	75.0072	6203.03	5862.57	74.79	0.38	19830.9
1	173.81	173.81	73.34	69.62	69.05	tr|A0A2S8XMY9|A0A2S8XMY9_PSEFL	DNA-directed RNA polymerase subunit beta' OS=Pseudomonas fluorescens OX=294 GN=rpoC PE=3 SV=1			0	98.37	LLDLSAPDIIVRNEKR			missed R-N@12; missed K-R@15	-0.00143185	1851.06	463.771	1851.06	463.772	4	11	1.1.1.3660.5	75.2315	14363.4	1245.79	74.98	0.19	2519.69
1	173.81	173.81	73.34	69.62	69.05	tr|A0A2S8XMY9|A0A2S8XMY9_PSEFL	DNA-directed RNA polymerase subunit beta' OS=Pseudomonas fluorescens OX=294 GN=rpoC PE=3 SV=1			0	88.26	LLDLSAPDIIVRNEKR			missed R-N@12; missed K-R@15	-0.0319186	1851.03	618.016	1851.06	618.027	3	12	1.1.1.3658.12	75.1449	6203.03	2255.32	74.79	0.38	6605.15
1	173.81	173.81	73.34	69.62	69.05	tr|A0A2S8XMY9|A0A2S8XMY9_PSEFL	DNA-directed RNA polymerase subunit beta' OS=Pseudomonas fluorescens OX=294 GN=rpoC PE=3 SV=1			0	26.94	LLDLSAPDIIVRNEKR	Arg->Leu@12; Carbamyl(K)@15	Arg->Leu@293	missed R-N@12; missed K-R@15	0.00980156	1851.06	463.771	1851.05	463.769	4	12	1.1.1.3660.5	75.2315	14363.4	1245.79	74.98	0.19	2519.69
1	173.81	173.81	73.34	69.62	69.05	tr|A0A2S8XMY9|A0A2S8XMY9_PSEFL	DNA-directed RNA polymerase subunit beta' OS=Pseudomonas fluorescens OX=294 GN=rpoC PE=3 SV=1			0	96.24	LLGVSALAK				-0.000908793	870.553	436.284	870.554	436.284	2	9	1.1.1.3413.4	63.3077	35195.4	4948.48	63.06	0.24	11350
1	173.81	173.81	73.34	69.62	69.05	tr|A0A2S8XMY9|A0A2S8XMY9_PSEFL	DNA-directed RNA polymerase subunit beta' OS=Pseudomonas fluorescens OX=294 GN=rpoC PE=3 SV=1			0	95.98	LLGVSALAK				-0.000908793	870.553	436.284	870.554	436.284	2	9	1.1.1.3413.5	63.3083	35195.4	4919.6	63.06	0.24	9509.94
1	173.81	173.81	73.34	69.62	69.05	tr|A0A2S8XMY9|A0A2S8XMY9_PSEFL	DNA-directed RNA polymerase subunit beta' OS=Pseudomonas fluorescens OX=294 GN=rpoC PE=3 SV=1			0	80.47	LLGVSALAK				-0.000908793	870.553	436.284	870.554	436.284	2	7	1.1.1.3402.2	62.773	35195.4	2751.08	63.06	0.24	5332.44
1	173.81	173.81	73.34	69.62	69.05	tr|A0A2S8XMY9|A0A2S8XMY9_PSEFL	DNA-directed RNA polymerase subunit beta' OS=Pseudomonas fluorescens OX=294 GN=rpoC PE=3 SV=1			0	99	LREEIPQTNSETK			missed R-E@2	-0.000627487	1543.78	772.899	1543.78	772.899	2	15	1.1.1.2882.21	37.8742	4405.77	2747.16	37.98	0.19	4762.37
1	173.81	173.81	73.34	69.62	69.05	tr|A0A2S8XMY9|A0A2S8XMY9_PSEFL	DNA-directed RNA polymerase subunit beta' OS=Pseudomonas fluorescens OX=294 GN=rpoC PE=3 SV=1			0	99	LREEIPQTNSETK			missed R-E@2	-0.00146555	1543.78	515.601	1543.78	515.602	3	12	1.1.1.2886.24	38.06	11464	7066.88	37.97	0.19	18069.2
1	173.81	173.81	73.34	69.62	69.05	tr|A0A2S8XMY9|A0A2S8XMY9_PSEFL	DNA-directed RNA polymerase subunit beta' OS=Pseudomonas fluorescens OX=294 GN=rpoC PE=3 SV=1			0	99	LREEIPQTNSETK			missed R-E@2	-0.00146555	1543.78	515.601	1543.78	515.602	3	11	1.1.1.2881.18	37.815	11464	3637.81	37.97	0.19	13348.5
1	173.81	173.81	73.34	69.62	69.05	tr|A0A2S8XMY9|A0A2S8XMY9_PSEFL	DNA-directed RNA polymerase subunit beta' OS=Pseudomonas fluorescens OX=294 GN=rpoC PE=3 SV=1			0	99	LREEIPQTNSETK			missed R-E@2	-0.00146555	1543.78	515.601	1543.78	515.602	3	11	1.1.1.2881.17	37.8137	11464	3578.15	37.97	0.19	13097.3
1	173.81	173.81	73.34	69.62	69.05	tr|A0A2S8XMY9|A0A2S8XMY9_PSEFL	DNA-directed RNA polymerase subunit beta' OS=Pseudomonas fluorescens OX=294 GN=rpoC PE=3 SV=1			0	42.73	LREEIPQTNSETK			missed R-E@2	-0.00146555	1543.78	515.601	1543.78	515.602	3	10	1.1.1.2879.11	37.7149	11464	769.31	37.97	0.19	9961.28
1	173.81	173.81	73.34	69.62	69.05	tr|A0A2S8XMY9|A0A2S8XMY9_PSEFL	DNA-directed RNA polymerase subunit beta' OS=Pseudomonas fluorescens OX=294 GN=rpoC PE=3 SV=1			0	99	LREEIPQTNSETKIK			missed R-E@2; missed K-I@13	0.000894091	1784.96	447.248	1784.96	447.248	4	12	1.1.1.2972.13	42.1757	6191	3849.66	42.26	0.19	7713.65
1	173.81	173.81	73.34	69.62	69.05	tr|A0A2S8XMY9|A0A2S8XMY9_PSEFL	DNA-directed RNA polymerase subunit beta' OS=Pseudomonas fluorescens OX=294 GN=rpoC PE=3 SV=1			0	99	LREEIPQTNSETKIK			missed R-E@2; missed K-I@13	0.000894091	1784.96	447.248	1784.96	447.248	4	12	1.1.1.2976.10	42.371	6191	2920.51	42.26	0.19	10110.3
1	173.81	173.81	73.34	69.62	69.05	tr|A0A2S8XMY9|A0A2S8XMY9_PSEFL	DNA-directed RNA polymerase subunit beta' OS=Pseudomonas fluorescens OX=294 GN=rpoC PE=3 SV=1			0	99	LREEIPQTNSETKIK			missed R-E@2; missed K-I@13	-0.00376984	1784.96	595.994	1784.96	595.995	3	12	1.1.1.2973.18	42.2389	3163.71	2983.8	42.26	0.14	8315.52
1	173.81	173.81	73.34	69.62	69.05	tr|A0A2S8XMY9|A0A2S8XMY9_PSEFL	DNA-directed RNA polymerase subunit beta' OS=Pseudomonas fluorescens OX=294 GN=rpoC PE=3 SV=1			0	98.72	LREEIPQTNSETKIK			missed R-E@2; missed K-I@13	0.000894091	1784.96	447.248	1784.96	447.248	4	12	1.1.1.2975.8	42.3186	6191	5130.21	42.26	0.19	17991.8
1	173.81	173.81	73.34	69.62	69.05	tr|A0A2S8XMY9|A0A2S8XMY9_PSEFL	DNA-directed RNA polymerase subunit beta' OS=Pseudomonas fluorescens OX=294 GN=rpoC PE=3 SV=1			0	99	LVDVAQDLVVTEIDCGTEHGLLMTPHIEGGDVVEPLGER	Carbamidomethyl(C)@15			0.0048527	4212.07	1054.03	4212.07	1054.03	4	24	1.1.1.4272.13	104.983	2220.46	885.57	105.38	0.54	4211.78
1	173.81	173.81	73.34	69.62	69.05	tr|A0A2S8XMY9|A0A2S8XMY9_PSEFL	DNA-directed RNA polymerase subunit beta' OS=Pseudomonas fluorescens OX=294 GN=rpoC PE=3 SV=1			0	99	LVDVAQDLVVTEIDCGTEHGLLMTPHIEGGDVVEPLGER	Carbamidomethyl(C)@15			0.00195479	4212.07	843.422	4212.07	843.422	5	18	1.1.1.4284.13	105.56	1651	973.32	105.28	0.5	5450.89
1	173.81	173.81	73.34	69.62	69.05	tr|A0A2S8XMY9|A0A2S8XMY9_PSEFL	DNA-directed RNA polymerase subunit beta' OS=Pseudomonas fluorescens OX=294 GN=rpoC PE=3 SV=1			0	20.27	LVDVAQDLVVTEIDCGTEHGLLMTPHIEGGDVVEPLGER	Carbamidomethyl(C)@15; Oxidation(M)@23			0.00666372	4228.07	846.622	4228.07	846.621	5	11	1.1.1.4249.9	103.856	338.63	249.07	103.68	0.7	2308.75
1	173.81	173.81	73.34	69.62	69.05	tr|A0A2S8XMY9|A0A2S8XMY9_PSEFL	DNA-directed RNA polymerase subunit beta' OS=Pseudomonas fluorescens OX=294 GN=rpoC PE=3 SV=1			0	99	LVITPNDGSDPYEELIPK				0.00173976	1999.02	1000.52	1999.02	1000.51	2	25	1.1.1.3872.30	85.4946	15470.7	2393.12	85.74	0.29	8784.09
1	173.81	173.81	73.34	69.62	69.05	tr|A0A2S8XMY9|A0A2S8XMY9_PSEFL	DNA-directed RNA polymerase subunit beta' OS=Pseudomonas fluorescens OX=294 GN=rpoC PE=3 SV=1			0	99	LVITPNDGSDPYEELIPK				0.00173976	1999.02	1000.52	1999.02	1000.51	2	22	1.1.1.3883.27	86.0206	15470.7	2996.37	85.74	0.29	8982.91
1	173.81	173.81	73.34	69.62	69.05	tr|A0A2S8XMY9|A0A2S8XMY9_PSEFL	DNA-directed RNA polymerase subunit beta' OS=Pseudomonas fluorescens OX=294 GN=rpoC PE=3 SV=1			0	16.01	LVITPNDGSDPYEELIPK	Arg-add@N-term			0.00405336	2155.12	719.381	2155.12	719.379	3	27	1.1.1.3766.27	80.3523	8595	5761.03	80.51	0.29	19504.1
1	173.81	173.81	73.34	69.62	69.05	tr|A0A2S8XMY9|A0A2S8XMY9_PSEFL	DNA-directed RNA polymerase subunit beta' OS=Pseudomonas fluorescens OX=294 GN=rpoC PE=3 SV=1			0	99	LVITPNDGSDPYEELIPKWR			missed K-W@18	-0.000360859	2341.2	781.406	2341.2	781.406	3	16	1.1.1.3977.14	90.5793	3578.48	1187.66	90.4	0.3	6726.03
1	173.81	173.81	73.34	69.62	69.05	tr|A0A2S8XMY9|A0A2S8XMY9_PSEFL	DNA-directed RNA polymerase subunit beta' OS=Pseudomonas fluorescens OX=294 GN=rpoC PE=3 SV=1			0	96.64	LVITPNDGSDPYEELIPKWR			missed K-W@18	-0.000360859	2341.2	781.406	2341.2	781.406	3	11	1.1.1.3978.12	90.6213	3578.48	797.34	90.4	0.3	5587.77
1	173.81	173.81	73.34	69.62	69.05	tr|A0A2S8XMY9|A0A2S8XMY9_PSEFL	DNA-directed RNA polymerase subunit beta' OS=Pseudomonas fluorescens OX=294 GN=rpoC PE=3 SV=1			0	99	MAHIELASPVAHIWFLK				0.00118147	1962.06	491.521	1962.05	491.521	4	12	1.1.1.4041.2	93.6488	1053.99	854.14	93.7	0.15	2080.94
1	173.81	173.81	73.34	69.62	69.05	tr|A0A2S8XMY9|A0A2S8XMY9_PSEFL	DNA-directed RNA polymerase subunit beta' OS=Pseudomonas fluorescens OX=294 GN=rpoC PE=3 SV=1			0	91.83	MAHIELASPVAHIWFLK				0.000457284	1962.06	655.026	1962.05	655.026	3	13	1.1.1.4042.6	93.7059	529.03	520.45	93.69	0.34	9047.45
1	173.81	173.81	73.34	69.62	69.05	tr|A0A2S8XMY9|A0A2S8XMY9_PSEFL	DNA-directed RNA polymerase subunit beta' OS=Pseudomonas fluorescens OX=294 GN=rpoC PE=3 SV=1			0	16.78	MAHIELASPVAHIWFLK	Met->Leu@1; Leu->Met@6	Met->Leu@102; Leu->Met@107		0.00118147	1962.06	491.521	1962.05	491.521	4	15	1.1.1.4042.2	93.698	1053.99	1032.31	93.7	0.15	1298.53
1	173.81	173.81	73.34	69.62	69.05	tr|A0A2S8XMY9|A0A2S8XMY9_PSEFL	DNA-directed RNA polymerase subunit beta' OS=Pseudomonas fluorescens OX=294 GN=rpoC PE=3 SV=1			0	97.32	MKDLLNLLK			missed K-D@2	-0.00147197	1086.65	544.33	1086.65	544.331	2	11	1.1.1.3748.4	79.4546	4435.53	1069.36	79.64	0.29	5620.93
1	173.81	173.81	73.34	69.62	69.05	tr|A0A2S8XMY9|A0A2S8XMY9_PSEFL	DNA-directed RNA polymerase subunit beta' OS=Pseudomonas fluorescens OX=294 GN=rpoC PE=3 SV=1			0	86.27	MKDLLNLLK			missed K-D@2	-0.00147197	1086.65	544.33	1086.65	544.331	2	11	1.1.1.3754.3	79.7417	4435.53	3893.55	79.64	0.29	6045.99
1	173.81	173.81	73.34	69.62	69.05	tr|A0A2S8XMY9|A0A2S8XMY9_PSEFL	DNA-directed RNA polymerase subunit beta' OS=Pseudomonas fluorescens OX=294 GN=rpoC PE=3 SV=1			0	16.25	MKDLLNLLK	Carbamyl(K)@2		missed K-D@2	-0.00454454	1129.65	565.832	1129.65	565.834	2	8	1.1.1.4254.2	104.072	449.74	447.58	104.16	0.34	1099.94
1	173.81	173.81	73.34	69.62	69.05	tr|A0A2S8XMY9|A0A2S8XMY9_PSEFL	DNA-directed RNA polymerase subunit beta' OS=Pseudomonas fluorescens OX=294 GN=rpoC PE=3 SV=1			0	99	MLQEAVDALLDNGR				-0.00333603	1543.76	772.889	1543.77	772.891	2	21	1.1.1.3908.21	87.2252	1108.31	846.14	87.14	0.29	5631.54
1	173.81	173.81	73.34	69.62	69.05	tr|A0A2S8XMY9|A0A2S8XMY9_PSEFL	DNA-directed RNA polymerase subunit beta' OS=Pseudomonas fluorescens OX=294 GN=rpoC PE=3 SV=1			0	99	MLQEAVDALLDNGR				-0.00333603	1543.76	772.889	1543.77	772.891	2	20	1.1.1.3908.22	87.2272	1108.31	836.98	87.14	0.29	7596.15
1	173.81	173.81	73.34	69.62	69.05	tr|A0A2S8XMY9|A0A2S8XMY9_PSEFL	DNA-directed RNA polymerase subunit beta' OS=Pseudomonas fluorescens OX=294 GN=rpoC PE=3 SV=1			0	99	MLQEAVDALLDNGR	Deamidated(N)@12			-0.00154029	1544.75	773.382	1544.75	773.383	2	19	1.1.1.3855.10	84.6592	1162.81	1064.07	84.63	0.38	18942
1	173.81	173.81	73.34	69.62	69.05	tr|A0A2S8XMY9|A0A2S8XMY9_PSEFL	DNA-directed RNA polymerase subunit beta' OS=Pseudomonas fluorescens OX=294 GN=rpoC PE=3 SV=1			0	99	MLQEAVDALLDNGRR	Deamidated(N)@12		missed R-R@14	0.00207732	1700.85	567.958	1700.85	567.958	3	14	1.1.1.3836.3	83.7163	2426.5	2008.61	83.61	0.58	6724.36
1	173.81	173.81	73.34	69.62	69.05	tr|A0A2S8XMY9|A0A2S8XMY9_PSEFL	DNA-directed RNA polymerase subunit beta' OS=Pseudomonas fluorescens OX=294 GN=rpoC PE=3 SV=1			0	92.31	MLQEAVDALLDNGRR	Deamidated(N)@12		missed R-R@14	0.00207732	1700.85	567.958	1700.85	567.958	3	11	1.1.1.3834.2	83.6173	2426.5	2424.17	83.61	0.58	5617.56
1	173.81	173.81	73.34	69.62	69.05	tr|A0A2S8XMY9|A0A2S8XMY9_PSEFL	DNA-directed RNA polymerase subunit beta' OS=Pseudomonas fluorescens OX=294 GN=rpoC PE=3 SV=1			0	91.71	MLQEAVDALLDNGRR	Oxidation(M)@1		missed R-R@14	0.0023038	1715.86	572.962	1715.86	572.961	3	15	1.1.1.3673.5	75.8631	1551.35	1090.43	76.14	0.62	6911.6
1	173.81	173.81	73.34	69.62	69.05	tr|A0A2S8XMY9|A0A2S8XMY9_PSEFL	DNA-directed RNA polymerase subunit beta' OS=Pseudomonas fluorescens OX=294 GN=rpoC PE=3 SV=1			0	84.33	MLQEAVDALLDNGRR			missed R-R@14	0.00119339	1699.87	567.63	1699.87	567.63	3	10	1.1.1.3807.4	82.3197	8545.12	1532.13	81.92	0.24	3880.91
1	173.81	173.81	73.34	69.62	69.05	tr|A0A2S8XMY9|A0A2S8XMY9_PSEFL	DNA-directed RNA polymerase subunit beta' OS=Pseudomonas fluorescens OX=294 GN=rpoC PE=3 SV=1			0	68.19	MLQEAVDALLDNGRR	Deamidated(N)@12		missed R-R@14	0.0433889	1700.9	567.972	1700.85	567.958	3	11	1.1.1.3784.3	81.1998	11420.7	1682	80.85	0.29	6022.62
1	173.81	173.81	73.34	69.62	69.05	tr|A0A2S8XMY9|A0A2S8XMY9_PSEFL	DNA-directed RNA polymerase subunit beta' OS=Pseudomonas fluorescens OX=294 GN=rpoC PE=3 SV=1			0	67.39	MLQEAVDALLDNGRR	Deamidated(N)@12		missed R-R@14	0.00207732	1700.85	567.958	1700.85	567.958	3	9	1.1.1.3839.3	83.8618	2426.5	1266.47	83.61	0.58	3475.21
1	173.81	173.81	73.34	69.62	69.05	tr|A0A2S8XMY9|A0A2S8XMY9_PSEFL	DNA-directed RNA polymerase subunit beta' OS=Pseudomonas fluorescens OX=294 GN=rpoC PE=3 SV=1			0	46.72	MLQEAVDALLDNGRR	Deamidated(N)@12		missed R-R@14	0.00207732	1700.85	567.958	1700.85	567.958	3	9	1.1.1.3833.5	83.5734	2426.5	2385.97	83.61	0.58	6463.84
1	173.81	173.81	73.34	69.62	69.05	tr|A0A2S8XMY9|A0A2S8XMY9_PSEFL	DNA-directed RNA polymerase subunit beta' OS=Pseudomonas fluorescens OX=294 GN=rpoC PE=3 SV=1			0	21.69	MLQEAVDALLDNGRR	Deamidated(R)@14	Deamidated(R)@311	missed R-R@14	0.00207734	1700.85	567.958	1700.85	567.958	3	14	1.1.1.3836.3	83.7163	2426.5	2008.61	83.61	0.58	6724.36
1	173.81	173.81	73.34	69.62	69.05	tr|A0A2S8XMY9|A0A2S8XMY9_PSEFL	DNA-directed RNA polymerase subunit beta' OS=Pseudomonas fluorescens OX=294 GN=rpoC PE=3 SV=1			0	18.03	MLQEAVDALLDNGRR	Deamidated(R)@14	Deamidated(R)@311	missed R-R@14	0.00207734	1700.85	567.958	1700.85	567.958	3	10	1.1.1.3834.2	83.6173	2426.5	2424.17	83.61	0.58	5617.56
1	173.81	173.81	73.34	69.62	69.05	tr|A0A2S8XMY9|A0A2S8XMY9_PSEFL	DNA-directed RNA polymerase subunit beta' OS=Pseudomonas fluorescens OX=294 GN=rpoC PE=3 SV=1			0	15.92	MLQEAVDALLDNGRR	Arg-loss@C-term		missed R-R@14	-0.0048251	1543.76	515.595	1543.77	515.596	3	17	1.1.1.3907.4	87.1512	891.56	825.03	87.09	0.24	2513.37
1	173.81	173.81	73.34	69.62	69.05	tr|A0A2S8XMY9|A0A2S8XMY9_PSEFL	DNA-directed RNA polymerase subunit beta' OS=Pseudomonas fluorescens OX=294 GN=rpoC PE=3 SV=1			0	15.56	MLQEAVDALLDNGRR	Arg-loss@C-term		missed R-R@14	-0.00333602	1543.76	772.889	1543.77	772.891	2	21	1.1.1.3908.21	87.2252	1108.31	846.14	87.14	0.29	5631.54
1	173.81	173.81	73.34	69.62	69.05	tr|A0A2S8XMY9|A0A2S8XMY9_PSEFL	DNA-directed RNA polymerase subunit beta' OS=Pseudomonas fluorescens OX=294 GN=rpoC PE=3 SV=1			0	91.63	MVDDNGKDLLLPGTDVIAQYFLPANALVGVADGAK	Leu->Met@9	Leu->Met@1088	missed K-D@7	0.0345946	3617.85	905.469	3617.81	905.46	4	15	1.1.1.4494.18	115.876	1158.41	1095.61	115.89	0.3	5289.79
1	173.81	173.81	73.34	69.62	69.05	tr|A0A2S8XMY9|A0A2S8XMY9_PSEFL	DNA-directed RNA polymerase subunit beta' OS=Pseudomonas fluorescens OX=294 GN=rpoC PE=3 SV=1			0	91.63	MVDDNGKDLLLPGTDVIAQYFLPANALVGVADGAK	Leu->Met@11	Leu->Met@1090	missed K-D@7	0.0345946	3617.85	905.469	3617.81	905.46	4	15	1.1.1.4494.18	115.876	1158.41	1095.61	115.89	0.3	5289.79
1	173.81	173.81	73.34	69.62	69.05	tr|A0A2S8XMY9|A0A2S8XMY9_PSEFL	DNA-directed RNA polymerase subunit beta' OS=Pseudomonas fluorescens OX=294 GN=rpoC PE=3 SV=1			0	91.63	MVDDNGKDLLLPGTDVIAQYFLPANALVGVADGAK	Leu->Met@10	Leu->Met@1089	missed K-D@7	0.0345946	3617.85	905.469	3617.81	905.46	4	15	1.1.1.4494.18	115.876	1158.41	1095.61	115.89	0.3	5289.79
1	173.81	173.81	73.34	69.62	69.05	tr|A0A2S8XMY9|A0A2S8XMY9_PSEFL	DNA-directed RNA polymerase subunit beta' OS=Pseudomonas fluorescens OX=294 GN=rpoC PE=3 SV=1			0	67.44	MVDDNGKDLLLPGTDVIAQYFLPANALVGVADGAK			missed K-D@7	0.00152911	3599.86	900.971	3599.85	900.971	4	9	1.1.1.4493.11	115.808	866.74	795.96	115.79	0.25	3549.07
1	173.81	173.81	73.34	69.62	69.05	tr|A0A2S8XMY9|A0A2S8XMY9_PSEFL	DNA-directed RNA polymerase subunit beta' OS=Pseudomonas fluorescens OX=294 GN=rpoC PE=3 SV=1			0	66.93	MVDDNGKDLLLPGTDVIAQYFLPANALVGVADGAK	Oxidation(M)@1; Val->Thr@2	Val->Thr@1081	missed K-D@7	0.0168361	3617.85	905.469	3617.83	905.464	4	15	1.1.1.4494.18	115.876	1158.41	1095.61	115.89	0.3	5289.79
1	173.81	173.81	73.34	69.62	69.05	tr|A0A2S8XMY9|A0A2S8XMY9_PSEFL	DNA-directed RNA polymerase subunit beta' OS=Pseudomonas fluorescens OX=294 GN=rpoC PE=3 SV=1			0	54.85	MVDDNGKDLLLPGTDVIAQYFLPANALVGVADGAK	Oxidation(M)@1; Deamidated(N)@5; Deamidated(Q)@19		missed K-D@7	0.0280695	3617.85	905.469	3617.82	905.462	4	14	1.1.1.4494.18	115.876	1158.41	1095.61	115.89	0.3	5289.79
1	173.81	173.81	73.34	69.62	69.05	tr|A0A2S8XMY9|A0A2S8XMY9_PSEFL	DNA-directed RNA polymerase subunit beta' OS=Pseudomonas fluorescens OX=294 GN=rpoC PE=3 SV=1			0	99	NQGQVEEFDAIR				-0.00111616	1404.66	703.338	1404.66	703.339	2	20	1.1.1.3290.29	57.4359	14978.3	8766.07	57.54	0.24	53916
1	173.81	173.81	73.34	69.62	69.05	tr|A0A2S8XMY9|A0A2S8XMY9_PSEFL	DNA-directed RNA polymerase subunit beta' OS=Pseudomonas fluorescens OX=294 GN=rpoC PE=3 SV=1			0	99	NQGQVEEFDAIR				-0.00111616	1404.66	703.338	1404.66	703.339	2	21	1.1.1.3291.46	57.4899	14978.3	13315.5	57.54	0.24	51055.3
1	173.81	173.81	73.34	69.62	69.05	tr|A0A2S8XMY9|A0A2S8XMY9_PSEFL	DNA-directed RNA polymerase subunit beta' OS=Pseudomonas fluorescens OX=294 GN=rpoC PE=3 SV=1			0	99	NQGQVEEFDAIR				-0.00111616	1404.66	703.338	1404.66	703.339	2	21	1.1.1.3291.47	57.4905	14978.3	13370.9	57.54	0.24	93643.7
1	173.81	173.81	73.34	69.62	69.05	tr|A0A2S8XMY9|A0A2S8XMY9_PSEFL	DNA-directed RNA polymerase subunit beta' OS=Pseudomonas fluorescens OX=294 GN=rpoC PE=3 SV=1			0	99	NQGQVEEFDAIR				-0.00111616	1404.66	703.338	1404.66	703.339	2	18	1.1.1.3296.11	57.7247	14978.3	5679.48	57.54	0.24	40256.7
1	173.81	173.81	73.34	69.62	69.05	tr|A0A2S8XMY9|A0A2S8XMY9_PSEFL	DNA-directed RNA polymerase subunit beta' OS=Pseudomonas fluorescens OX=294 GN=rpoC PE=3 SV=1			0	23.15	NQGQVEEFDAIR				-0.00111616	1404.66	703.338	1404.66	703.339	2	12	1.1.1.3288.16	57.3374	14978.3	1958.38	57.54	0.24	9654.82
1	173.81	173.81	73.34	69.62	69.05	tr|A0A2S8XMY9|A0A2S8XMY9_PSEFL	DNA-directed RNA polymerase subunit beta' OS=Pseudomonas fluorescens OX=294 GN=rpoC PE=3 SV=1			0	99	NQGQVEEFDAIRIGLASPEMIR	Deamidated(N)@1		missed R-I@12	0.0187518	2473.25	825.423	2473.23	825.416	3	15	1.1.1.3963.27	89.8945	1825.25	1783.59	89.9	0.7	12693.4
1	173.81	173.81	73.34	69.62	69.05	tr|A0A2S8XMY9|A0A2S8XMY9_PSEFL	DNA-directed RNA polymerase subunit beta' OS=Pseudomonas fluorescens OX=294 GN=rpoC PE=3 SV=1			0	96.06	NQGQVEEFDAIRIGLASPEMIR	Deamidated(Q)@2		missed R-I@12	0.0187518	2473.25	825.423	2473.23	825.416	3	15	1.1.1.3963.27	89.8945	1825.25	1783.59	89.9	0.7	12693.4
1	173.81	173.81	73.34	69.62	69.05	tr|A0A2S8XMY9|A0A2S8XMY9_PSEFL	DNA-directed RNA polymerase subunit beta' OS=Pseudomonas fluorescens OX=294 GN=rpoC PE=3 SV=1			0	96.06	NQGQVEEFDAIRIGLASPEMIR	Deamidated(Q)@4		missed R-I@12	0.0187518	2473.25	825.423	2473.23	825.416	3	15	1.1.1.3963.27	89.8945	1825.25	1783.59	89.9	0.7	12693.4
1	173.81	173.81	73.34	69.62	69.05	tr|A0A2S8XMY9|A0A2S8XMY9_PSEFL	DNA-directed RNA polymerase subunit beta' OS=Pseudomonas fluorescens OX=294 GN=rpoC PE=3 SV=1			0	40.55	NQGQVEEFDAIRIGLASPEMIR	Deamidated(N)@1		missed R-I@12	0.0187518	2473.25	825.423	2473.23	825.416	3	19	1.1.1.3962.22	89.8425	1825.25	1511.95	89.9	0.7	11418.2
1	173.81	173.81	73.34	69.62	69.05	tr|A0A2S8XMY9|A0A2S8XMY9_PSEFL	DNA-directed RNA polymerase subunit beta' OS=Pseudomonas fluorescens OX=294 GN=rpoC PE=3 SV=1			0	35.33	NQGQVEEFDAIRIGLASPEMIR	Deamidated(Q)@2		missed R-I@12	0.0187518	2473.25	825.423	2473.23	825.416	3	19	1.1.1.3962.22	89.8425	1825.25	1511.95	89.9	0.7	11418.2
1	173.81	173.81	73.34	69.62	69.05	tr|A0A2S8XMY9|A0A2S8XMY9_PSEFL	DNA-directed RNA polymerase subunit beta' OS=Pseudomonas fluorescens OX=294 GN=rpoC PE=3 SV=1			0	99	QTDELTGMTNIEVLDAKDRPAAGKDIRPAVK			missed K-D@17; missed K-D@24	0.00358155	3351.75	559.632	3351.75	559.632	6	16	1.1.1.3523.16	68.6283	4651.44	3406.78	68.56	0.29	6783.44
1	173.81	173.81	73.34	69.62	69.05	tr|A0A2S8XMY9|A0A2S8XMY9_PSEFL	DNA-directed RNA polymerase subunit beta' OS=Pseudomonas fluorescens OX=294 GN=rpoC PE=3 SV=1			0	99	QTDELTGMTNIEVLDAKDRPAAGKDIRPAVK			missed K-D@17; missed K-D@24	0.00358155	3351.75	559.632	3351.75	559.632	6	17	1.1.1.3524.4	68.6675	4651.44	2593.16	68.56	0.29	7954.26
1	173.81	173.81	73.34	69.62	69.05	tr|A0A2S8XMY9|A0A2S8XMY9_PSEFL	DNA-directed RNA polymerase subunit beta' OS=Pseudomonas fluorescens OX=294 GN=rpoC PE=3 SV=1			0	98.63	QTDELTGMTNIEVLDAKDRPAAGKDIRPAVK	Gln->pyro-Glu@N-term		missed K-D@17; missed K-D@24	-0.00273902	3334.72	667.951	3334.72	667.951	5	16	1.1.1.3637.13	74.1424	6012.65	5834.23	74.12	0.14	35359.9
1	173.81	173.81	73.34	69.62	69.05	tr|A0A2S8XMY9|A0A2S8XMY9_PSEFL	DNA-directed RNA polymerase subunit beta' OS=Pseudomonas fluorescens OX=294 GN=rpoC PE=3 SV=1			0	78.04	QTDELTGMTNIEVLDAKDRPAAGKDIRPAVK	Deamidated(N)@10; Glu->Lys@12	Glu->Lys@1060	missed K-D@17; missed K-D@24	-0.032804	3351.75	559.632	3351.78	559.638	6	20	1.1.1.3520.11	68.4848	4651.44	4105.86	68.56	0.29	8667.22
1	173.81	173.81	73.34	69.62	69.05	tr|A0A2S8XMY9|A0A2S8XMY9_PSEFL	DNA-directed RNA polymerase subunit beta' OS=Pseudomonas fluorescens OX=294 GN=rpoC PE=3 SV=1			0	75.46	QTDELTGMTNIEVLDAKDRPAAGKDIRPAVK			missed K-D@17; missed K-D@24	0.00358155	3351.75	559.632	3351.75	559.632	6	10	1.1.1.3519.23	68.443	4651.44	3387.51	68.56	0.29	8115.94
1	173.81	173.81	73.34	69.62	69.05	tr|A0A2S8XMY9|A0A2S8XMY9_PSEFL	DNA-directed RNA polymerase subunit beta' OS=Pseudomonas fluorescens OX=294 GN=rpoC PE=3 SV=1			0	69.84	QTDELTGMTNIEVLDAKDRPAAGKDIRPAVK	Asn->Lys@10; Ile->Val@11	Asn->Lys@1058; Ile->Val@1059	missed K-D@17; missed K-D@24	-0.032804	3351.75	559.632	3351.78	559.638	6	21	1.1.1.3520.11	68.4848	4651.44	4105.86	68.56	0.29	8667.22
1	173.81	173.81	73.34	69.62	69.05	tr|A0A2S8XMY9|A0A2S8XMY9_PSEFL	DNA-directed RNA polymerase subunit beta' OS=Pseudomonas fluorescens OX=294 GN=rpoC PE=3 SV=1			0	65.24	QTDELTGMTNIEVLDAKDRPAAGKDIRPAVK			missed K-D@17; missed K-D@24	0.00358155	3351.75	559.632	3351.75	559.632	6	18	1.1.1.3520.11	68.4848	4651.44	4105.86	68.56	0.29	8667.22
1	173.81	173.81	73.34	69.62	69.05	tr|A0A2S8XMY9|A0A2S8XMY9_PSEFL	DNA-directed RNA polymerase subunit beta' OS=Pseudomonas fluorescens OX=294 GN=rpoC PE=3 SV=1			0	56.22	QTDELTGMTNIEVLDAKDRPAAGKDIRPAVK			missed K-D@17; missed K-D@24	0.000200456	3351.75	671.356	3351.75	671.356	5	14	1.1.1.3518.19	68.394	3481.31	2355.08	68.56	0.34	10641.6
1	173.81	173.81	73.34	69.62	69.05	tr|A0A2S8XMY9|A0A2S8XMY9_PSEFL	DNA-directed RNA polymerase subunit beta' OS=Pseudomonas fluorescens OX=294 GN=rpoC PE=3 SV=1			0	99	RLLDLSAPDIIVR			missed R-L@1	-5.29774e-05	1479.88	494.3	1479.88	494.3	3	15	1.1.1.3803.2	82.1185	2719.38	2460.34	82.07	0.29	4776.52
1	173.81	173.81	73.34	69.62	69.05	tr|A0A2S8XMY9|A0A2S8XMY9_PSEFL	DNA-directed RNA polymerase subunit beta' OS=Pseudomonas fluorescens OX=294 GN=rpoC PE=3 SV=1			0	99	RLVITPNDGSDPYEELIPK			missed R-L@1	0.00405335	2155.12	719.381	2155.12	719.379	3	24	1.1.1.3764.28	80.2567	8595	2453.62	80.51	0.29	9532.83
1	173.81	173.81	73.34	69.62	69.05	tr|A0A2S8XMY9|A0A2S8XMY9_PSEFL	DNA-directed RNA polymerase subunit beta' OS=Pseudomonas fluorescens OX=294 GN=rpoC PE=3 SV=1			0	99	RLVITPNDGSDPYEELIPK			missed R-L@1	0.00405335	2155.12	719.381	2155.12	719.379	3	29	1.1.1.3766.26	80.3517	8595	5731.63	80.51	0.29	22489.9
1	173.81	173.81	73.34	69.62	69.05	tr|A0A2S8XMY9|A0A2S8XMY9_PSEFL	DNA-directed RNA polymerase subunit beta' OS=Pseudomonas fluorescens OX=294 GN=rpoC PE=3 SV=1			0	99	RLVITPNDGSDPYEELIPK			missed R-L@1	0.00405335	2155.12	719.381	2155.12	719.379	3	27	1.1.1.3766.27	80.3523	8595	5761.03	80.51	0.29	19504.1
1	173.81	173.81	73.34	69.62	69.05	tr|A0A2S8XMY9|A0A2S8XMY9_PSEFL	DNA-directed RNA polymerase subunit beta' OS=Pseudomonas fluorescens OX=294 GN=rpoC PE=3 SV=1			0	99	RLVITPNDGSDPYEELIPK			missed R-L@1	0.00405335	2155.12	719.381	2155.12	719.379	3	28	1.1.1.3767.26	80.3992	8595	7600.19	80.51	0.29	31618.1
1	173.81	173.81	73.34	69.62	69.05	tr|A0A2S8XMY9|A0A2S8XMY9_PSEFL	DNA-directed RNA polymerase subunit beta' OS=Pseudomonas fluorescens OX=294 GN=rpoC PE=3 SV=1			0	99	RLVITPNDGSDPYEELIPK			missed R-L@1	0.00405335	2155.12	719.381	2155.12	719.379	3	29	1.1.1.3769.23	80.494	8595	8316.33	80.51	0.29	52526.7
1	173.81	173.81	73.34	69.62	69.05	tr|A0A2S8XMY9|A0A2S8XMY9_PSEFL	DNA-directed RNA polymerase subunit beta' OS=Pseudomonas fluorescens OX=294 GN=rpoC PE=3 SV=1			0	99	RLVITPNDGSDPYEELIPK			missed R-L@1	0.00405335	2155.12	719.381	2155.12	719.379	3	28	1.1.1.3769.24	80.4946	8595	8310.41	80.51	0.29	50267
1	173.81	173.81	73.34	69.62	69.05	tr|A0A2S8XMY9|A0A2S8XMY9_PSEFL	DNA-directed RNA polymerase subunit beta' OS=Pseudomonas fluorescens OX=294 GN=rpoC PE=3 SV=1			0	99	RLVITPNDGSDPYEELIPK			missed R-L@1	0.00405335	2155.12	719.381	2155.12	719.379	3	26	1.1.1.3770.25	80.5417	8595	7575.53	80.51	0.29	45691.9
1	173.81	173.81	73.34	69.62	69.05	tr|A0A2S8XMY9|A0A2S8XMY9_PSEFL	DNA-directed RNA polymerase subunit beta' OS=Pseudomonas fluorescens OX=294 GN=rpoC PE=3 SV=1			0	99	RMLQEAVDALLDNGR	Deamidated(N)@13		missed R-M@1	0.0207536	1700.87	567.965	1700.85	567.958	3	14	1.1.1.3814.9	82.6602	993.6	801.23	82.74	0.53	3960.14
1	173.81	173.81	73.34	69.62	69.05	tr|A0A2S8XMY9|A0A2S8XMY9_PSEFL	DNA-directed RNA polymerase subunit beta' OS=Pseudomonas fluorescens OX=294 GN=rpoC PE=3 SV=1			0	99	RMLQEAVDALLDNGR			missed R-M@1	-0.00448274	1699.86	567.628	1699.87	567.63	3	12	1.1.1.3861.4	84.929	667.49	404.95	85.12	0.58	3186.2
1	173.81	173.81	73.34	69.62	69.05	tr|A0A2S8XMY9|A0A2S8XMY9_PSEFL	DNA-directed RNA polymerase subunit beta' OS=Pseudomonas fluorescens OX=294 GN=rpoC PE=3 SV=1			0	99	SGELAIADDYGR				0.00101715	1265.59	633.802	1265.59	633.802	2	15	1.1.1.3283.22	57.0937	1591.42	1312.53	57.16	0.29	10129
1	173.81	173.81	73.34	69.62	69.05	tr|A0A2S8XMY9|A0A2S8XMY9_PSEFL	DNA-directed RNA polymerase subunit beta' OS=Pseudomonas fluorescens OX=294 GN=rpoC PE=3 SV=1			0	99	SGELAIADDYGR				0.00101715	1265.59	633.802	1265.59	633.802	2	15	1.1.1.3284.17	57.1435	1591.42	1540.51	57.16	0.29	14654.4
1	173.81	173.81	73.34	69.62	69.05	tr|A0A2S8XMY9|A0A2S8XMY9_PSEFL	DNA-directed RNA polymerase subunit beta' OS=Pseudomonas fluorescens OX=294 GN=rpoC PE=3 SV=1			0	98.98	SGELAIADDYGR				0.00101715	1265.59	633.802	1265.59	633.802	2	14	1.1.1.3289.36	57.386	1591.42	547.85	57.16	0.29	8558.68
1	173.81	173.81	73.34	69.62	69.05	tr|A0A2S8XMY9|A0A2S8XMY9_PSEFL	DNA-directed RNA polymerase subunit beta' OS=Pseudomonas fluorescens OX=294 GN=rpoC PE=3 SV=1			0	99	SGELAIADDYGRER			missed R-E@12	-0.00187153	1550.73	517.918	1550.73	517.918	3	14	1.1.1.3198.18	53.0142	13327.8	4868.44	53.14	0.19	14315.3
1	173.81	173.81	73.34	69.62	69.05	tr|A0A2S8XMY9|A0A2S8XMY9_PSEFL	DNA-directed RNA polymerase subunit beta' OS=Pseudomonas fluorescens OX=294 GN=rpoC PE=3 SV=1			0	99	SGELAIADDYGRER			missed R-E@12	-0.00187153	1550.73	517.918	1550.73	517.918	3	16	1.1.1.3203.6	53.2473	13327.8	8507.48	53.14	0.19	48334.2
1	173.81	173.81	73.34	69.62	69.05	tr|A0A2S8XMY9|A0A2S8XMY9_PSEFL	DNA-directed RNA polymerase subunit beta' OS=Pseudomonas fluorescens OX=294 GN=rpoC PE=3 SV=1			0	98.84	SGELAIADDYGRER			missed R-E@12	0.00135777	1550.73	776.374	1550.73	776.374	2	15	1.1.1.3205.13	53.3573	5590.3	1920.75	53.14	0.24	14106.5
1	173.81	173.81	73.34	69.62	69.05	tr|A0A2S8XMY9|A0A2S8XMY9_PSEFL	DNA-directed RNA polymerase subunit beta' OS=Pseudomonas fluorescens OX=294 GN=rpoC PE=3 SV=1			0	98.06	SGELAIADDYGRER			missed R-E@12	-0.00187153	1550.73	517.918	1550.73	517.918	3	12	1.1.1.3209.7	53.5368	13327.8	598.26	53.14	0.19	5302.5
1	173.81	173.81	73.34	69.62	69.05	tr|A0A2S8XMY9|A0A2S8XMY9_PSEFL	DNA-directed RNA polymerase subunit beta' OS=Pseudomonas fluorescens OX=294 GN=rpoC PE=3 SV=1			0	99	SPISCETR	Carbamidomethyl(C)@5			0.00149894	948.435	475.225	948.433	475.224	2	11	1.1.1.2666.19	27.4499	6905.3	4123.43	27.67	0.91	19196.6
1	173.81	173.81	73.34	69.62	69.05	tr|A0A2S8XMY9|A0A2S8XMY9_PSEFL	DNA-directed RNA polymerase subunit beta' OS=Pseudomonas fluorescens OX=294 GN=rpoC PE=3 SV=1			0	99	SPISCETR	Carbamidomethyl(C)@5			0.00149894	948.435	475.225	948.433	475.224	2	13	1.1.1.2672.21	27.7444	6905.3	6799.84	27.67	0.91	20664.4
1	173.81	173.81	73.34	69.62	69.05	tr|A0A2S8XMY9|A0A2S8XMY9_PSEFL	DNA-directed RNA polymerase subunit beta' OS=Pseudomonas fluorescens OX=294 GN=rpoC PE=3 SV=1			0	99	SPISCETR	Carbamidomethyl(C)@5			0.00149894	948.435	475.225	948.433	475.224	2	13	1.1.1.2673.5	27.7787	6905.3	6721.83	27.67	0.91	25305.4
1	173.81	173.81	73.34	69.62	69.05	tr|A0A2S8XMY9|A0A2S8XMY9_PSEFL	DNA-directed RNA polymerase subunit beta' OS=Pseudomonas fluorescens OX=294 GN=rpoC PE=3 SV=1			0	99	SPISCETR	Carbamidomethyl(C)@5			0.00149894	948.435	475.225	948.433	475.224	2	12	1.1.1.2674.5	27.8352	6905.3	5812.57	27.67	0.91	22123.4
1	173.81	173.81	73.34	69.62	69.05	tr|A0A2S8XMY9|A0A2S8XMY9_PSEFL	DNA-directed RNA polymerase subunit beta' OS=Pseudomonas fluorescens OX=294 GN=rpoC PE=3 SV=1			0	99	SPISCETR	Carbamidomethyl(C)@5			0.00149894	948.435	475.225	948.433	475.224	2	13	1.1.1.2677.11	27.9813	6905.3	3431.08	27.67	0.91	16802.2
1	173.81	173.81	73.34	69.62	69.05	tr|A0A2S8XMY9|A0A2S8XMY9_PSEFL	DNA-directed RNA polymerase subunit beta' OS=Pseudomonas fluorescens OX=294 GN=rpoC PE=3 SV=1			0	99	SPISCETR	Carbamidomethyl(C)@5			0.00149894	948.435	475.225	948.433	475.224	2	10	1.1.1.2677.12	27.9827	6905.3	3418.79	27.67	0.91	15493.2
1	173.81	173.81	73.34	69.62	69.05	tr|A0A2S8XMY9|A0A2S8XMY9_PSEFL	DNA-directed RNA polymerase subunit beta' OS=Pseudomonas fluorescens OX=294 GN=rpoC PE=3 SV=1			0	99	SPISCETR	Carbamidomethyl(C)@5			0.00149894	948.435	475.225	948.433	475.224	2	11	1.1.1.2679.7	28.0805	6905.3	2699.05	27.67	0.91	12488
1	173.81	173.81	73.34	69.62	69.05	tr|A0A2S8XMY9|A0A2S8XMY9_PSEFL	DNA-directed RNA polymerase subunit beta' OS=Pseudomonas fluorescens OX=294 GN=rpoC PE=3 SV=1			0	99	SVITVGPTLR				-0.00190323	1041.62	521.815	1041.62	521.816	2	14	1.1.1.3355.8	60.5318	33992.2	18262.9	60.42	0.24	33315.3
1	173.81	173.81	73.34	69.62	69.05	tr|A0A2S8XMY9|A0A2S8XMY9_PSEFL	DNA-directed RNA polymerase subunit beta' OS=Pseudomonas fluorescens OX=294 GN=rpoC PE=3 SV=1			0	99	SVITVGPTLR				-0.00190323	1041.62	521.815	1041.62	521.816	2	13	1.1.1.3356.7	60.5817	33992.2	10022.4	60.42	0.24	22970.5
1	173.81	173.81	73.34	69.62	69.05	tr|A0A2S8XMY9|A0A2S8XMY9_PSEFL	DNA-directed RNA polymerase subunit beta' OS=Pseudomonas fluorescens OX=294 GN=rpoC PE=3 SV=1			0	99	SVITVGPTLR				-0.00190323	1041.62	521.815	1041.62	521.816	2	11	1.1.1.3357.9	60.6288	33992.2	4771.49	60.42	0.24	11865.2
1	173.81	173.81	73.34	69.62	69.05	tr|A0A2S8XMY9|A0A2S8XMY9_PSEFL	DNA-directed RNA polymerase subunit beta' OS=Pseudomonas fluorescens OX=294 GN=rpoC PE=3 SV=1			0	99	SVITVGPTLR				-0.00190323	1041.62	521.815	1041.62	521.816	2	14	1.1.1.3352.7	60.3892	33992.2	33020.8	60.42	0.24	47222.1
1	173.81	173.81	73.34	69.62	69.05	tr|A0A2S8XMY9|A0A2S8XMY9_PSEFL	DNA-directed RNA polymerase subunit beta' OS=Pseudomonas fluorescens OX=294 GN=rpoC PE=3 SV=1			0	98.4	SVITVGPTLR				-0.00190323	1041.62	521.815	1041.62	521.816	2	12	1.1.1.3354.9	60.4867	33992.2	26131.7	60.42	0.24	14104
1	173.81	173.81	73.34	69.62	69.05	tr|A0A2S8XMY9|A0A2S8XMY9_PSEFL	DNA-directed RNA polymerase subunit beta' OS=Pseudomonas fluorescens OX=294 GN=rpoC PE=3 SV=1			0	30.06	SVITVGPTLR				-0.00117082	1041.62	521.816	1041.62	521.816	2	7	1.1.1.3361.8	60.8233	2257.92	1313.73	61.09	0.48	6994.54
1	173.81	173.81	73.34	69.62	69.05	tr|A0A2S8XMY9|A0A2S8XMY9_PSEFL	DNA-directed RNA polymerase subunit beta' OS=Pseudomonas fluorescens OX=294 GN=rpoC PE=3 SV=1			0	59.54	SWSFGEVK				-0.00374591	938.446	470.23	938.45	470.232	2	6	1.1.1.3384.5	61.9146	1755.15	807.18	62.05	0.29	2632.32
1	173.81	173.81	73.34	69.62	69.05	tr|A0A2S8XMY9|A0A2S8XMY9_PSEFL	DNA-directed RNA polymerase subunit beta' OS=Pseudomonas fluorescens OX=294 GN=rpoC PE=3 SV=1			0	29.17	SWSFGEVKKPETINYR			missed K-K@8	0.000292529	1939.98	647.667	1939.98	647.667	3	11	1.1.1.3422.16	63.7625	2453.77	1907.86	63.88	0.24	15805
1	173.81	173.81	73.34	69.62	69.05	tr|A0A2S8XMY9|A0A2S8XMY9_PSEFL	DNA-directed RNA polymerase subunit beta' OS=Pseudomonas fluorescens OX=294 GN=rpoC PE=3 SV=1			0	99	TANSGYLTR				-0.0025175	981.485	491.75	981.488	491.751	2	11	1.1.1.2777.17	32.797	3672.86	1886.74	32.96	0.62	7018.77
1	173.81	173.81	73.34	69.62	69.05	tr|A0A2S8XMY9|A0A2S8XMY9_PSEFL	DNA-directed RNA polymerase subunit beta' OS=Pseudomonas fluorescens OX=294 GN=rpoC PE=3 SV=1			0	99	TANSGYLTR				-0.0025175	981.485	491.75	981.488	491.751	2	14	1.1.1.2788.9	33.3213	3672.86	2474.35	32.96	0.62	10489.7
1	173.81	173.81	73.34	69.62	69.05	tr|A0A2S8XMY9|A0A2S8XMY9_PSEFL	DNA-directed RNA polymerase subunit beta' OS=Pseudomonas fluorescens OX=294 GN=rpoC PE=3 SV=1			0	99	TANSGYLTR				-0.0025175	981.485	491.75	981.488	491.751	2	12	1.1.1.2788.10	33.3227	3672.86	2473.82	32.96	0.62	9922.82
1	173.81	173.81	73.34	69.62	69.05	tr|A0A2S8XMY9|A0A2S8XMY9_PSEFL	DNA-directed RNA polymerase subunit beta' OS=Pseudomonas fluorescens OX=294 GN=rpoC PE=3 SV=1			0	99	TANSGYLTR				-0.0025175	981.485	491.75	981.488	491.751	2	12	1.1.1.2789.14	33.3772	3672.86	2391.41	32.96	0.62	10111.7
1	173.81	173.81	73.34	69.62	69.05	tr|A0A2S8XMY9|A0A2S8XMY9_PSEFL	DNA-directed RNA polymerase subunit beta' OS=Pseudomonas fluorescens OX=294 GN=rpoC PE=3 SV=1			0	70.22	TANSGYLTR				-0.0025175	981.485	491.75	981.488	491.751	2	7	1.1.1.2776.23	32.7508	3672.86	1212.77	32.96	0.62	4181.45
1	173.81	173.81	73.34	69.62	69.05	tr|A0A2S8XMY9|A0A2S8XMY9_PSEFL	DNA-directed RNA polymerase subunit beta' OS=Pseudomonas fluorescens OX=294 GN=rpoC PE=3 SV=1			0	41.84	TANSGYLTR				-0.0025175	981.485	491.75	981.488	491.751	2	7	1.1.1.2796.25	33.7128	3672.86	763.45	32.96	0.62	3145.31
1	173.81	173.81	73.34	69.62	69.05	tr|A0A2S8XMY9|A0A2S8XMY9_PSEFL	DNA-directed RNA polymerase subunit beta' OS=Pseudomonas fluorescens OX=294 GN=rpoC PE=3 SV=1			0	33.22	TANSGYLTRR	Arg-loss@C-term		missed R-R@9	-0.0025175	981.485	491.75	981.488	491.751	2	12	1.1.1.2777.17	32.797	3672.86	1886.74	32.96	0.62	7018.77
1	173.81	173.81	73.34	69.62	69.05	tr|A0A2S8XMY9|A0A2S8XMY9_PSEFL	DNA-directed RNA polymerase subunit beta' OS=Pseudomonas fluorescens OX=294 GN=rpoC PE=3 SV=1			0	27.69	TANSGYLTRR	Arg-loss@C-term		missed R-R@9	-0.0025175	981.485	491.75	981.488	491.751	2	15	1.1.1.2788.9	33.3213	3672.86	2474.35	32.96	0.62	10489.7
1	173.81	173.81	73.34	69.62	69.05	tr|A0A2S8XMY9|A0A2S8XMY9_PSEFL	DNA-directed RNA polymerase subunit beta' OS=Pseudomonas fluorescens OX=294 GN=rpoC PE=3 SV=1			0	33.1	TEAAVTGKR			cleaved L-T@N-term; missed K-R@8	-0.00326373	931.505	466.76	931.509	466.762	2	7	1.1.1.2876.7	37.5536	2121.59	1806.63	37.45	0.29	5028.9
1	173.81	173.81	73.34	69.62	69.05	tr|A0A2S8XMY9|A0A2S8XMY9_PSEFL	DNA-directed RNA polymerase subunit beta' OS=Pseudomonas fluorescens OX=294 GN=rpoC PE=3 SV=1			0	94.31	TFHIGGAASR				0.0019005	1015.52	508.768	1015.52	508.767	2	12	1.1.1.2898.3	38.6108	9718.04	7570.36	38.7	0.38	35483.3
1	173.81	173.81	73.34	69.62	69.05	tr|A0A2S8XMY9|A0A2S8XMY9_PSEFL	DNA-directed RNA polymerase subunit beta' OS=Pseudomonas fluorescens OX=294 GN=rpoC PE=3 SV=1			0	99	TSAADSVQVK				-0.00320916	1004.51	503.263	1004.51	503.264	2	16	1.1.1.2707.13	29.4254	7330.69	7127.98	29.45	0.48	16720.6
1	173.81	173.81	73.34	69.62	69.05	tr|A0A2S8XMY9|A0A2S8XMY9_PSEFL	DNA-directed RNA polymerase subunit beta' OS=Pseudomonas fluorescens OX=294 GN=rpoC PE=3 SV=1			0	99	TSAADSVQVK				-0.00320916	1004.51	503.263	1004.51	503.264	2	16	1.1.1.2709.23	29.5286	7330.69	6867.49	29.45	0.48	18966.9
1	173.81	173.81	73.34	69.62	69.05	tr|A0A2S8XMY9|A0A2S8XMY9_PSEFL	DNA-directed RNA polymerase subunit beta' OS=Pseudomonas fluorescens OX=294 GN=rpoC PE=3 SV=1			0	99	TSAADSVQVK				-0.00320916	1004.51	503.263	1004.51	503.264	2	16	1.1.1.2712.13	29.6654	7330.69	5217.49	29.45	0.48	13089.3
1	173.81	173.81	73.34	69.62	69.05	tr|A0A2S8XMY9|A0A2S8XMY9_PSEFL	DNA-directed RNA polymerase subunit beta' OS=Pseudomonas fluorescens OX=294 GN=rpoC PE=3 SV=1			0	99	TSAADSVQVK				-0.00320916	1004.51	503.263	1004.51	503.264	2	17	1.1.1.2714.23	29.7746	7330.69	3867.72	29.45	0.48	9954.33
1	173.81	173.81	73.34	69.62	69.05	tr|A0A2S8XMY9|A0A2S8XMY9_PSEFL	DNA-directed RNA polymerase subunit beta' OS=Pseudomonas fluorescens OX=294 GN=rpoC PE=3 SV=1			0	99	TSAADSVQVK				-0.00320916	1004.51	503.263	1004.51	503.264	2	15	1.1.1.2723.9	30.2077	7330.69	1705.96	29.45	0.48	5514.39
1	173.81	173.81	73.34	69.62	69.05	tr|A0A2S8XMY9|A0A2S8XMY9_PSEFL	DNA-directed RNA polymerase subunit beta' OS=Pseudomonas fluorescens OX=294 GN=rpoC PE=3 SV=1			0	56.77	TSAADSVQVK				-0.00320916	1004.51	503.263	1004.51	503.264	2	7	1.1.1.2736.13	30.8245	7330.69	631.15	29.45	0.48	3061.12
1	173.81	173.81	73.34	69.62	69.05	tr|A0A2S8XMY9|A0A2S8XMY9_PSEFL	DNA-directed RNA polymerase subunit beta' OS=Pseudomonas fluorescens OX=294 GN=rpoC PE=3 SV=1			0	42.57	TSAADSVQVK				-0.00320916	1004.51	503.263	1004.51	503.264	2	8	1.1.1.2743.13	31.1693	7330.69	394.33	29.45	0.48	2609.7
1	173.81	173.81	73.34	69.62	69.05	tr|A0A2S8XMY9|A0A2S8XMY9_PSEFL	DNA-directed RNA polymerase subunit beta' OS=Pseudomonas fluorescens OX=294 GN=rpoC PE=3 SV=1			0	98.07	TSAADSVQVKNGGTVR	Deamidated(N)@11		missed K-N@10	-0.0037764	1589.8	530.94	1589.8	530.941	3	13	1.1.1.2841.24	35.8848	2330.44	1092.9	36	0.24	6787.29
1	173.81	173.81	73.34	69.62	69.05	tr|A0A2S8XMY9|A0A2S8XMY9_PSEFL	DNA-directed RNA polymerase subunit beta' OS=Pseudomonas fluorescens OX=294 GN=rpoC PE=3 SV=1			0	23.67	VADLFEAR				0.00319429	919.479	460.747	919.476	460.745	2	8	1.1.1.3297.3	57.741	1416.74	885.85	57.93	0.72	6112.15
1	173.81	173.81	73.34	69.62	69.05	tr|A0A2S8XMY9|A0A2S8XMY9_PSEFL	DNA-directed RNA polymerase subunit beta' OS=Pseudomonas fluorescens OX=294 GN=rpoC PE=3 SV=1			0	41.85	VDGHLVAVSR				-0.00876016	1051.57	526.792	1051.58	526.796	2	8	1.1.1.2910.8	39.1934	2428.99	1583.75	39.08	0.29	4270.9
1	173.81	173.81	73.34	69.62	69.05	tr|A0A2S8XMY9|A0A2S8XMY9_PSEFL	DNA-directed RNA polymerase subunit beta' OS=Pseudomonas fluorescens OX=294 GN=rpoC PE=3 SV=1			0	99	VFADLQEVDR				-0.00193488	1190.59	596.303	1190.59	596.304	2	15	1.1.1.3361.11	60.832	7907.87	7803.56	60.81	0.33	31734.4
1	173.81	173.81	73.34	69.62	69.05	tr|A0A2S8XMY9|A0A2S8XMY9_PSEFL	DNA-directed RNA polymerase subunit beta' OS=Pseudomonas fluorescens OX=294 GN=rpoC PE=3 SV=1			0	82.02	VFADLQEVDR				-0.00193488	1190.59	596.303	1190.59	596.304	2	11	1.1.1.3368.11	61.1631	7907.87	1445.59	60.81	0.33	7336.12
1	173.81	173.81	73.34	69.62	69.05	tr|A0A2S8XMY9|A0A2S8XMY9_PSEFL	DNA-directed RNA polymerase subunit beta' OS=Pseudomonas fluorescens OX=294 GN=rpoC PE=3 SV=1			0	43.85	VFADLQEVDR				-0.00193488	1190.59	596.303	1190.59	596.304	2	10	1.1.1.3369.13	61.2169	7907.87	1067.24	60.81	0.33	9780.86
1	173.81	173.81	73.34	69.62	69.05	tr|A0A2S8XMY9|A0A2S8XMY9_PSEFL	DNA-directed RNA polymerase subunit beta' OS=Pseudomonas fluorescens OX=294 GN=rpoC PE=3 SV=1			0	99	VFADLQEVDRVFR	Deamidated(Q)@6; Glu->Lys@7	Glu->Lys@532	missed R-V@10	-0.0333121	1592.83	531.952	1592.87	531.963	3	13	1.1.1.3823.2	83.0881	45548.6	6960.86	83.28	0.19	11040.1
1	173.81	173.81	73.34	69.62	69.05	tr|A0A2S8XMY9|A0A2S8XMY9_PSEFL	DNA-directed RNA polymerase subunit beta' OS=Pseudomonas fluorescens OX=294 GN=rpoC PE=3 SV=1			0	27.56	VIDLWSK				-0.00196907	859.478	430.747	859.48	430.747	2	8	1.1.1.3442.3	64.7015	8943.32	4208.87	64.84	0.29	8252.51
1	173.81	173.81	73.34	69.62	69.05	tr|A0A2S8XMY9|A0A2S8XMY9_PSEFL	DNA-directed RNA polymerase subunit beta' OS=Pseudomonas fluorescens OX=294 GN=rpoC PE=3 SV=1			0	99	VIDLWSKANDEVSK			missed K-A@7	-0.00221119	1602.82	535.282	1602.83	535.282	3	16	1.1.1.3453.23	65.2528	5578.28	5432.59	65.23	0.19	29282.1
1	173.81	173.81	73.34	69.62	69.05	tr|A0A2S8XMY9|A0A2S8XMY9_PSEFL	DNA-directed RNA polymerase subunit beta' OS=Pseudomonas fluorescens OX=294 GN=rpoC PE=3 SV=1			0	99	VIDLWSKANDEVSK			missed K-A@7	-0.00221119	1602.82	535.282	1602.83	535.282	3	17	1.1.1.3451.6	65.1463	5578.28	3787.97	65.23	0.19	24679.1
1	173.81	173.81	73.34	69.62	69.05	tr|A0A2S8XMY9|A0A2S8XMY9_PSEFL	DNA-directed RNA polymerase subunit beta' OS=Pseudomonas fluorescens OX=294 GN=rpoC PE=3 SV=1			0	98.54	VIDLWSKANDEVSK			missed K-A@7	-0.00221119	1602.82	535.282	1602.83	535.282	3	13	1.1.1.3450.8	65.0972	5578.28	2306.96	65.23	0.19	13725.2
1	173.81	173.81	73.34	69.62	69.05	tr|A0A2S8XMY9|A0A2S8XMY9_PSEFL	DNA-directed RNA polymerase subunit beta' OS=Pseudomonas fluorescens OX=294 GN=rpoC PE=3 SV=1			0	83.82	VIDLWSKANDEVSK			missed K-A@7	-0.00221119	1602.82	535.282	1602.83	535.282	3	13	1.1.1.3457.6	65.4323	5578.28	1327.13	65.23	0.19	9654.27
1	173.81	173.81	73.34	69.62	69.05	tr|A0A2S8XMY9|A0A2S8XMY9_PSEFL	DNA-directed RNA polymerase subunit beta' OS=Pseudomonas fluorescens OX=294 GN=rpoC PE=3 SV=1			0	54.39	VIDLWSKANDEVSK			missed K-A@7	-0.00221119	1602.82	535.282	1602.83	535.282	3	10	1.1.1.3449.3	65.044	5578.28	1088.02	65.23	0.19	8089.13
1	173.81	173.81	73.34	69.62	69.05	tr|A0A2S8XMY9|A0A2S8XMY9_PSEFL	DNA-directed RNA polymerase subunit beta' OS=Pseudomonas fluorescens OX=294 GN=rpoC PE=3 SV=1			0	99	VIDRHGDEVDQESFNSMYMMADSGAR			missed R-H@4	6.56454e-05	2959.25	740.821	2959.25	740.821	4	24	1.1.1.3573.18	71.0649	3645.34	1726.55	71.22	0.24	8281.33
1	173.81	173.81	73.34	69.62	69.05	tr|A0A2S8XMY9|A0A2S8XMY9_PSEFL	DNA-directed RNA polymerase subunit beta' OS=Pseudomonas fluorescens OX=294 GN=rpoC PE=3 SV=1			0	99	VIDRHGDEVDQESFNSMYMMADSGAR			missed R-H@4	6.56454e-05	2959.25	740.821	2959.25	740.821	4	29	1.1.1.3575.34	71.162	3645.34	3317.71	71.22	0.24	10728.4
1	173.81	173.81	73.34	69.62	69.05	tr|A0A2S8XMY9|A0A2S8XMY9_PSEFL	DNA-directed RNA polymerase subunit beta' OS=Pseudomonas fluorescens OX=294 GN=rpoC PE=3 SV=1			0	15.26	VIDRHGDEVDQESFNSMYMMADSGAR	Ser->Ala@13; Phe->Tyr@14	Ser->Ala@718; Phe->Tyr@719	missed R-H@4	6.56381e-05	2959.25	740.821	2959.25	740.821	4	18	1.1.1.3582.34	71.5074	3645.34	393.84	71.22	0.24	4682.97
1	173.81	173.81	73.34	69.62	69.05	tr|A0A2S8XMY9|A0A2S8XMY9_PSEFL	DNA-directed RNA polymerase subunit beta' OS=Pseudomonas fluorescens OX=294 GN=rpoC PE=3 SV=1			0	98.54	VLTEAAVTGK				-0.000834519	987.559	494.787	987.56	494.787	2	10	1.1.1.2959.23	41.5684	5972.86	1356.81	41.34	0.19	5897.67
1	173.81	173.81	73.34	69.62	69.05	tr|A0A2S8XMY9|A0A2S8XMY9_PSEFL	DNA-directed RNA polymerase subunit beta' OS=Pseudomonas fluorescens OX=294 GN=rpoC PE=3 SV=1			0	99	VLTEAAVTGKR			missed K-R@10	-0.00113837	1143.66	572.837	1143.66	572.838	2	14	1.1.1.2869.17	37.2386	9561.62	2430.2	37.45	0.24	4828.89
1	173.81	173.81	73.34	69.62	69.05	tr|A0A2S8XMY9|A0A2S8XMY9_PSEFL	DNA-directed RNA polymerase subunit beta' OS=Pseudomonas fluorescens OX=294 GN=rpoC PE=3 SV=1			0	98.65	VRINETVNDRDGGSVTNTR			missed R-I@2; missed R-D@10	0.00133061	2102.05	526.519	2102.05	526.519	4	12	1.1.1.2912.4	39.2826	2266.58	1424.86	39.17	0.19	4888.57
1	173.81	173.81	73.34	69.62	69.05	tr|A0A2S8XMY9|A0A2S8XMY9_PSEFL	DNA-directed RNA polymerase subunit beta' OS=Pseudomonas fluorescens OX=294 GN=rpoC PE=3 SV=1			0	35.71	VRINETVNDRDGGSVTNTR	Deamidated(N)@8		missed R-I@2; missed R-D@10	0.0165622	2103.05	526.769	2103.03	526.765	4	10	1.1.1.2910.8	39.1934	1256.22	1169.01	39.17	0.24	4270.9
1	173.81	173.81	73.34	69.62	69.05	tr|A0A2S8XMY9|A0A2S8XMY9_PSEFL	DNA-directed RNA polymerase subunit beta' OS=Pseudomonas fluorescens OX=294 GN=rpoC PE=3 SV=1			0	33.61	VRINETVNDRDGGSVTNTR			missed R-I@2; missed R-D@10	0.00451061	2102.05	701.691	2102.05	701.689	3	9	1.1.1.2908.12	39.1204	2094.79	2035.35	39.17	0.24	7174.53
1	173.81	173.81	73.34	69.62	69.05	tr|A0A2S8XMY9|A0A2S8XMY9_PSEFL	DNA-directed RNA polymerase subunit beta' OS=Pseudomonas fluorescens OX=294 GN=rpoC PE=3 SV=1			0	17.9	VRINETVNDRDGGSVTNTR	Deamidated(N)@17		missed R-I@2; missed R-D@10	0.0165622	2103.05	526.769	2103.03	526.765	4	10	1.1.1.2910.8	39.1934	1256.22	1169.01	39.17	0.24	4270.9
1	173.81	173.81	73.34	69.62	69.05	tr|A0A2S8XMY9|A0A2S8XMY9_PSEFL	DNA-directed RNA polymerase subunit beta' OS=Pseudomonas fluorescens OX=294 GN=rpoC PE=3 SV=1			0	99	VSASEVEAALTEALNSSGN				0.000426227	1847.88	924.945	1847.87	924.945	2	29	1.1.1.4245.13	103.67	2421.71	1462.66	103.82	0.29	6161.85
1	173.81	173.81	73.34	69.62	69.05	tr|A0A2S8XMY9|A0A2S8XMY9_PSEFL	DNA-directed RNA polymerase subunit beta' OS=Pseudomonas fluorescens OX=294 GN=rpoC PE=3 SV=1			0	99	YIVNEIQDVYR				0.0016407	1410.72	706.365	1410.71	706.364	2	19	1.1.1.3590.8	71.8727	23004.5	7918.37	72.04	0.24	31521
1	173.81	173.81	73.34	69.62	69.05	tr|A0A2S8XMY9|A0A2S8XMY9_PSEFL	DNA-directed RNA polymerase subunit beta' OS=Pseudomonas fluorescens OX=294 GN=rpoC PE=3 SV=1			0	99	YIVNEIQDVYR				0.0016407	1410.72	706.365	1410.71	706.364	2	19	1.1.1.3590.9	71.8747	23004.5	8086.24	72.04	0.24	25454.7
1	173.81	173.81	73.34	69.62	69.05	tr|A0A2S8XMY9|A0A2S8XMY9_PSEFL	DNA-directed RNA polymerase subunit beta' OS=Pseudomonas fluorescens OX=294 GN=rpoC PE=3 SV=1			0	99	YIVNEIQDVYR				0.0016407	1410.72	706.365	1410.71	706.364	2	15	1.1.1.3608.11	72.7462	23004.5	785.64	72.04	0.24	11141.5
1	173.81	173.81	73.34	69.62	69.05	tr|A0A2S8XMY9|A0A2S8XMY9_PSEFL	DNA-directed RNA polymerase subunit beta' OS=Pseudomonas fluorescens OX=294 GN=rpoC PE=3 SV=1			0	99	YIVNEIQDVYR				0.0016407	1410.72	706.365	1410.71	706.364	2	17	1.1.1.3588.10	71.7807	23004.5	2393.67	72.04	0.24	15030.8
1	173.81	173.81	73.34	69.62	69.05	tr|A0A2S8XMY9|A0A2S8XMY9_PSEFL	DNA-directed RNA polymerase subunit beta' OS=Pseudomonas fluorescens OX=294 GN=rpoC PE=3 SV=1			0	88.72	YIVNEIQDVYR				-0.00395787	1410.71	471.244	1410.71	471.245	3	11	1.1.1.3599.4	72.2884	1884.35	581.51	72.04	0.29	3672.8
1	173.81	173.81	73.34	69.62	69.05	tr|A0A2S8XMY9|A0A2S8XMY9_PSEFL	DNA-directed RNA polymerase subunit beta' OS=Pseudomonas fluorescens OX=294 GN=rpoC PE=3 SV=1			0	87.56	YIVNEIQDVYR				-0.00395787	1410.71	471.244	1410.71	471.245	3	9	1.1.1.3599.3	72.2864	1884.35	590.78	72.04	0.29	3400.24
1	173.81	173.81	73.34	69.62	69.05	tr|A0A2S8XMY9|A0A2S8XMY9_PSEFL	DNA-directed RNA polymerase subunit beta' OS=Pseudomonas fluorescens OX=294 GN=rpoC PE=3 SV=1			0	17.26	YIVNEIQDVYR				0.0016407	1410.72	706.365	1410.71	706.364	2	9	1.1.1.3603.25	72.5095	23004.5	1561.56	72.04	0.24	8504.47
1	173.81	173.81	73.34	69.62	69.05	tr|A0A2S8XMY9|A0A2S8XMY9_PSEFL	DNA-directed RNA polymerase subunit beta' OS=Pseudomonas fluorescens OX=294 GN=rpoC PE=3 SV=1			0	99	YIVNEIQDVYRLQGVK			missed R-L@11	-0.00191681	1936.04	646.354	1936.04	646.355	3	15	1.1.1.3781.17	81.0713	1534.49	1375.38	81.05	0.24	8306.49
1	173.81	173.81	73.34	69.62	69.05	tr|A0A2S8XMY9|A0A2S8XMY9_PSEFL	DNA-directed RNA polymerase subunit beta' OS=Pseudomonas fluorescens OX=294 GN=rpoC PE=3 SV=1			0	99	YIVNEIQDVYRLQGVK			missed R-L@11	-0.00191681	1936.04	646.354	1936.04	646.355	3	15	1.1.1.3782.13	81.1138	1534.49	1159.2	81.05	0.24	6403.47
1	173.81	173.81	73.34	69.62	69.05	tr|A0A2S8XMY9|A0A2S8XMY9_PSEFL	DNA-directed RNA polymerase subunit beta' OS=Pseudomonas fluorescens OX=294 GN=rpoC PE=3 SV=1			0	81.32	YKLPYGAVISVK			missed K-L@2	-0.00305869	1336.77	669.394	1336.78	669.395	2	12	1.1.1.3561.19	70.4785	2745.86	2034.62	70.4	0.24	15352.3
2	156.6	156.6	64.78	62.71	61.97	tr|U1TYG9|U1TYG9_PSEFL; tr|A0A0W0HX11|A0A0W0HX11_PSEFL; tr|A0A0A1Z942|A0A0A1Z942_PSEFL	DNA-directed RNA polymerase subunit beta OS=Pseudomonas fluorescens EGD-AQ6 OX=1390371 GN=rpoB PE=3 SV=1; DNA-directed RNA polymerase subunit beta OS=Pseudomonas fluorescens OX=294 GN=rpoB PE=3 SV=1; DNA-directed RNA polymerase subunit beta OS=Pseudomonas fluorescens LMG 5329 OX=1324332 GN=rpoB PE=3 SV=1			2	99	ADKPLVGTGMER				0.000873313	1272.65	425.224	1272.65	425.224	3	15	1.1.1.2916.4	39.4712	7983.34	3781.97	39.61	0.19	12982.3
2	156.6	156.6	64.78	62.71	61.97	tr|U1TYG9|U1TYG9_PSEFL; tr|A0A0W0HX11|A0A0W0HX11_PSEFL; tr|A0A0A1Z942|A0A0A1Z942_PSEFL	DNA-directed RNA polymerase subunit beta OS=Pseudomonas fluorescens EGD-AQ6 OX=1390371 GN=rpoB PE=3 SV=1; DNA-directed RNA polymerase subunit beta OS=Pseudomonas fluorescens OX=294 GN=rpoB PE=3 SV=1; DNA-directed RNA polymerase subunit beta OS=Pseudomonas fluorescens LMG 5329 OX=1324332 GN=rpoB PE=3 SV=1			2	99	AGIKELEVPLDYVLGR			missed K-E@4	-0.00122168	1770.99	886.501	1770.99	886.501	2	21	1.1.1.4062.15	94.7105	5960.66	2109.72	94.87	0.19	9608.74
2	156.6	156.6	64.78	62.71	61.97	tr|U1TYG9|U1TYG9_PSEFL; tr|A0A0W0HX11|A0A0W0HX11_PSEFL; tr|A0A0A1Z942|A0A0A1Z942_PSEFL	DNA-directed RNA polymerase subunit beta OS=Pseudomonas fluorescens EGD-AQ6 OX=1390371 GN=rpoB PE=3 SV=1; DNA-directed RNA polymerase subunit beta OS=Pseudomonas fluorescens OX=294 GN=rpoB PE=3 SV=1; DNA-directed RNA polymerase subunit beta OS=Pseudomonas fluorescens LMG 5329 OX=1324332 GN=rpoB PE=3 SV=1			2	99	AIKDIKEQEVYMGEIPLMTENGTFVINGTER	Deamidated(N)@27		missed K-D@3; missed K-E@6	0.00424991	3525.74	882.443	3525.74	882.442	4	21	1.1.1.4003.15	91.8317	1046.86	889.41	91.95	0.44	5570.75
2	156.6	156.6	64.78	62.71	61.97	tr|U1TYG9|U1TYG9_PSEFL; tr|A0A0W0HX11|A0A0W0HX11_PSEFL; tr|A0A0A1Z942|A0A0A1Z942_PSEFL	DNA-directed RNA polymerase subunit beta OS=Pseudomonas fluorescens EGD-AQ6 OX=1390371 GN=rpoB PE=3 SV=1; DNA-directed RNA polymerase subunit beta OS=Pseudomonas fluorescens OX=294 GN=rpoB PE=3 SV=1; DNA-directed RNA polymerase subunit beta OS=Pseudomonas fluorescens LMG 5329 OX=1324332 GN=rpoB PE=3 SV=1			2	99	ALMGSNMQR				0.009545	1006.48	504.247	1006.47	504.242	2	15	1.1.1.2886.23	38.0587	7333.58	7072.08	38.22	0.44	22641.4
2	156.6	156.6	64.78	62.71	61.97	tr|U1TYG9|U1TYG9_PSEFL; tr|A0A0W0HX11|A0A0W0HX11_PSEFL; tr|A0A0A1Z942|A0A0A1Z942_PSEFL	DNA-directed RNA polymerase subunit beta OS=Pseudomonas fluorescens EGD-AQ6 OX=1390371 GN=rpoB PE=3 SV=1; DNA-directed RNA polymerase subunit beta OS=Pseudomonas fluorescens OX=294 GN=rpoB PE=3 SV=1; DNA-directed RNA polymerase subunit beta OS=Pseudomonas fluorescens LMG 5329 OX=1324332 GN=rpoB PE=3 SV=1			2	99	APEDVTLMDVSPK				-0.00182538	1400.68	701.349	1400.69	701.35	2	21	1.1.1.3461.33	65.653	3436.97	1993.84	65.47	0.34	13107.8
2	156.6	156.6	64.78	62.71	61.97	tr|U1TYG9|U1TYG9_PSEFL; tr|A0A0W0HX11|A0A0W0HX11_PSEFL; tr|A0A0A1Z942|A0A0A1Z942_PSEFL	DNA-directed RNA polymerase subunit beta OS=Pseudomonas fluorescens EGD-AQ6 OX=1390371 GN=rpoB PE=3 SV=1; DNA-directed RNA polymerase subunit beta OS=Pseudomonas fluorescens OX=294 GN=rpoB PE=3 SV=1; DNA-directed RNA polymerase subunit beta OS=Pseudomonas fluorescens LMG 5329 OX=1324332 GN=rpoB PE=3 SV=1			2	99	AQAYIVDR				-0.0040026	934.483	468.249	934.487	468.251	2	11	1.1.1.2913.7	39.3312	4872.81	2007.4	39.13	0.29	4453.97
2	156.6	156.6	64.78	62.71	61.97	tr|U1TYG9|U1TYG9_PSEFL; tr|A0A0W0HX11|A0A0W0HX11_PSEFL; tr|A0A0A1Z942|A0A0A1Z942_PSEFL	DNA-directed RNA polymerase subunit beta OS=Pseudomonas fluorescens EGD-AQ6 OX=1390371 GN=rpoB PE=3 SV=1; DNA-directed RNA polymerase subunit beta OS=Pseudomonas fluorescens OX=294 GN=rpoB PE=3 SV=1; DNA-directed RNA polymerase subunit beta OS=Pseudomonas fluorescens LMG 5329 OX=1324332 GN=rpoB PE=3 SV=1			2	99	ASDVKDTSLRVPTGTK			missed K-D@5; missed R-V@10	-0.00193552	1673.89	419.481	1673.89	419.481	4	18	1.1.1.2975.3	42.3105	13058.8	9892.91	42.4	0.19	30960.7
2	156.6	156.6	64.78	62.71	61.97	tr|U1TYG9|U1TYG9_PSEFL; tr|A0A0W0HX11|A0A0W0HX11_PSEFL; tr|A0A0A1Z942|A0A0A1Z942_PSEFL	DNA-directed RNA polymerase subunit beta OS=Pseudomonas fluorescens EGD-AQ6 OX=1390371 GN=rpoB PE=3 SV=1; DNA-directed RNA polymerase subunit beta OS=Pseudomonas fluorescens OX=294 GN=rpoB PE=3 SV=1; DNA-directed RNA polymerase subunit beta OS=Pseudomonas fluorescens LMG 5329 OX=1324332 GN=rpoB PE=3 SV=1			2	99	CVGEMAENQFR	Carbamidomethyl(C)@1			0.00158903	1339.57	670.79	1339.56	670.79	2	19	1.1.1.3145.13	50.4898	5698.77	3843.12	50.6	0.29	17261.3
2	156.6	156.6	64.78	62.71	61.97	tr|U1TYG9|U1TYG9_PSEFL; tr|A0A0W0HX11|A0A0W0HX11_PSEFL; tr|A0A0A1Z942|A0A0A1Z942_PSEFL	DNA-directed RNA polymerase subunit beta OS=Pseudomonas fluorescens EGD-AQ6 OX=1390371 GN=rpoB PE=3 SV=1; DNA-directed RNA polymerase subunit beta OS=Pseudomonas fluorescens OX=294 GN=rpoB PE=3 SV=1; DNA-directed RNA polymerase subunit beta OS=Pseudomonas fluorescens LMG 5329 OX=1324332 GN=rpoB PE=3 SV=1			2	99	DLNEEFRIVEGATFER			missed R-I@7	0.000274141	1923.93	642.318	1923.93	642.318	3	17	1.1.1.3937.11	88.6091	2330.98	1164.05	88.74	0.29	5528.23
2	156.6	156.6	64.78	62.71	61.97	tr|U1TYG9|U1TYG9_PSEFL; tr|A0A0W0HX11|A0A0W0HX11_PSEFL; tr|A0A0A1Z942|A0A0A1Z942_PSEFL	DNA-directed RNA polymerase subunit beta OS=Pseudomonas fluorescens EGD-AQ6 OX=1390371 GN=rpoB PE=3 SV=1; DNA-directed RNA polymerase subunit beta OS=Pseudomonas fluorescens OX=294 GN=rpoB PE=3 SV=1; DNA-directed RNA polymerase subunit beta OS=Pseudomonas fluorescens LMG 5329 OX=1324332 GN=rpoB PE=3 SV=1			2	99	DSGVCVVAR	Carbamidomethyl(C)@5			-0.00364381	961.461	481.738	961.465	481.74	2	13	1.1.1.2881.13	37.8077	9293.72	5372.28	37.54	0.48	11290.2
2	156.6	156.6	64.78	62.71	61.97	tr|U1TYG9|U1TYG9_PSEFL; tr|A0A0W0HX11|A0A0W0HX11_PSEFL; tr|A0A0A1Z942|A0A0A1Z942_PSEFL	DNA-directed RNA polymerase subunit beta OS=Pseudomonas fluorescens EGD-AQ6 OX=1390371 GN=rpoB PE=3 SV=1; DNA-directed RNA polymerase subunit beta OS=Pseudomonas fluorescens OX=294 GN=rpoB PE=3 SV=1; DNA-directed RNA polymerase subunit beta OS=Pseudomonas fluorescens LMG 5329 OX=1324332 GN=rpoB PE=3 SV=1			2	99	DVGLHAAFK				-0.00394104	956.504	479.259	956.508	479.261	2	15	1.1.1.3106.10	48.6105	3869.73	3183.39	48.65	0.1	9630.04
2	156.6	156.6	64.78	62.71	61.97	tr|U1TYG9|U1TYG9_PSEFL; tr|A0A0W0HX11|A0A0W0HX11_PSEFL; tr|A0A0A1Z942|A0A0A1Z942_PSEFL	DNA-directed RNA polymerase subunit beta OS=Pseudomonas fluorescens EGD-AQ6 OX=1390371 GN=rpoB PE=3 SV=1; DNA-directed RNA polymerase subunit beta OS=Pseudomonas fluorescens OX=294 GN=rpoB PE=3 SV=1; DNA-directed RNA polymerase subunit beta OS=Pseudomonas fluorescens LMG 5329 OX=1324332 GN=rpoB PE=3 SV=1			2	99	EFFGSSQLSQFMDQNNPLSEITHK				0.00393605	2783.29	928.771	2783.29	928.769	3	28	1.1.1.4205.11	101.679	4812.02	1451.36	101.84	0.19	4933.79
2	156.6	156.6	64.78	62.71	61.97	tr|U1TYG9|U1TYG9_PSEFL; tr|A0A0W0HX11|A0A0W0HX11_PSEFL; tr|A0A0A1Z942|A0A0A1Z942_PSEFL	DNA-directed RNA polymerase subunit beta OS=Pseudomonas fluorescens EGD-AQ6 OX=1390371 GN=rpoB PE=3 SV=1; DNA-directed RNA polymerase subunit beta OS=Pseudomonas fluorescens OX=294 GN=rpoB PE=3 SV=1; DNA-directed RNA polymerase subunit beta OS=Pseudomonas fluorescens LMG 5329 OX=1324332 GN=rpoB PE=3 SV=1			2	99	EFFGSSQLSQFMDQNNPLSEITHKR			missed K-R@24	0.0111668	2939.4	735.857	2939.39	735.854	4	16	1.1.1.4135.13	98.2383	1023.32	1004.51	98.26	0.3	7127.64
2	156.6	156.6	64.78	62.71	61.97	tr|U1TYG9|U1TYG9_PSEFL; tr|A0A0W0HX11|A0A0W0HX11_PSEFL; tr|A0A0A1Z942|A0A0A1Z942_PSEFL	DNA-directed RNA polymerase subunit beta OS=Pseudomonas fluorescens EGD-AQ6 OX=1390371 GN=rpoB PE=3 SV=1; DNA-directed RNA polymerase subunit beta OS=Pseudomonas fluorescens OX=294 GN=rpoB PE=3 SV=1; DNA-directed RNA polymerase subunit beta OS=Pseudomonas fluorescens LMG 5329 OX=1324332 GN=rpoB PE=3 SV=1			2	99	ELEVPLDYVLGR				-0.00442111	1401.75	701.88	1401.75	701.882	2	17	1.1.1.4064.4	94.7825	1962.81	1715.87	94.82	0.29	9797.32
2	156.6	156.6	64.78	62.71	61.97	tr|U1TYG9|U1TYG9_PSEFL; tr|A0A0W0HX11|A0A0W0HX11_PSEFL; tr|A0A0A1Z942|A0A0A1Z942_PSEFL	DNA-directed RNA polymerase subunit beta OS=Pseudomonas fluorescens EGD-AQ6 OX=1390371 GN=rpoB PE=3 SV=1; DNA-directed RNA polymerase subunit beta OS=Pseudomonas fluorescens OX=294 GN=rpoB PE=3 SV=1; DNA-directed RNA polymerase subunit beta OS=Pseudomonas fluorescens LMG 5329 OX=1324332 GN=rpoB PE=3 SV=1			2	99	FLHEIYNEIGGRNEELDTFSDQEILDLAK			missed R-N@12	0.00967847	3407.66	852.923	3407.65	852.92	4	27	1.1.1.4070.9	95.0872	1693.34	846.6	95.39	0.57	8983.16
2	156.6	156.6	64.78	62.71	61.97	tr|U1TYG9|U1TYG9_PSEFL; tr|A0A0W0HX11|A0A0W0HX11_PSEFL; tr|A0A0A1Z942|A0A0A1Z942_PSEFL	DNA-directed RNA polymerase subunit beta OS=Pseudomonas fluorescens EGD-AQ6 OX=1390371 GN=rpoB PE=3 SV=1; DNA-directed RNA polymerase subunit beta OS=Pseudomonas fluorescens OX=294 GN=rpoB PE=3 SV=1; DNA-directed RNA polymerase subunit beta OS=Pseudomonas fluorescens LMG 5329 OX=1324332 GN=rpoB PE=3 SV=1			2	99	GETQLTPEEK				-0.00265711	1130.54	566.279	1130.55	566.28	2	15	1.1.1.2761.13	32.0326	4120.12	2017.11	32.19	0.38	6356.83
2	156.6	156.6	64.78	62.71	61.97	tr|U1TYG9|U1TYG9_PSEFL; tr|A0A0W0HX11|A0A0W0HX11_PSEFL; tr|A0A0A1Z942|A0A0A1Z942_PSEFL	DNA-directed RNA polymerase subunit beta OS=Pseudomonas fluorescens EGD-AQ6 OX=1390371 GN=rpoB PE=3 SV=1; DNA-directed RNA polymerase subunit beta OS=Pseudomonas fluorescens OX=294 GN=rpoB PE=3 SV=1; DNA-directed RNA polymerase subunit beta OS=Pseudomonas fluorescens LMG 5329 OX=1324332 GN=rpoB PE=3 SV=1			2	99	GGVPMATPVFDGAK				0.000728527	1345.67	673.843	1345.67	673.842	2	16	1.1.1.3495.12	67.276	4210.65	2924.11	67.39	0.24	12635.5
2	156.6	156.6	64.78	62.71	61.97	tr|U1TYG9|U1TYG9_PSEFL; tr|A0A0W0HX11|A0A0W0HX11_PSEFL; tr|A0A0A1Z942|A0A0A1Z942_PSEFL	DNA-directed RNA polymerase subunit beta OS=Pseudomonas fluorescens EGD-AQ6 OX=1390371 GN=rpoB PE=3 SV=1; DNA-directed RNA polymerase subunit beta OS=Pseudomonas fluorescens OX=294 GN=rpoB PE=3 SV=1; DNA-directed RNA polymerase subunit beta OS=Pseudomonas fluorescens LMG 5329 OX=1324332 GN=rpoB PE=3 SV=1			2	99	GGVPMATPVFDGAKESEIK			missed K-E@14	0.00252949	1931.97	644.997	1931.97	644.996	3	21	1.1.1.3508.19	67.9083	11615.7	10011.7	67.98	0.24	22373.5
2	156.6	156.6	64.78	62.71	61.97	tr|U1TYG9|U1TYG9_PSEFL; tr|A0A0W0HX11|A0A0W0HX11_PSEFL; tr|A0A0A1Z942|A0A0A1Z942_PSEFL	DNA-directed RNA polymerase subunit beta OS=Pseudomonas fluorescens EGD-AQ6 OX=1390371 GN=rpoB PE=3 SV=1; DNA-directed RNA polymerase subunit beta OS=Pseudomonas fluorescens OX=294 GN=rpoB PE=3 SV=1; DNA-directed RNA polymerase subunit beta OS=Pseudomonas fluorescens LMG 5329 OX=1324332 GN=rpoB PE=3 SV=1			2	99	GGVPMATPVFDGAKESEIKAMLK			missed K-E@14; missed K-A@19	0.000558085	2375.22	594.813	2375.22	594.813	4	17	1.1.1.3782.7	81.1064	5893.45	3567.66	81.24	0.24	7689.1
2	156.6	156.6	64.78	62.71	61.97	tr|U1TYG9|U1TYG9_PSEFL; tr|A0A0W0HX11|A0A0W0HX11_PSEFL; tr|A0A0A1Z942|A0A0A1Z942_PSEFL	DNA-directed RNA polymerase subunit beta OS=Pseudomonas fluorescens EGD-AQ6 OX=1390371 GN=rpoB PE=3 SV=1; DNA-directed RNA polymerase subunit beta OS=Pseudomonas fluorescens OX=294 GN=rpoB PE=3 SV=1; DNA-directed RNA polymerase subunit beta OS=Pseudomonas fluorescens LMG 5329 OX=1324332 GN=rpoB PE=3 SV=1			2	99	GIVDDIDHLGNR				-0.000343705	1322.66	662.336	1322.66	662.336	2	16	1.1.1.3511.23	68.054	1768.92	1666.89	68.12	0.58	7086.3
2	156.6	156.6	64.78	62.71	61.97	tr|U1TYG9|U1TYG9_PSEFL; tr|A0A0W0HX11|A0A0W0HX11_PSEFL; tr|A0A0A1Z942|A0A0A1Z942_PSEFL	DNA-directed RNA polymerase subunit beta OS=Pseudomonas fluorescens EGD-AQ6 OX=1390371 GN=rpoB PE=3 SV=1; DNA-directed RNA polymerase subunit beta OS=Pseudomonas fluorescens OX=294 GN=rpoB PE=3 SV=1; DNA-directed RNA polymerase subunit beta OS=Pseudomonas fluorescens LMG 5329 OX=1324332 GN=rpoB PE=3 SV=1			2	99	GSWLDFEFDPKDCVFVR	Carbamidomethyl(C)@13		missed K-D@11	0.00112386	2115.97	706.332	2115.97	706.331	3	19	1.1.1.4130.5	97.9768	4912.23	1913.03	98.16	0.3	8387.03
2	156.6	156.6	64.78	62.71	61.97	tr|U1TYG9|U1TYG9_PSEFL; tr|A0A0W0HX11|A0A0W0HX11_PSEFL; tr|A0A0A1Z942|A0A0A1Z942_PSEFL	DNA-directed RNA polymerase subunit beta OS=Pseudomonas fluorescens EGD-AQ6 OX=1390371 GN=rpoB PE=3 SV=1; DNA-directed RNA polymerase subunit beta OS=Pseudomonas fluorescens OX=294 GN=rpoB PE=3 SV=1; DNA-directed RNA polymerase subunit beta OS=Pseudomonas fluorescens LMG 5329 OX=1324332 GN=rpoB PE=3 SV=1			2	99	GTVIDVQVFTR				-0.00249902	1233.67	617.842	1233.67	617.843	2	18	1.1.1.3670.6	75.7241	6867.65	6658.85	75.75	0.29	30864.2
2	156.6	156.6	64.78	62.71	61.97	tr|U1TYG9|U1TYG9_PSEFL; tr|A0A0W0HX11|A0A0W0HX11_PSEFL; tr|A0A0A1Z942|A0A0A1Z942_PSEFL	DNA-directed RNA polymerase subunit beta OS=Pseudomonas fluorescens EGD-AQ6 OX=1390371 GN=rpoB PE=3 SV=1; DNA-directed RNA polymerase subunit beta OS=Pseudomonas fluorescens OX=294 GN=rpoB PE=3 SV=1; DNA-directed RNA polymerase subunit beta OS=Pseudomonas fluorescens LMG 5329 OX=1324332 GN=rpoB PE=3 SV=1			2	99	GVTYAVPLR				-0.00236738	974.552	488.284	974.555	488.285	2	13	1.1.1.3309.7	58.3243	17462.4	7160.38	58.46	0.24	14631.7
2	156.6	156.6	64.78	62.71	61.97	tr|U1TYG9|U1TYG9_PSEFL; tr|A0A0W0HX11|A0A0W0HX11_PSEFL; tr|A0A0A1Z942|A0A0A1Z942_PSEFL	DNA-directed RNA polymerase subunit beta OS=Pseudomonas fluorescens EGD-AQ6 OX=1390371 GN=rpoB PE=3 SV=1; DNA-directed RNA polymerase subunit beta OS=Pseudomonas fluorescens OX=294 GN=rpoB PE=3 SV=1; DNA-directed RNA polymerase subunit beta OS=Pseudomonas fluorescens LMG 5329 OX=1324332 GN=rpoB PE=3 SV=1			2	99	GVTYAVPLRVK			missed R-V@9	-0.00403818	1201.71	601.864	1201.72	601.866	2	15	1.1.1.3325.17	59.1108	4440.24	3192.36	59.18	0.24	11538.1
2	156.6	156.6	64.78	62.71	61.97	tr|U1TYG9|U1TYG9_PSEFL; tr|A0A0W0HX11|A0A0W0HX11_PSEFL; tr|A0A0A1Z942|A0A0A1Z942_PSEFL	DNA-directed RNA polymerase subunit beta OS=Pseudomonas fluorescens EGD-AQ6 OX=1390371 GN=rpoB PE=3 SV=1; DNA-directed RNA polymerase subunit beta OS=Pseudomonas fluorescens OX=294 GN=rpoB PE=3 SV=1; DNA-directed RNA polymerase subunit beta OS=Pseudomonas fluorescens LMG 5329 OX=1324332 GN=rpoB PE=3 SV=1			2	99	HINQIEK				-0.00139909	880.475	441.245	880.477	441.246	2	10	1.1.1.2594.8	23.9646	3006.03	2655.97	23.75	1.26	6850.67
2	156.6	156.6	64.78	62.71	61.97	tr|U1TYG9|U1TYG9_PSEFL; tr|A0A0W0HX11|A0A0W0HX11_PSEFL; tr|A0A0A1Z942|A0A0A1Z942_PSEFL	DNA-directed RNA polymerase subunit beta OS=Pseudomonas fluorescens EGD-AQ6 OX=1390371 GN=rpoB PE=3 SV=1; DNA-directed RNA polymerase subunit beta OS=Pseudomonas fluorescens OX=294 GN=rpoB PE=3 SV=1; DNA-directed RNA polymerase subunit beta OS=Pseudomonas fluorescens LMG 5329 OX=1324332 GN=rpoB PE=3 SV=1			2	99	HLNEFTVKAPEDVTLMDVSPK			missed K-A@8	-0.00209275	2369.19	593.305	2369.19	593.306	4	25	1.1.1.3691.6	76.7229	6319.5	5878.72	76.76	0.29	15900.6
2	156.6	156.6	64.78	62.71	61.97	tr|U1TYG9|U1TYG9_PSEFL; tr|A0A0W0HX11|A0A0W0HX11_PSEFL; tr|A0A0A1Z942|A0A0A1Z942_PSEFL	DNA-directed RNA polymerase subunit beta OS=Pseudomonas fluorescens EGD-AQ6 OX=1390371 GN=rpoB PE=3 SV=1; DNA-directed RNA polymerase subunit beta OS=Pseudomonas fluorescens OX=294 GN=rpoB PE=3 SV=1; DNA-directed RNA polymerase subunit beta OS=Pseudomonas fluorescens LMG 5329 OX=1324332 GN=rpoB PE=3 SV=1			2	99	IGRTEIEGSGVLCKEDIVAVLK	Carbamidomethyl(C)@13		missed R-T@3; missed K-E@14	0.00222115	2385.3	597.331	2385.29	597.331	4	24	1.1.1.3723.10	78.2571	11641.5	6833.59	78.38	0.19	23395.1
2	156.6	156.6	64.78	62.71	61.97	tr|U1TYG9|U1TYG9_PSEFL; tr|A0A0W0HX11|A0A0W0HX11_PSEFL; tr|A0A0A1Z942|A0A0A1Z942_PSEFL	DNA-directed RNA polymerase subunit beta OS=Pseudomonas fluorescens EGD-AQ6 OX=1390371 GN=rpoB PE=3 SV=1; DNA-directed RNA polymerase subunit beta OS=Pseudomonas fluorescens OX=294 GN=rpoB PE=3 SV=1; DNA-directed RNA polymerase subunit beta OS=Pseudomonas fluorescens LMG 5329 OX=1324332 GN=rpoB PE=3 SV=1			2	99	IVEGATFER				-0.00401386	1020.52	511.267	1020.52	511.269	2	15	1.1.1.3007.10	43.8721	7174.32	7075.09	43.85	0.33	23504
2	156.6	156.6	64.78	62.71	61.97	tr|U1TYG9|U1TYG9_PSEFL; tr|A0A0W0HX11|A0A0W0HX11_PSEFL; tr|A0A0A1Z942|A0A0A1Z942_PSEFL	DNA-directed RNA polymerase subunit beta OS=Pseudomonas fluorescens EGD-AQ6 OX=1390371 GN=rpoB PE=3 SV=1; DNA-directed RNA polymerase subunit beta OS=Pseudomonas fluorescens OX=294 GN=rpoB PE=3 SV=1; DNA-directed RNA polymerase subunit beta OS=Pseudomonas fluorescens LMG 5329 OX=1324332 GN=rpoB PE=3 SV=1			2	99	KLQQGDDLAPGVLK			missed K-L@1	0.000611713	1480.83	741.42	1480.82	741.42	2	20	1.1.1.3225.23	54.3174	6902.8	4746.9	54.42	0.29	13559.1
2	156.6	156.6	64.78	62.71	61.97	tr|U1TYG9|U1TYG9_PSEFL; tr|A0A0W0HX11|A0A0W0HX11_PSEFL; tr|A0A0A1Z942|A0A0A1Z942_PSEFL	DNA-directed RNA polymerase subunit beta OS=Pseudomonas fluorescens EGD-AQ6 OX=1390371 GN=rpoB PE=3 SV=1; DNA-directed RNA polymerase subunit beta OS=Pseudomonas fluorescens OX=294 GN=rpoB PE=3 SV=1; DNA-directed RNA polymerase subunit beta OS=Pseudomonas fluorescens LMG 5329 OX=1324332 GN=rpoB PE=3 SV=1			2	99	LADLPESGQMQLFDGR				0.000806733	1775.85	592.958	1775.85	592.958	3	24	1.1.1.3756.12	79.848	11640	8826.37	79.78	0.19	17017.8
2	156.6	156.6	64.78	62.71	61.97	tr|U1TYG9|U1TYG9_PSEFL; tr|A0A0W0HX11|A0A0W0HX11_PSEFL; tr|A0A0A1Z942|A0A0A1Z942_PSEFL	DNA-directed RNA polymerase subunit beta OS=Pseudomonas fluorescens EGD-AQ6 OX=1390371 GN=rpoB PE=3 SV=1; DNA-directed RNA polymerase subunit beta OS=Pseudomonas fluorescens OX=294 GN=rpoB PE=3 SV=1; DNA-directed RNA polymerase subunit beta OS=Pseudomonas fluorescens LMG 5329 OX=1324332 GN=rpoB PE=3 SV=1			2	99	LGEPAFDVK				-0.00423388	974.503	488.259	974.507	488.261	2	12	1.1.1.3264.8	56.1731	3184.45	2329.2	56.29	0.62	8777.6
2	156.6	156.6	64.78	62.71	61.97	tr|U1TYG9|U1TYG9_PSEFL; tr|A0A0W0HX11|A0A0W0HX11_PSEFL; tr|A0A0A1Z942|A0A0A1Z942_PSEFL	DNA-directed RNA polymerase subunit beta OS=Pseudomonas fluorescens EGD-AQ6 OX=1390371 GN=rpoB PE=3 SV=1; DNA-directed RNA polymerase subunit beta OS=Pseudomonas fluorescens OX=294 GN=rpoB PE=3 SV=1; DNA-directed RNA polymerase subunit beta OS=Pseudomonas fluorescens LMG 5329 OX=1324332 GN=rpoB PE=3 SV=1			2	99	LGEPAFDVKECVLR	Carbamidomethyl(C)@11		missed K-E@9	-0.00219547	1631.83	816.923	1631.83	816.924	2	20	1.1.1.3544.21	69.6556	2949.07	2907.39	69.63	0.34	12773
2	156.6	156.6	64.78	62.71	61.97	tr|U1TYG9|U1TYG9_PSEFL; tr|A0A0W0HX11|A0A0W0HX11_PSEFL; tr|A0A0A1Z942|A0A0A1Z942_PSEFL	DNA-directed RNA polymerase subunit beta OS=Pseudomonas fluorescens EGD-AQ6 OX=1390371 GN=rpoB PE=3 SV=1; DNA-directed RNA polymerase subunit beta OS=Pseudomonas fluorescens OX=294 GN=rpoB PE=3 SV=1; DNA-directed RNA polymerase subunit beta OS=Pseudomonas fluorescens LMG 5329 OX=1324332 GN=rpoB PE=3 SV=1			2	99	LIIFDKESSNK			missed K-E@6	-0.00395512	1292.69	431.905	1292.7	431.906	3	11	1.1.1.3201.2	53.138	12966	5183.77	53.32	0.29	7038.94
2	156.6	156.6	64.78	62.71	61.97	tr|U1TYG9|U1TYG9_PSEFL; tr|A0A0W0HX11|A0A0W0HX11_PSEFL; tr|A0A0A1Z942|A0A0A1Z942_PSEFL	DNA-directed RNA polymerase subunit beta OS=Pseudomonas fluorescens EGD-AQ6 OX=1390371 GN=rpoB PE=3 SV=1; DNA-directed RNA polymerase subunit beta OS=Pseudomonas fluorescens OX=294 GN=rpoB PE=3 SV=1; DNA-directed RNA polymerase subunit beta OS=Pseudomonas fluorescens LMG 5329 OX=1324332 GN=rpoB PE=3 SV=1			2	99	LQQGDDLAPGVLK				-0.00413637	1352.73	677.37	1352.73	677.372	2	21	1.1.1.3330.19	59.3624	11619.6	5804.65	59.51	0.24	22670.9
2	156.6	156.6	64.78	62.71	61.97	tr|U1TYG9|U1TYG9_PSEFL; tr|A0A0W0HX11|A0A0W0HX11_PSEFL; tr|A0A0A1Z942|A0A0A1Z942_PSEFL	DNA-directed RNA polymerase subunit beta OS=Pseudomonas fluorescens EGD-AQ6 OX=1390371 GN=rpoB PE=3 SV=1; DNA-directed RNA polymerase subunit beta OS=Pseudomonas fluorescens OX=294 GN=rpoB PE=3 SV=1; DNA-directed RNA polymerase subunit beta OS=Pseudomonas fluorescens LMG 5329 OX=1324332 GN=rpoB PE=3 SV=1			2	99	LRGEIAVLDIQDEK			missed R-G@2	-0.00140566	1597.87	533.629	1597.87	533.63	3	15	1.1.1.3518.6	68.374	1665.82	1513.56	68.27	0.58	7897.91
2	156.6	156.6	64.78	62.71	61.97	tr|U1TYG9|U1TYG9_PSEFL; tr|A0A0W0HX11|A0A0W0HX11_PSEFL; tr|A0A0A1Z942|A0A0A1Z942_PSEFL	DNA-directed RNA polymerase subunit beta OS=Pseudomonas fluorescens EGD-AQ6 OX=1390371 GN=rpoB PE=3 SV=1; DNA-directed RNA polymerase subunit beta OS=Pseudomonas fluorescens OX=294 GN=rpoB PE=3 SV=1; DNA-directed RNA polymerase subunit beta OS=Pseudomonas fluorescens LMG 5329 OX=1324332 GN=rpoB PE=3 SV=1			2	99	LRGEIAVLDIQDEKGK			missed R-G@2; missed K-G@14	-0.00918028	1782.97	595.332	1782.98	595.335	3	15	1.1.1.3368.11	61.1631	1173.4	815.73	61.33	0.57	7336.12
2	156.6	156.6	64.78	62.71	61.97	tr|U1TYG9|U1TYG9_PSEFL; tr|A0A0W0HX11|A0A0W0HX11_PSEFL; tr|A0A0A1Z942|A0A0A1Z942_PSEFL	DNA-directed RNA polymerase subunit beta OS=Pseudomonas fluorescens EGD-AQ6 OX=1390371 GN=rpoB PE=3 SV=1; DNA-directed RNA polymerase subunit beta OS=Pseudomonas fluorescens OX=294 GN=rpoB PE=3 SV=1; DNA-directed RNA polymerase subunit beta OS=Pseudomonas fluorescens LMG 5329 OX=1324332 GN=rpoB PE=3 SV=1			2	99	LRMAEDALNEQLEK			missed R-M@2	-0.00889624	1658.82	553.948	1658.83	553.951	3	14	1.1.1.3321.27	58.9184	1217.22	1139.44	58.89	0.19	7137.91
2	156.6	156.6	64.78	62.71	61.97	tr|U1TYG9|U1TYG9_PSEFL; tr|A0A0W0HX11|A0A0W0HX11_PSEFL; tr|A0A0A1Z942|A0A0A1Z942_PSEFL	DNA-directed RNA polymerase subunit beta OS=Pseudomonas fluorescens EGD-AQ6 OX=1390371 GN=rpoB PE=3 SV=1; DNA-directed RNA polymerase subunit beta OS=Pseudomonas fluorescens OX=294 GN=rpoB PE=3 SV=1; DNA-directed RNA polymerase subunit beta OS=Pseudomonas fluorescens LMG 5329 OX=1324332 GN=rpoB PE=3 SV=1			2	99	LSMAESEGLMPQDLINAKPVAAAVK				-0.000436933	2582.34	861.789	2582.34	861.789	3	33	1.1.1.3890.23	86.3649	9014.61	5127.46	86.47	0.19	15770.6
2	156.6	156.6	64.78	62.71	61.97	tr|U1TYG9|U1TYG9_PSEFL; tr|A0A0W0HX11|A0A0W0HX11_PSEFL; tr|A0A0A1Z942|A0A0A1Z942_PSEFL	DNA-directed RNA polymerase subunit beta OS=Pseudomonas fluorescens EGD-AQ6 OX=1390371 GN=rpoB PE=3 SV=1; DNA-directed RNA polymerase subunit beta OS=Pseudomonas fluorescens OX=294 GN=rpoB PE=3 SV=1; DNA-directed RNA polymerase subunit beta OS=Pseudomonas fluorescens LMG 5329 OX=1324332 GN=rpoB PE=3 SV=1			2	99	MAEDALNEQLEK				0.00140293	1389.65	695.83	1389.64	695.83	2	21	1.1.1.3200.21	53.1258	12087.3	10389.3	53.18	0.19	38559.9
2	156.6	156.6	64.78	62.71	61.97	tr|U1TYG9|U1TYG9_PSEFL; tr|A0A0W0HX11|A0A0W0HX11_PSEFL; tr|A0A0A1Z942|A0A0A1Z942_PSEFL	DNA-directed RNA polymerase subunit beta OS=Pseudomonas fluorescens EGD-AQ6 OX=1390371 GN=rpoB PE=3 SV=1; DNA-directed RNA polymerase subunit beta OS=Pseudomonas fluorescens OX=294 GN=rpoB PE=3 SV=1; DNA-directed RNA polymerase subunit beta OS=Pseudomonas fluorescens LMG 5329 OX=1324332 GN=rpoB PE=3 SV=1			2	99	MAEDALNEQLEKAQAYIVDR			missed K-A@12	-0.00348753	2306.12	769.713	2306.12	769.714	3	21	1.1.1.3922.19	87.8957	5033.37	3669.34	87.81	0.39	14603.9
2	156.6	156.6	64.78	62.71	61.97	tr|U1TYG9|U1TYG9_PSEFL; tr|A0A0W0HX11|A0A0W0HX11_PSEFL; tr|A0A0A1Z942|A0A0A1Z942_PSEFL	DNA-directed RNA polymerase subunit beta OS=Pseudomonas fluorescens EGD-AQ6 OX=1390371 GN=rpoB PE=3 SV=1; DNA-directed RNA polymerase subunit beta OS=Pseudomonas fluorescens OX=294 GN=rpoB PE=3 SV=1; DNA-directed RNA polymerase subunit beta OS=Pseudomonas fluorescens LMG 5329 OX=1324332 GN=rpoB PE=3 SV=1			2	99	MMRPGEPPTKDAAETLFNNLFFSPER			missed K-D@10	-0.00537832	2994.43	749.615	2994.44	749.616	4	20	1.1.1.4153.14	99.1216	730.41	699.27	99.09	0.4	4521.81
2	156.6	156.6	64.78	62.71	61.97	tr|U1TYG9|U1TYG9_PSEFL; tr|A0A0W0HX11|A0A0W0HX11_PSEFL; tr|A0A0A1Z942|A0A0A1Z942_PSEFL	DNA-directed RNA polymerase subunit beta OS=Pseudomonas fluorescens EGD-AQ6 OX=1390371 GN=rpoB PE=3 SV=1; DNA-directed RNA polymerase subunit beta OS=Pseudomonas fluorescens OX=294 GN=rpoB PE=3 SV=1; DNA-directed RNA polymerase subunit beta OS=Pseudomonas fluorescens LMG 5329 OX=1324332 GN=rpoB PE=3 SV=1			2	99	MNVGQILETHLGLAAK				0.00237205	1693.92	565.648	1693.92	565.647	3	19	1.1.1.3962.6	89.8172	37985.4	11576.8	89.61	0.25	11732.9
2	156.6	156.6	64.78	62.71	61.97	tr|U1TYG9|U1TYG9_PSEFL; tr|A0A0W0HX11|A0A0W0HX11_PSEFL; tr|A0A0A1Z942|A0A0A1Z942_PSEFL	DNA-directed RNA polymerase subunit beta OS=Pseudomonas fluorescens EGD-AQ6 OX=1390371 GN=rpoB PE=3 SV=1; DNA-directed RNA polymerase subunit beta OS=Pseudomonas fluorescens OX=294 GN=rpoB PE=3 SV=1; DNA-directed RNA polymerase subunit beta OS=Pseudomonas fluorescens LMG 5329 OX=1324332 GN=rpoB PE=3 SV=1			2	99	NIVDGDHRMEPGMPESFNVLIK			missed R-M@8	0.00289806	2497.21	833.411	2497.21	833.41	3	18	1.1.1.3788.20	81.4243	1689.37	1647.77	81.39	0.39	7917.8
2	156.6	156.6	64.78	62.71	61.97	tr|U1TYG9|U1TYG9_PSEFL; tr|A0A0W0HX11|A0A0W0HX11_PSEFL; tr|A0A0A1Z942|A0A0A1Z942_PSEFL	DNA-directed RNA polymerase subunit beta OS=Pseudomonas fluorescens EGD-AQ6 OX=1390371 GN=rpoB PE=3 SV=1; DNA-directed RNA polymerase subunit beta OS=Pseudomonas fluorescens OX=294 GN=rpoB PE=3 SV=1; DNA-directed RNA polymerase subunit beta OS=Pseudomonas fluorescens LMG 5329 OX=1324332 GN=rpoB PE=3 SV=1			2	99	NLRGGVPMATPVFDGAK			missed R-G@3	-0.00105256	1728.9	577.306	1728.9	577.307	3	16	1.1.1.3490.9	67.0261	3579.47	2066.49	67.2	0.29	8102.96
2	156.6	156.6	64.78	62.71	61.97	tr|U1TYG9|U1TYG9_PSEFL; tr|A0A0W0HX11|A0A0W0HX11_PSEFL; tr|A0A0A1Z942|A0A0A1Z942_PSEFL	DNA-directed RNA polymerase subunit beta OS=Pseudomonas fluorescens EGD-AQ6 OX=1390371 GN=rpoB PE=3 SV=1; DNA-directed RNA polymerase subunit beta OS=Pseudomonas fluorescens OX=294 GN=rpoB PE=3 SV=1; DNA-directed RNA polymerase subunit beta OS=Pseudomonas fluorescens LMG 5329 OX=1324332 GN=rpoB PE=3 SV=1			2	99	NLRGGVPMATPVFDGAKESEIK			missed R-G@3; missed K-E@17	0.00271689	2315.2	579.807	2315.19	579.806	4	18	1.1.1.3501.20	67.5669	8260.12	2178.26	67.35	0.2	5176.75
2	156.6	156.6	64.78	62.71	61.97	tr|U1TYG9|U1TYG9_PSEFL; tr|A0A0W0HX11|A0A0W0HX11_PSEFL; tr|A0A0A1Z942|A0A0A1Z942_PSEFL	DNA-directed RNA polymerase subunit beta OS=Pseudomonas fluorescens EGD-AQ6 OX=1390371 GN=rpoB PE=3 SV=1; DNA-directed RNA polymerase subunit beta OS=Pseudomonas fluorescens OX=294 GN=rpoB PE=3 SV=1; DNA-directed RNA polymerase subunit beta OS=Pseudomonas fluorescens LMG 5329 OX=1324332 GN=rpoB PE=3 SV=1			2	99	QAVPTLRADKPLVGTGMER			missed R-A@7	-0.00328473	2038.1	510.531	2038.1	510.532	4	21	1.1.1.3326.5	59.1466	20860.7	13632.8	59.08	0.14	25977.9
2	156.6	156.6	64.78	62.71	61.97	tr|U1TYG9|U1TYG9_PSEFL; tr|A0A0W0HX11|A0A0W0HX11_PSEFL; tr|A0A0A1Z942|A0A0A1Z942_PSEFL	DNA-directed RNA polymerase subunit beta OS=Pseudomonas fluorescens EGD-AQ6 OX=1390371 GN=rpoB PE=3 SV=1; DNA-directed RNA polymerase subunit beta OS=Pseudomonas fluorescens OX=294 GN=rpoB PE=3 SV=1; DNA-directed RNA polymerase subunit beta OS=Pseudomonas fluorescens LMG 5329 OX=1324332 GN=rpoB PE=3 SV=1			2	99	QVVSVAASLIPFLEHDDANR	Gln->pyro-Glu@N-term			0.00167601	2163.1	1082.56	2163.1	1082.56	2	23	1.1.1.4489.10	115.624	1189.79	1063.21	115.69	0.15	9287.63
2	156.6	156.6	64.78	62.71	61.97	tr|U1TYG9|U1TYG9_PSEFL; tr|A0A0W0HX11|A0A0W0HX11_PSEFL; tr|A0A0A1Z942|A0A0A1Z942_PSEFL	DNA-directed RNA polymerase subunit beta OS=Pseudomonas fluorescens EGD-AQ6 OX=1390371 GN=rpoB PE=3 SV=1; DNA-directed RNA polymerase subunit beta OS=Pseudomonas fluorescens OX=294 GN=rpoB PE=3 SV=1; DNA-directed RNA polymerase subunit beta OS=Pseudomonas fluorescens LMG 5329 OX=1324332 GN=rpoB PE=3 SV=1			2	99	QVVSVAASLIPFLEHDDANRALMGSNMQR	Oxidation(M)@27		missed R-A@20	-0.00231569	3184.57	797.151	3184.58	797.151	4	18	1.1.1.4155.15	99.2317	4010.73	2665.34	98.99	0.55	8132.08
2	156.6	156.6	64.78	62.71	61.97	tr|U1TYG9|U1TYG9_PSEFL; tr|A0A0W0HX11|A0A0W0HX11_PSEFL; tr|A0A0A1Z942|A0A0A1Z942_PSEFL	DNA-directed RNA polymerase subunit beta OS=Pseudomonas fluorescens EGD-AQ6 OX=1390371 GN=rpoB PE=3 SV=1; DNA-directed RNA polymerase subunit beta OS=Pseudomonas fluorescens OX=294 GN=rpoB PE=3 SV=1; DNA-directed RNA polymerase subunit beta OS=Pseudomonas fluorescens LMG 5329 OX=1324332 GN=rpoB PE=3 SV=1			2	99	RGGVIDSVDASR			missed R-G@1	-0.00347548	1230.63	411.217	1230.63	411.218	3	13	1.1.1.2890.4	38.2252	9068.61	4267.1	38.07	0.24	9891.29
2	156.6	156.6	64.78	62.71	61.97	tr|U1TYG9|U1TYG9_PSEFL; tr|A0A0W0HX11|A0A0W0HX11_PSEFL; tr|A0A0A1Z942|A0A0A1Z942_PSEFL	DNA-directed RNA polymerase subunit beta OS=Pseudomonas fluorescens EGD-AQ6 OX=1390371 GN=rpoB PE=3 SV=1; DNA-directed RNA polymerase subunit beta OS=Pseudomonas fluorescens OX=294 GN=rpoB PE=3 SV=1; DNA-directed RNA polymerase subunit beta OS=Pseudomonas fluorescens LMG 5329 OX=1324332 GN=rpoB PE=3 SV=1			2	99	SALVGHKAEGGAGLKK			missed K-A@7; missed K-K@15	-0.00457547	1521.86	508.293	1521.86	508.295	3	11	1.1.1.2630.18	25.7207	2399.92	2338.18	25.74	0.14	13819.5
2	156.6	156.6	64.78	62.71	61.97	tr|U1TYG9|U1TYG9_PSEFL; tr|A0A0W0HX11|A0A0W0HX11_PSEFL; tr|A0A0A1Z942|A0A0A1Z942_PSEFL	DNA-directed RNA polymerase subunit beta OS=Pseudomonas fluorescens EGD-AQ6 OX=1390371 GN=rpoB PE=3 SV=1; DNA-directed RNA polymerase subunit beta OS=Pseudomonas fluorescens OX=294 GN=rpoB PE=3 SV=1; DNA-directed RNA polymerase subunit beta OS=Pseudomonas fluorescens LMG 5329 OX=1324332 GN=rpoB PE=3 SV=1			2	99	SDIMADGPSTDMGELALGQNMR				0.0048836	2308.02	770.347	2308.01	770.345	3	28	1.1.1.3790.24	81.5161	4882.84	2610.7	81.63	0.24	10834.4
2	156.6	156.6	64.78	62.71	61.97	tr|U1TYG9|U1TYG9_PSEFL; tr|A0A0W0HX11|A0A0W0HX11_PSEFL; tr|A0A0A1Z942|A0A0A1Z942_PSEFL	DNA-directed RNA polymerase subunit beta OS=Pseudomonas fluorescens EGD-AQ6 OX=1390371 GN=rpoB PE=3 SV=1; DNA-directed RNA polymerase subunit beta OS=Pseudomonas fluorescens OX=294 GN=rpoB PE=3 SV=1; DNA-directed RNA polymerase subunit beta OS=Pseudomonas fluorescens LMG 5329 OX=1324332 GN=rpoB PE=3 SV=1			2	99	SNQNTCINQRPLVSK	Carbamidomethyl(C)@6			0.00235782	1757.89	586.97	1757.88	586.969	3	13	1.1.1.2909.14	39.1563	3333.59	1601.97	39.27	0.19	7393.21
2	156.6	156.6	64.78	62.71	61.97	tr|U1TYG9|U1TYG9_PSEFL; tr|A0A0W0HX11|A0A0W0HX11_PSEFL; tr|A0A0A1Z942|A0A0A1Z942_PSEFL	DNA-directed RNA polymerase subunit beta OS=Pseudomonas fluorescens EGD-AQ6 OX=1390371 GN=rpoB PE=3 SV=1; DNA-directed RNA polymerase subunit beta OS=Pseudomonas fluorescens OX=294 GN=rpoB PE=3 SV=1; DNA-directed RNA polymerase subunit beta OS=Pseudomonas fluorescens LMG 5329 OX=1324332 GN=rpoB PE=3 SV=1			2	99	SNQNTCINQRPLVSKGDR	Carbamidomethyl(C)@6		missed K-G@15	0.00231501	2086.04	522.516	2086.03	522.516	4	16	1.1.1.2846.21	36.1226	14942.1	5405.97	36.29	0.2	10738.4
2	156.6	156.6	64.78	62.71	61.97	tr|U1TYG9|U1TYG9_PSEFL; tr|A0A0W0HX11|A0A0W0HX11_PSEFL; tr|A0A0A1Z942|A0A0A1Z942_PSEFL	DNA-directed RNA polymerase subunit beta OS=Pseudomonas fluorescens EGD-AQ6 OX=1390371 GN=rpoB PE=3 SV=1; DNA-directed RNA polymerase subunit beta OS=Pseudomonas fluorescens OX=294 GN=rpoB PE=3 SV=1; DNA-directed RNA polymerase subunit beta OS=Pseudomonas fluorescens LMG 5329 OX=1324332 GN=rpoB PE=3 SV=1			2	99	SPGVFFDHDRGK			missed R-G@10	-0.00365737	1360.65	454.557	1360.65	454.558	3	15	1.1.1.3003.7	43.6668	2331.4	2261.06	43.65	0.19	5690.11
2	156.6	156.6	64.78	62.71	61.97	tr|U1TYG9|U1TYG9_PSEFL; tr|A0A0W0HX11|A0A0W0HX11_PSEFL; tr|A0A0A1Z942|A0A0A1Z942_PSEFL	DNA-directed RNA polymerase subunit beta OS=Pseudomonas fluorescens EGD-AQ6 OX=1390371 GN=rpoB PE=3 SV=1; DNA-directed RNA polymerase subunit beta OS=Pseudomonas fluorescens OX=294 GN=rpoB PE=3 SV=1; DNA-directed RNA polymerase subunit beta OS=Pseudomonas fluorescens LMG 5329 OX=1324332 GN=rpoB PE=3 SV=1			2	99	STGSYSLVTQQPLGGK				-0.00341323	1621.83	811.921	1621.83	811.923	2	28	1.1.1.3341.13	59.8912	20563.1	17171.4	59.95	0.19	63989
2	156.6	156.6	64.78	62.71	61.97	tr|U1TYG9|U1TYG9_PSEFL; tr|A0A0W0HX11|A0A0W0HX11_PSEFL; tr|A0A0A1Z942|A0A0A1Z942_PSEFL	DNA-directed RNA polymerase subunit beta OS=Pseudomonas fluorescens EGD-AQ6 OX=1390371 GN=rpoB PE=3 SV=1; DNA-directed RNA polymerase subunit beta OS=Pseudomonas fluorescens OX=294 GN=rpoB PE=3 SV=1; DNA-directed RNA polymerase subunit beta OS=Pseudomonas fluorescens LMG 5329 OX=1324332 GN=rpoB PE=3 SV=1			2	99	SVFPIISYSGNAALEYVGYR	Deamidated(N)@11			0.00262134	2206.1	736.373	2206.09	736.372	3	24	1.1.1.4135.14	98.241	658.71	623.22	98.26	0.25	5275.65
2	156.6	156.6	64.78	62.71	61.97	tr|U1TYG9|U1TYG9_PSEFL; tr|A0A0W0HX11|A0A0W0HX11_PSEFL; tr|A0A0A1Z942|A0A0A1Z942_PSEFL	DNA-directed RNA polymerase subunit beta OS=Pseudomonas fluorescens EGD-AQ6 OX=1390371 GN=rpoB PE=3 SV=1; DNA-directed RNA polymerase subunit beta OS=Pseudomonas fluorescens OX=294 GN=rpoB PE=3 SV=1; DNA-directed RNA polymerase subunit beta OS=Pseudomonas fluorescens LMG 5329 OX=1324332 GN=rpoB PE=3 SV=1			2	99	TGNKFERPVTVGYMYMLK			missed K-F@4	-0.0014639	2133.07	534.276	2133.08	534.276	4	15	1.1.1.3636.4	74.0812	2891.22	2104	74.17	0.14	8037.41
2	156.6	156.6	64.78	62.71	61.97	tr|U1TYG9|U1TYG9_PSEFL; tr|A0A0W0HX11|A0A0W0HX11_PSEFL; tr|A0A0A1Z942|A0A0A1Z942_PSEFL	DNA-directed RNA polymerase subunit beta OS=Pseudomonas fluorescens EGD-AQ6 OX=1390371 GN=rpoB PE=3 SV=1; DNA-directed RNA polymerase subunit beta OS=Pseudomonas fluorescens OX=294 GN=rpoB PE=3 SV=1; DNA-directed RNA polymerase subunit beta OS=Pseudomonas fluorescens LMG 5329 OX=1324332 GN=rpoB PE=3 SV=1			2	99	TNQYGFLESPYR				-0.00209508	1473.69	737.851	1473.69	737.852	2	18	1.1.1.3533.14	69.1291	16784	3156.94	69.33	0.19	12673
2	156.6	156.6	64.78	62.71	61.97	tr|U1TYG9|U1TYG9_PSEFL; tr|A0A0W0HX11|A0A0W0HX11_PSEFL; tr|A0A0A1Z942|A0A0A1Z942_PSEFL	DNA-directed RNA polymerase subunit beta OS=Pseudomonas fluorescens EGD-AQ6 OX=1390371 GN=rpoB PE=3 SV=1; DNA-directed RNA polymerase subunit beta OS=Pseudomonas fluorescens OX=294 GN=rpoB PE=3 SV=1; DNA-directed RNA polymerase subunit beta OS=Pseudomonas fluorescens LMG 5329 OX=1324332 GN=rpoB PE=3 SV=1			2	99	TNQYGFLESPYRVVK			missed R-V@12	0.000458684	1799.92	600.981	1799.92	600.981	3	15	1.1.1.3573.10	71.0469	5438	3093.67	71.17	0.29	8826.27
2	156.6	156.6	64.78	62.71	61.97	tr|U1TYG9|U1TYG9_PSEFL; tr|A0A0W0HX11|A0A0W0HX11_PSEFL; tr|A0A0A1Z942|A0A0A1Z942_PSEFL	DNA-directed RNA polymerase subunit beta OS=Pseudomonas fluorescens EGD-AQ6 OX=1390371 GN=rpoB PE=3 SV=1; DNA-directed RNA polymerase subunit beta OS=Pseudomonas fluorescens OX=294 GN=rpoB PE=3 SV=1; DNA-directed RNA polymerase subunit beta OS=Pseudomonas fluorescens LMG 5329 OX=1324332 GN=rpoB PE=3 SV=1			2	99	VADDEVETGEAGVDIYNLTK				-0.00028619	2137.01	713.343	2137.01	713.343	3	31	1.1.1.3694.16	76.8821	8833.22	8792.06	76.86	0.34	20406.2
2	156.6	156.6	64.78	62.71	61.97	tr|U1TYG9|U1TYG9_PSEFL; tr|A0A0W0HX11|A0A0W0HX11_PSEFL; tr|A0A0A1Z942|A0A0A1Z942_PSEFL	DNA-directed RNA polymerase subunit beta OS=Pseudomonas fluorescens EGD-AQ6 OX=1390371 GN=rpoB PE=3 SV=1; DNA-directed RNA polymerase subunit beta OS=Pseudomonas fluorescens OX=294 GN=rpoB PE=3 SV=1; DNA-directed RNA polymerase subunit beta OS=Pseudomonas fluorescens LMG 5329 OX=1324332 GN=rpoB PE=3 SV=1			2	99	VCPIETPEGPNIGLINSLAAYAR	Carbamidomethyl(C)@2; Deamidated(N)@16			0.00206762	2455.24	819.422	2455.24	819.421	3	27	1.1.1.3993.13	91.3434	2175.19	1987.76	91.42	0.24	8328.73
2	156.6	156.6	64.78	62.71	61.97	tr|U1TYG9|U1TYG9_PSEFL; tr|A0A0W0HX11|A0A0W0HX11_PSEFL; tr|A0A0A1Z942|A0A0A1Z942_PSEFL	DNA-directed RNA polymerase subunit beta OS=Pseudomonas fluorescens EGD-AQ6 OX=1390371 GN=rpoB PE=3 SV=1; DNA-directed RNA polymerase subunit beta OS=Pseudomonas fluorescens OX=294 GN=rpoB PE=3 SV=1; DNA-directed RNA polymerase subunit beta OS=Pseudomonas fluorescens LMG 5329 OX=1324332 GN=rpoB PE=3 SV=1			2	99	VIVHPATGEILAECNTELNTEILAK	Carbamidomethyl(C)@14			0.00802858	2734.43	684.615	2734.42	684.613	4	24	1.1.1.3795.11	81.7399	3978.07	2001.46	81.58	0.29	7481.61
2	156.6	156.6	64.78	62.71	61.97	tr|U1TYG9|U1TYG9_PSEFL; tr|A0A0W0HX11|A0A0W0HX11_PSEFL; tr|A0A0A1Z942|A0A0A1Z942_PSEFL	DNA-directed RNA polymerase subunit beta OS=Pseudomonas fluorescens EGD-AQ6 OX=1390371 GN=rpoB PE=3 SV=1; DNA-directed RNA polymerase subunit beta OS=Pseudomonas fluorescens OX=294 GN=rpoB PE=3 SV=1; DNA-directed RNA polymerase subunit beta OS=Pseudomonas fluorescens LMG 5329 OX=1324332 GN=rpoB PE=3 SV=1			2	99	VIVSQLHR				-0.00150592	950.565	476.29	950.566	476.29	2	11	1.1.1.2895.4	38.4678	10765.3	9083.06	38.41	0.19	22315.5
2	156.6	156.6	64.78	62.71	61.97	tr|U1TYG9|U1TYG9_PSEFL; tr|A0A0W0HX11|A0A0W0HX11_PSEFL; tr|A0A0A1Z942|A0A0A1Z942_PSEFL	DNA-directed RNA polymerase subunit beta OS=Pseudomonas fluorescens EGD-AQ6 OX=1390371 GN=rpoB PE=3 SV=1; DNA-directed RNA polymerase subunit beta OS=Pseudomonas fluorescens OX=294 GN=rpoB PE=3 SV=1; DNA-directed RNA polymerase subunit beta OS=Pseudomonas fluorescens LMG 5329 OX=1324332 GN=rpoB PE=3 SV=1			2	99	VLVDELVAVR				-0.00405004	1111.66	556.835	1111.66	556.837	2	16	1.1.1.3665.10	75.4803	28721	16214.5	75.57	0.14	45131.6
2	156.6	156.6	64.78	62.71	61.97	tr|U1TYG9|U1TYG9_PSEFL; tr|A0A0W0HX11|A0A0W0HX11_PSEFL; tr|A0A0A1Z942|A0A0A1Z942_PSEFL	DNA-directed RNA polymerase subunit beta OS=Pseudomonas fluorescens EGD-AQ6 OX=1390371 GN=rpoB PE=3 SV=1; DNA-directed RNA polymerase subunit beta OS=Pseudomonas fluorescens OX=294 GN=rpoB PE=3 SV=1; DNA-directed RNA polymerase subunit beta OS=Pseudomonas fluorescens LMG 5329 OX=1324332 GN=rpoB PE=3 SV=1			2	99	VRCVGEMAENQFR	Carbamidomethyl(C)@3		missed R-C@2	0.101003	1594.84	532.619	1594.73	532.585	3	16	1.1.1.3138.17	50.1484	857.02	809.52	50.08	0.34	5110.72
2	156.6	156.6	64.78	62.71	61.97	tr|U1TYG9|U1TYG9_PSEFL; tr|A0A0W0HX11|A0A0W0HX11_PSEFL; tr|A0A0A1Z942|A0A0A1Z942_PSEFL	DNA-directed RNA polymerase subunit beta OS=Pseudomonas fluorescens EGD-AQ6 OX=1390371 GN=rpoB PE=3 SV=1; DNA-directed RNA polymerase subunit beta OS=Pseudomonas fluorescens OX=294 GN=rpoB PE=3 SV=1; DNA-directed RNA polymerase subunit beta OS=Pseudomonas fluorescens LMG 5329 OX=1324332 GN=rpoB PE=3 SV=1			2	99	VSALGPGGLTR				-0.00235038	1026.58	514.297	1026.58	514.298	2	15	1.1.1.3154.7	50.9155	22954.2	3632.58	50.51	0.29	11038
2	156.6	156.6	64.78	62.71	61.97	tr|U1TYG9|U1TYG9_PSEFL; tr|A0A0W0HX11|A0A0W0HX11_PSEFL; tr|A0A0A1Z942|A0A0A1Z942_PSEFL	DNA-directed RNA polymerase subunit beta OS=Pseudomonas fluorescens EGD-AQ6 OX=1390371 GN=rpoB PE=3 SV=1; DNA-directed RNA polymerase subunit beta OS=Pseudomonas fluorescens OX=294 GN=rpoB PE=3 SV=1; DNA-directed RNA polymerase subunit beta OS=Pseudomonas fluorescens LMG 5329 OX=1324332 GN=rpoB PE=3 SV=1			2	99	VTPKGETQLTPEEK			missed K-G@4	0.00353933	1555.81	519.612	1555.81	519.61	3	18	1.1.1.2832.12	35.4495	10214.4	2954.82	35.61	0.24	9508.45
2	156.6	156.6	64.78	62.71	61.97	tr|U1TYG9|U1TYG9_PSEFL; tr|A0A0W0HX11|A0A0W0HX11_PSEFL; tr|A0A0A1Z942|A0A0A1Z942_PSEFL	DNA-directed RNA polymerase subunit beta OS=Pseudomonas fluorescens EGD-AQ6 OX=1390371 GN=rpoB PE=3 SV=1; DNA-directed RNA polymerase subunit beta OS=Pseudomonas fluorescens OX=294 GN=rpoB PE=3 SV=1; DNA-directed RNA polymerase subunit beta OS=Pseudomonas fluorescens LMG 5329 OX=1324332 GN=rpoB PE=3 SV=1			2	99	VTPKGETQLTPEEKLLR			missed K-G@4; missed K-L@14	0.0013575	1938.08	485.527	1938.08	485.527	4	10	1.1.1.3244.10	55.2034	3275.48	3243.06	55.24	0.14	4729.83
2	156.6	156.6	64.78	62.71	61.97	tr|U1TYG9|U1TYG9_PSEFL; tr|A0A0W0HX11|A0A0W0HX11_PSEFL; tr|A0A0A1Z942|A0A0A1Z942_PSEFL	DNA-directed RNA polymerase subunit beta OS=Pseudomonas fluorescens EGD-AQ6 OX=1390371 GN=rpoB PE=3 SV=1; DNA-directed RNA polymerase subunit beta OS=Pseudomonas fluorescens OX=294 GN=rpoB PE=3 SV=1; DNA-directed RNA polymerase subunit beta OS=Pseudomonas fluorescens LMG 5329 OX=1324332 GN=rpoB PE=3 SV=1			2	99	VVQEDRFTTIHIQELTCVAR	Carbamidomethyl(C)@17		missed R-F@6	-0.00508043	2414.23	604.565	2414.24	604.567	4	30	1.1.1.3666.6	75.5293	19759.3	18551.7	75.51	0.15	51775.6
2	156.6	156.6	64.78	62.71	61.97	tr|U1TYG9|U1TYG9_PSEFL; tr|A0A0W0HX11|A0A0W0HX11_PSEFL; tr|A0A0A1Z942|A0A0A1Z942_PSEFL	DNA-directed RNA polymerase subunit beta OS=Pseudomonas fluorescens EGD-AQ6 OX=1390371 GN=rpoB PE=3 SV=1; DNA-directed RNA polymerase subunit beta OS=Pseudomonas fluorescens OX=294 GN=rpoB PE=3 SV=1; DNA-directed RNA polymerase subunit beta OS=Pseudomonas fluorescens LMG 5329 OX=1324332 GN=rpoB PE=3 SV=1			2	99	YDLSAVGR				0.000997193	879.446	440.73	879.445	440.73	2	12	1.1.1.3105.6	48.5613	5417.52	5367.31	48.55	0.19	20360.6
2	156.6	156.6	64.78	62.71	61.97	tr|U1TYG9|U1TYG9_PSEFL; tr|A0A0W0HX11|A0A0W0HX11_PSEFL; tr|A0A0A1Z942|A0A0A1Z942_PSEFL	DNA-directed RNA polymerase subunit beta OS=Pseudomonas fluorescens EGD-AQ6 OX=1390371 GN=rpoB PE=3 SV=1; DNA-directed RNA polymerase subunit beta OS=Pseudomonas fluorescens OX=294 GN=rpoB PE=3 SV=1; DNA-directed RNA polymerase subunit beta OS=Pseudomonas fluorescens LMG 5329 OX=1324332 GN=rpoB PE=3 SV=1			1.95861	99	GETQLTPEEKLLR			missed K-L@10	-0.00451994	1512.81	505.277	1512.81	505.279	3	14	1.1.1.3289.25	57.374	5056.41	5003.94	57.4	0.2	25978.3
2	156.6	156.6	64.78	62.71	61.97	tr|U1TYG9|U1TYG9_PSEFL; tr|A0A0W0HX11|A0A0W0HX11_PSEFL; tr|A0A0A1Z942|A0A0A1Z942_PSEFL	DNA-directed RNA polymerase subunit beta OS=Pseudomonas fluorescens EGD-AQ6 OX=1390371 GN=rpoB PE=3 SV=1; DNA-directed RNA polymerase subunit beta OS=Pseudomonas fluorescens OX=294 GN=rpoB PE=3 SV=1; DNA-directed RNA polymerase subunit beta OS=Pseudomonas fluorescens LMG 5329 OX=1324332 GN=rpoB PE=3 SV=1			1.82391	99	MEPGMPESFNVLIKEIR	Oxidation(M)@1		missed K-E@14	-0.00131599	2005	669.341	2005	669.341	3	14	1.1.1.4013.4	92.3045	1050.56	1032.6	92.25	0.39	5211.72
2	156.6	156.6	64.78	62.71	61.97	tr|U1TYG9|U1TYG9_PSEFL; tr|A0A0W0HX11|A0A0W0HX11_PSEFL; tr|A0A0A1Z942|A0A0A1Z942_PSEFL	DNA-directed RNA polymerase subunit beta OS=Pseudomonas fluorescens EGD-AQ6 OX=1390371 GN=rpoB PE=3 SV=1; DNA-directed RNA polymerase subunit beta OS=Pseudomonas fluorescens OX=294 GN=rpoB PE=3 SV=1; DNA-directed RNA polymerase subunit beta OS=Pseudomonas fluorescens LMG 5329 OX=1324332 GN=rpoB PE=3 SV=1			1.74473	98.44	LPASVLLR				-0.00313958	867.551	434.783	867.554	434.784	2	8	1.1.1.3435.3	64.3636	1527.9	1167.57	64.31	0.29	3071.64
2	156.6	156.6	64.78	62.71	61.97	tr|U1TYG9|U1TYG9_PSEFL; tr|A0A0W0HX11|A0A0W0HX11_PSEFL; tr|A0A0A1Z942|A0A0A1Z942_PSEFL	DNA-directed RNA polymerase subunit beta OS=Pseudomonas fluorescens EGD-AQ6 OX=1390371 GN=rpoB PE=3 SV=1; DNA-directed RNA polymerase subunit beta OS=Pseudomonas fluorescens OX=294 GN=rpoB PE=3 SV=1; DNA-directed RNA polymerase subunit beta OS=Pseudomonas fluorescens LMG 5329 OX=1324332 GN=rpoB PE=3 SV=1			1.65758	98.61	ESEIKAMLK			missed K-A@5	-0.0110248	1047.55	524.784	1047.56	524.789	2	9	1.1.1.3054.4	46.1111	1034.25	734.71	46.04	0.29	4014.01
2	156.6	156.6	64.78	62.71	61.97	tr|U1TYG9|U1TYG9_PSEFL; tr|A0A0W0HX11|A0A0W0HX11_PSEFL; tr|A0A0A1Z942|A0A0A1Z942_PSEFL	DNA-directed RNA polymerase subunit beta OS=Pseudomonas fluorescens EGD-AQ6 OX=1390371 GN=rpoB PE=3 SV=1; DNA-directed RNA polymerase subunit beta OS=Pseudomonas fluorescens OX=294 GN=rpoB PE=3 SV=1; DNA-directed RNA polymerase subunit beta OS=Pseudomonas fluorescens LMG 5329 OX=1324332 GN=rpoB PE=3 SV=1			1.4437	97.88	ALSIEKTQLDEIRK			missed K-T@6; missed R-K@13	-0.00746177	1642.92	548.647	1642.93	548.649	3	12	1.1.1.3256.12	55.7897	1245.29	1176.13	55.77	0.14	7120.18
2	156.6	156.6	64.78	62.71	61.97	tr|U1TYG9|U1TYG9_PSEFL; tr|A0A0W0HX11|A0A0W0HX11_PSEFL; tr|A0A0A1Z942|A0A0A1Z942_PSEFL	DNA-directed RNA polymerase subunit beta OS=Pseudomonas fluorescens EGD-AQ6 OX=1390371 GN=rpoB PE=3 SV=1; DNA-directed RNA polymerase subunit beta OS=Pseudomonas fluorescens OX=294 GN=rpoB PE=3 SV=1; DNA-directed RNA polymerase subunit beta OS=Pseudomonas fluorescens LMG 5329 OX=1324332 GN=rpoB PE=3 SV=1			1.38722	97.74	DQFRDVGLHAAFK			missed R-D@4	0.00259334	1502.77	501.929	1502.76	501.928	3	13	1.1.1.3324.2	59.0376	2487.24	2466.4	59.08	0.29	9656.05
2	156.6	156.6	64.78	62.71	61.97	tr|U1TYG9|U1TYG9_PSEFL; tr|A0A0W0HX11|A0A0W0HX11_PSEFL; tr|A0A0A1Z942|A0A0A1Z942_PSEFL	DNA-directed RNA polymerase subunit beta OS=Pseudomonas fluorescens EGD-AQ6 OX=1390371 GN=rpoB PE=3 SV=1; DNA-directed RNA polymerase subunit beta OS=Pseudomonas fluorescens OX=294 GN=rpoB PE=3 SV=1; DNA-directed RNA polymerase subunit beta OS=Pseudomonas fluorescens LMG 5329 OX=1324332 GN=rpoB PE=3 SV=1			1.11919	93.93	KVLVDELVAVR			missed K-V@1	-0.00258738	1239.75	414.258	1239.76	414.259	3	6	1.1.1.3527.2	68.8093	2185.66	607.13	69	0.19	928.976
2	156.6	156.6	64.78	62.71	61.97	tr|U1TYG9|U1TYG9_PSEFL; tr|A0A0W0HX11|A0A0W0HX11_PSEFL; tr|A0A0A1Z942|A0A0A1Z942_PSEFL	DNA-directed RNA polymerase subunit beta OS=Pseudomonas fluorescens EGD-AQ6 OX=1390371 GN=rpoB PE=3 SV=1; DNA-directed RNA polymerase subunit beta OS=Pseudomonas fluorescens OX=294 GN=rpoB PE=3 SV=1; DNA-directed RNA polymerase subunit beta OS=Pseudomonas fluorescens LMG 5329 OX=1324332 GN=rpoB PE=3 SV=1			1.11351	92.36	MAEDALNEQLEKAQAYIVDRR			missed K-A@12; missed R-R@20	-0.00478813	2462.22	616.562	2462.22	616.563	4	12	1.1.1.3859.5	84.8372	2953.73	2907.32	84.83	0.29	10650.1
2	156.6	156.6	64.78	62.71	61.97	tr|U1TYG9|U1TYG9_PSEFL; tr|A0A0W0HX11|A0A0W0HX11_PSEFL; tr|A0A0A1Z942|A0A0A1Z942_PSEFL	DNA-directed RNA polymerase subunit beta OS=Pseudomonas fluorescens EGD-AQ6 OX=1390371 GN=rpoB PE=3 SV=1; DNA-directed RNA polymerase subunit beta OS=Pseudomonas fluorescens OX=294 GN=rpoB PE=3 SV=1; DNA-directed RNA polymerase subunit beta OS=Pseudomonas fluorescens LMG 5329 OX=1324332 GN=rpoB PE=3 SV=1			1.07058	92.47	HLNEFTVK				0.00653662	986.525	494.27	986.519	494.267	2	9	1.1.1.2946.15	40.9295	2252.25	1195.93	40.57	0.67	4510.53
2	156.6	156.6	64.78	62.71	61.97	tr|U1TYG9|U1TYG9_PSEFL; tr|A0A0W0HX11|A0A0W0HX11_PSEFL; tr|A0A0A1Z942|A0A0A1Z942_PSEFL	DNA-directed RNA polymerase subunit beta OS=Pseudomonas fluorescens EGD-AQ6 OX=1390371 GN=rpoB PE=3 SV=1; DNA-directed RNA polymerase subunit beta OS=Pseudomonas fluorescens OX=294 GN=rpoB PE=3 SV=1; DNA-directed RNA polymerase subunit beta OS=Pseudomonas fluorescens LMG 5329 OX=1324332 GN=rpoB PE=3 SV=1			0.818156	84.97	KLPASVLLR			missed K-L@1	-0.00242982	995.647	498.831	995.649	498.832	2	8	1.1.1.3307.13	58.2336	10000.8	3231.18	58.41	0.29	10664.8
2	156.6	156.6	64.78	62.71	61.97	tr|U1TYG9|U1TYG9_PSEFL; tr|A0A0W0HX11|A0A0W0HX11_PSEFL; tr|A0A0A1Z942|A0A0A1Z942_PSEFL	DNA-directed RNA polymerase subunit beta OS=Pseudomonas fluorescens EGD-AQ6 OX=1390371 GN=rpoB PE=3 SV=1; DNA-directed RNA polymerase subunit beta OS=Pseudomonas fluorescens OX=294 GN=rpoB PE=3 SV=1; DNA-directed RNA polymerase subunit beta OS=Pseudomonas fluorescens LMG 5329 OX=1324332 GN=rpoB PE=3 SV=1			0.490797	70.42	AIFGEKASDVKDTSLRVPTGTK			missed K-A@6; missed K-D@11; missed R-V@16	-0.000754336	2319.24	580.818	2319.24	580.818	4	12	1.1.1.3305.21	58.1505	2642.97	2007.14	58.22	0.19	8418.58
2	156.6	156.6	64.78	62.71	61.97	tr|U1TYG9|U1TYG9_PSEFL; tr|A0A0W0HX11|A0A0W0HX11_PSEFL; tr|A0A0A1Z942|A0A0A1Z942_PSEFL	DNA-directed RNA polymerase subunit beta OS=Pseudomonas fluorescens EGD-AQ6 OX=1390371 GN=rpoB PE=3 SV=1; DNA-directed RNA polymerase subunit beta OS=Pseudomonas fluorescens OX=294 GN=rpoB PE=3 SV=1; DNA-directed RNA polymerase subunit beta OS=Pseudomonas fluorescens LMG 5329 OX=1324332 GN=rpoB PE=3 SV=1			0.449772	67.32	AQAYIVDRR			missed R-R@8	-0.00362544	1090.58	546.3	1090.59	546.301	2	9	1.1.1.2801.9	33.9493	2518.1	2394.91	33.97	0.29	11091.3
2	156.6	156.6	64.78	62.71	61.97	tr|U1TYG9|U1TYG9_PSEFL; tr|A0A0W0HX11|A0A0W0HX11_PSEFL; tr|A0A0A1Z942|A0A0A1Z942_PSEFL	DNA-directed RNA polymerase subunit beta OS=Pseudomonas fluorescens EGD-AQ6 OX=1390371 GN=rpoB PE=3 SV=1; DNA-directed RNA polymerase subunit beta OS=Pseudomonas fluorescens OX=294 GN=rpoB PE=3 SV=1; DNA-directed RNA polymerase subunit beta OS=Pseudomonas fluorescens LMG 5329 OX=1324332 GN=rpoB PE=3 SV=1			0.354578	97.84	MEPGMPESFNVLIK	Oxidation(M)@1			0.0343971	1606.81	804.411	1606.77	804.394	2	13	1.1.1.3832.12	83.5476	1320.65	1225.46	83.91	0.54	5306.11
2	156.6	156.6	64.78	62.71	61.97	tr|U1TYG9|U1TYG9_PSEFL; tr|A0A0W0HX11|A0A0W0HX11_PSEFL; tr|A0A0A1Z942|A0A0A1Z942_PSEFL	DNA-directed RNA polymerase subunit beta OS=Pseudomonas fluorescens EGD-AQ6 OX=1390371 GN=rpoB PE=3 SV=1; DNA-directed RNA polymerase subunit beta OS=Pseudomonas fluorescens OX=294 GN=rpoB PE=3 SV=1; DNA-directed RNA polymerase subunit beta OS=Pseudomonas fluorescens LMG 5329 OX=1324332 GN=rpoB PE=3 SV=1			0.30103	53.09	TEIEGSGVLCKEDIVAVLK	Carbamidomethyl(C)@10		missed K-E@11	-0.00262537	2059.08	687.369	2059.09	687.37	3	11	1.1.1.3770.23	80.5396	3787.42	1489.07	80.66	0.2	7129.69
2	156.6	156.6	64.78	62.71	61.97	tr|U1TYG9|U1TYG9_PSEFL; tr|A0A0W0HX11|A0A0W0HX11_PSEFL; tr|A0A0A1Z942|A0A0A1Z942_PSEFL	DNA-directed RNA polymerase subunit beta OS=Pseudomonas fluorescens EGD-AQ6 OX=1390371 GN=rpoB PE=3 SV=1; DNA-directed RNA polymerase subunit beta OS=Pseudomonas fluorescens OX=294 GN=rpoB PE=3 SV=1; DNA-directed RNA polymerase subunit beta OS=Pseudomonas fluorescens LMG 5329 OX=1324332 GN=rpoB PE=3 SV=1			0.291579	52.07	GIVDDIDHLGNRR			missed R-R@12	-0.00277708	1478.76	493.926	1478.76	493.927	3	9	1.1.1.3421.4	63.6953	7549.17	1818.7	63.45	0.24	11182
2	156.6	156.6	64.78	62.71	61.97	tr|U1TYG9|U1TYG9_PSEFL; tr|A0A0W0HX11|A0A0W0HX11_PSEFL; tr|A0A0A1Z942|A0A0A1Z942_PSEFL	DNA-directed RNA polymerase subunit beta OS=Pseudomonas fluorescens EGD-AQ6 OX=1390371 GN=rpoB PE=3 SV=1; DNA-directed RNA polymerase subunit beta OS=Pseudomonas fluorescens OX=294 GN=rpoB PE=3 SV=1; DNA-directed RNA polymerase subunit beta OS=Pseudomonas fluorescens LMG 5329 OX=1324332 GN=rpoB PE=3 SV=1			0.159894	36.35	SALVGHKAEGGAGLK			missed K-A@7	-0.00183091	1393.77	465.596	1393.77	465.597	3	10	1.1.1.2709.15	29.5186	2350.69	790.69	29.35	0.19	10024.5
2	156.6	156.6	64.78	62.71	61.97	tr|U1TYG9|U1TYG9_PSEFL; tr|A0A0W0HX11|A0A0W0HX11_PSEFL; tr|A0A0A1Z942|A0A0A1Z942_PSEFL	DNA-directed RNA polymerase subunit beta OS=Pseudomonas fluorescens EGD-AQ6 OX=1390371 GN=rpoB PE=3 SV=1; DNA-directed RNA polymerase subunit beta OS=Pseudomonas fluorescens OX=294 GN=rpoB PE=3 SV=1; DNA-directed RNA polymerase subunit beta OS=Pseudomonas fluorescens LMG 5329 OX=1324332 GN=rpoB PE=3 SV=1			0.149967	34.6	VPTGTKGTVIDVQVFTR			missed K-G@6	-0.00539992	1817	606.674	1817	606.676	3	15	1.1.1.3596.4	72.1522	706.92	664.5	72.18	0.34	6573.07
2	156.6	156.6	64.78	62.71	61.97	tr|U1TYG9|U1TYG9_PSEFL; tr|A0A0W0HX11|A0A0W0HX11_PSEFL; tr|A0A0A1Z942|A0A0A1Z942_PSEFL	DNA-directed RNA polymerase subunit beta OS=Pseudomonas fluorescens EGD-AQ6 OX=1390371 GN=rpoB PE=3 SV=1; DNA-directed RNA polymerase subunit beta OS=Pseudomonas fluorescens OX=294 GN=rpoB PE=3 SV=1; DNA-directed RNA polymerase subunit beta OS=Pseudomonas fluorescens LMG 5329 OX=1324332 GN=rpoB PE=3 SV=1			0.127844	31.63	EFLQAGATKDQFR			missed K-D@9	-0.000653413	1509.76	504.26	1509.76	504.26	3	8	1.1.1.3208.5	53.4811	806.78	631.18	53.47	0.1	3487.12
2	156.6	156.6	64.78	62.71	61.97	tr|U1TYG9|U1TYG9_PSEFL; tr|A0A0W0HX11|A0A0W0HX11_PSEFL; tr|A0A0A1Z942|A0A0A1Z942_PSEFL	DNA-directed RNA polymerase subunit beta OS=Pseudomonas fluorescens EGD-AQ6 OX=1390371 GN=rpoB PE=3 SV=1; DNA-directed RNA polymerase subunit beta OS=Pseudomonas fluorescens OX=294 GN=rpoB PE=3 SV=1; DNA-directed RNA polymerase subunit beta OS=Pseudomonas fluorescens LMG 5329 OX=1324332 GN=rpoB PE=3 SV=1			0.0181814	98.9	DSGVCVVARR	Carbamidomethyl(C)@5; Arg-loss@C-term		missed R-R@9	-0.00364381	961.461	481.738	961.465	481.74	2	16	1.1.1.2882.9	37.8522	9293.72	3973.8	37.54	0.48	11271.6
2	156.6	156.6	64.78	62.71	61.97	tr|U1TYG9|U1TYG9_PSEFL; tr|A0A0W0HX11|A0A0W0HX11_PSEFL; tr|A0A0A1Z942|A0A0A1Z942_PSEFL	DNA-directed RNA polymerase subunit beta OS=Pseudomonas fluorescens EGD-AQ6 OX=1390371 GN=rpoB PE=3 SV=1; DNA-directed RNA polymerase subunit beta OS=Pseudomonas fluorescens OX=294 GN=rpoB PE=3 SV=1; DNA-directed RNA polymerase subunit beta OS=Pseudomonas fluorescens LMG 5329 OX=1324332 GN=rpoB PE=3 SV=1			0.00568285	95.65	PTKDAAETLFNNLFFSPER			cleaved P-P@N-term; missed K-D@3	0.00771695	2196.09	733.038	2196.09	733.036	3	15	1.1.1.4163.8	99.6087	745.78	723.94	99.49	1.04	4576.16
2	156.6	156.6	64.78	62.71	61.97	tr|U1TYG9|U1TYG9_PSEFL; tr|A0A0W0HX11|A0A0W0HX11_PSEFL; tr|A0A0A1Z942|A0A0A1Z942_PSEFL	DNA-directed RNA polymerase subunit beta OS=Pseudomonas fluorescens EGD-AQ6 OX=1390371 GN=rpoB PE=3 SV=1; DNA-directed RNA polymerase subunit beta OS=Pseudomonas fluorescens OX=294 GN=rpoB PE=3 SV=1; DNA-directed RNA polymerase subunit beta OS=Pseudomonas fluorescens LMG 5329 OX=1324332 GN=rpoB PE=3 SV=1			0.000434506	66.94	GGVIDSVDASR				0.0698824	1074.6	538.308	1074.53	538.273	2	15	1.1.1.2991.17	43.1012	10545.6	5722.29	42.98	0.34	27517.5
2	156.6	156.6	64.78	62.71	61.97	tr|U1TYG9|U1TYG9_PSEFL; tr|A0A0W0HX11|A0A0W0HX11_PSEFL; tr|A0A0A1Z942|A0A0A1Z942_PSEFL	DNA-directed RNA polymerase subunit beta OS=Pseudomonas fluorescens EGD-AQ6 OX=1390371 GN=rpoB PE=3 SV=1; DNA-directed RNA polymerase subunit beta OS=Pseudomonas fluorescens OX=294 GN=rpoB PE=3 SV=1; DNA-directed RNA polymerase subunit beta OS=Pseudomonas fluorescens LMG 5329 OX=1324332 GN=rpoB PE=3 SV=1			0	79.9	ADKPLVGTGMER				0.000873313	1272.65	425.224	1272.65	425.224	3	12	1.1.1.2915.3	39.4236	7983.34	1986.87	39.61	0.19	10068.1
2	156.6	156.6	64.78	62.71	61.97	tr|U1TYG9|U1TYG9_PSEFL; tr|A0A0W0HX11|A0A0W0HX11_PSEFL; tr|A0A0A1Z942|A0A0A1Z942_PSEFL	DNA-directed RNA polymerase subunit beta OS=Pseudomonas fluorescens EGD-AQ6 OX=1390371 GN=rpoB PE=3 SV=1; DNA-directed RNA polymerase subunit beta OS=Pseudomonas fluorescens OX=294 GN=rpoB PE=3 SV=1; DNA-directed RNA polymerase subunit beta OS=Pseudomonas fluorescens LMG 5329 OX=1324332 GN=rpoB PE=3 SV=1			0	99	AGIKELEVPLDYVLGR			missed K-E@4	0.00262779	1770.99	591.337	1770.99	591.337	3	22	1.1.1.4063.4	94.7349	37446	18005.7	94.87	0.24	52649.8
2	156.6	156.6	64.78	62.71	61.97	tr|U1TYG9|U1TYG9_PSEFL; tr|A0A0W0HX11|A0A0W0HX11_PSEFL; tr|A0A0A1Z942|A0A0A1Z942_PSEFL	DNA-directed RNA polymerase subunit beta OS=Pseudomonas fluorescens EGD-AQ6 OX=1390371 GN=rpoB PE=3 SV=1; DNA-directed RNA polymerase subunit beta OS=Pseudomonas fluorescens OX=294 GN=rpoB PE=3 SV=1; DNA-directed RNA polymerase subunit beta OS=Pseudomonas fluorescens LMG 5329 OX=1324332 GN=rpoB PE=3 SV=1			0	99	AGIKELEVPLDYVLGR			missed K-E@4	0.00262779	1770.99	591.337	1770.99	591.337	3	16	1.1.1.4074.2	95.2527	37446	3061.86	94.87	0.24	6566.48
2	156.6	156.6	64.78	62.71	61.97	tr|U1TYG9|U1TYG9_PSEFL; tr|A0A0W0HX11|A0A0W0HX11_PSEFL; tr|A0A0A1Z942|A0A0A1Z942_PSEFL	DNA-directed RNA polymerase subunit beta OS=Pseudomonas fluorescens EGD-AQ6 OX=1390371 GN=rpoB PE=3 SV=1; DNA-directed RNA polymerase subunit beta OS=Pseudomonas fluorescens OX=294 GN=rpoB PE=3 SV=1; DNA-directed RNA polymerase subunit beta OS=Pseudomonas fluorescens LMG 5329 OX=1324332 GN=rpoB PE=3 SV=1			0	48	AIFGEKASDVKDTSLRVPTGTK			missed K-A@6; missed K-D@11; missed R-V@16	-0.000754336	2319.24	580.818	2319.24	580.818	4	10	1.1.1.3306.22	58.1966	2642.97	2516.44	58.22	0.19	6376.61
2	156.6	156.6	64.78	62.71	61.97	tr|U1TYG9|U1TYG9_PSEFL; tr|A0A0W0HX11|A0A0W0HX11_PSEFL; tr|A0A0A1Z942|A0A0A1Z942_PSEFL	DNA-directed RNA polymerase subunit beta OS=Pseudomonas fluorescens EGD-AQ6 OX=1390371 GN=rpoB PE=3 SV=1; DNA-directed RNA polymerase subunit beta OS=Pseudomonas fluorescens OX=294 GN=rpoB PE=3 SV=1; DNA-directed RNA polymerase subunit beta OS=Pseudomonas fluorescens LMG 5329 OX=1324332 GN=rpoB PE=3 SV=1			0	99	AIKDIKEQEVYMGEIPLMTENGTFVINGTER	Deamidated(N)@21; Deamidated(N)@27		missed K-D@3; missed K-E@6	0.00335774	3526.72	882.688	3526.72	882.688	4	19	1.1.1.4006.21	91.9927	1185.3	1072.57	92	0.39	4726.29
2	156.6	156.6	64.78	62.71	61.97	tr|U1TYG9|U1TYG9_PSEFL; tr|A0A0W0HX11|A0A0W0HX11_PSEFL; tr|A0A0A1Z942|A0A0A1Z942_PSEFL	DNA-directed RNA polymerase subunit beta OS=Pseudomonas fluorescens EGD-AQ6 OX=1390371 GN=rpoB PE=3 SV=1; DNA-directed RNA polymerase subunit beta OS=Pseudomonas fluorescens OX=294 GN=rpoB PE=3 SV=1; DNA-directed RNA polymerase subunit beta OS=Pseudomonas fluorescens LMG 5329 OX=1324332 GN=rpoB PE=3 SV=1			0	99	ALMGSNMQR				0.009545	1006.48	504.247	1006.47	504.242	2	12	1.1.1.2888.17	38.1495	7333.58	7157.55	38.22	0.44	29171.9
2	156.6	156.6	64.78	62.71	61.97	tr|U1TYG9|U1TYG9_PSEFL; tr|A0A0W0HX11|A0A0W0HX11_PSEFL; tr|A0A0A1Z942|A0A0A1Z942_PSEFL	DNA-directed RNA polymerase subunit beta OS=Pseudomonas fluorescens EGD-AQ6 OX=1390371 GN=rpoB PE=3 SV=1; DNA-directed RNA polymerase subunit beta OS=Pseudomonas fluorescens OX=294 GN=rpoB PE=3 SV=1; DNA-directed RNA polymerase subunit beta OS=Pseudomonas fluorescens LMG 5329 OX=1324332 GN=rpoB PE=3 SV=1			0	99	ALMGSNMQR				0.009545	1006.48	504.247	1006.47	504.242	2	10	1.1.1.2882.11	37.8535	7333.58	3772.24	38.22	0.44	16226.9
2	156.6	156.6	64.78	62.71	61.97	tr|U1TYG9|U1TYG9_PSEFL; tr|A0A0W0HX11|A0A0W0HX11_PSEFL; tr|A0A0A1Z942|A0A0A1Z942_PSEFL	DNA-directed RNA polymerase subunit beta OS=Pseudomonas fluorescens EGD-AQ6 OX=1390371 GN=rpoB PE=3 SV=1; DNA-directed RNA polymerase subunit beta OS=Pseudomonas fluorescens OX=294 GN=rpoB PE=3 SV=1; DNA-directed RNA polymerase subunit beta OS=Pseudomonas fluorescens LMG 5329 OX=1324332 GN=rpoB PE=3 SV=1			0	98.76	ALMGSNMQR				0.009545	1006.48	504.247	1006.47	504.242	2	9	1.1.1.2888.16	38.1482	7333.58	7150.68	38.22	0.44	11625.5
2	156.6	156.6	64.78	62.71	61.97	tr|U1TYG9|U1TYG9_PSEFL; tr|A0A0W0HX11|A0A0W0HX11_PSEFL; tr|A0A0A1Z942|A0A0A1Z942_PSEFL	DNA-directed RNA polymerase subunit beta OS=Pseudomonas fluorescens EGD-AQ6 OX=1390371 GN=rpoB PE=3 SV=1; DNA-directed RNA polymerase subunit beta OS=Pseudomonas fluorescens OX=294 GN=rpoB PE=3 SV=1; DNA-directed RNA polymerase subunit beta OS=Pseudomonas fluorescens LMG 5329 OX=1324332 GN=rpoB PE=3 SV=1			0	99	APEDVTLMDVSPK				-0.00182538	1400.68	701.349	1400.69	701.35	2	21	1.1.1.3454.17	65.316	3436.97	1940.34	65.47	0.34	9753.84
2	156.6	156.6	64.78	62.71	61.97	tr|U1TYG9|U1TYG9_PSEFL; tr|A0A0W0HX11|A0A0W0HX11_PSEFL; tr|A0A0A1Z942|A0A0A1Z942_PSEFL	DNA-directed RNA polymerase subunit beta OS=Pseudomonas fluorescens EGD-AQ6 OX=1390371 GN=rpoB PE=3 SV=1; DNA-directed RNA polymerase subunit beta OS=Pseudomonas fluorescens OX=294 GN=rpoB PE=3 SV=1; DNA-directed RNA polymerase subunit beta OS=Pseudomonas fluorescens LMG 5329 OX=1324332 GN=rpoB PE=3 SV=1			0	99	APEDVTLMDVSPK				-0.00182538	1400.68	701.349	1400.69	701.35	2	22	1.1.1.3456.13	65.4105	3436.97	3188.3	65.47	0.34	18272.6
2	156.6	156.6	64.78	62.71	61.97	tr|U1TYG9|U1TYG9_PSEFL; tr|A0A0W0HX11|A0A0W0HX11_PSEFL; tr|A0A0A1Z942|A0A0A1Z942_PSEFL	DNA-directed RNA polymerase subunit beta OS=Pseudomonas fluorescens EGD-AQ6 OX=1390371 GN=rpoB PE=3 SV=1; DNA-directed RNA polymerase subunit beta OS=Pseudomonas fluorescens OX=294 GN=rpoB PE=3 SV=1; DNA-directed RNA polymerase subunit beta OS=Pseudomonas fluorescens LMG 5329 OX=1324332 GN=rpoB PE=3 SV=1			0	99	AQAYIVDR				-0.0040026	934.483	468.249	934.487	468.251	2	11	1.1.1.2905.5	38.9518	4872.81	2066.62	39.13	0.29	5353.85
2	156.6	156.6	64.78	62.71	61.97	tr|U1TYG9|U1TYG9_PSEFL; tr|A0A0W0HX11|A0A0W0HX11_PSEFL; tr|A0A0A1Z942|A0A0A1Z942_PSEFL	DNA-directed RNA polymerase subunit beta OS=Pseudomonas fluorescens EGD-AQ6 OX=1390371 GN=rpoB PE=3 SV=1; DNA-directed RNA polymerase subunit beta OS=Pseudomonas fluorescens OX=294 GN=rpoB PE=3 SV=1; DNA-directed RNA polymerase subunit beta OS=Pseudomonas fluorescens LMG 5329 OX=1324332 GN=rpoB PE=3 SV=1			0	93.22	AQAYIVDR				-0.0040026	934.483	468.249	934.487	468.251	2	7	1.1.1.2916.13	39.4826	4872.81	968.38	39.13	0.29	2195.54
2	156.6	156.6	64.78	62.71	61.97	tr|U1TYG9|U1TYG9_PSEFL; tr|A0A0W0HX11|A0A0W0HX11_PSEFL; tr|A0A0A1Z942|A0A0A1Z942_PSEFL	DNA-directed RNA polymerase subunit beta OS=Pseudomonas fluorescens EGD-AQ6 OX=1390371 GN=rpoB PE=3 SV=1; DNA-directed RNA polymerase subunit beta OS=Pseudomonas fluorescens OX=294 GN=rpoB PE=3 SV=1; DNA-directed RNA polymerase subunit beta OS=Pseudomonas fluorescens LMG 5329 OX=1324332 GN=rpoB PE=3 SV=1			0	91.73	AQAYIVDR				-0.0040026	934.483	468.249	934.487	468.251	2	7	1.1.1.2913.6	39.3293	4872.81	2039.83	39.13	0.29	2767.75
2	156.6	156.6	64.78	62.71	61.97	tr|U1TYG9|U1TYG9_PSEFL; tr|A0A0W0HX11|A0A0W0HX11_PSEFL; tr|A0A0A1Z942|A0A0A1Z942_PSEFL	DNA-directed RNA polymerase subunit beta OS=Pseudomonas fluorescens EGD-AQ6 OX=1390371 GN=rpoB PE=3 SV=1; DNA-directed RNA polymerase subunit beta OS=Pseudomonas fluorescens OX=294 GN=rpoB PE=3 SV=1; DNA-directed RNA polymerase subunit beta OS=Pseudomonas fluorescens LMG 5329 OX=1324332 GN=rpoB PE=3 SV=1			0	27.82	AQAYIVDR				-0.0040026	934.483	468.249	934.487	468.251	2	6	1.1.1.2916.14	39.4832	4872.81	966.89	39.13	0.29	2287.89
2	156.6	156.6	64.78	62.71	61.97	tr|U1TYG9|U1TYG9_PSEFL; tr|A0A0W0HX11|A0A0W0HX11_PSEFL; tr|A0A0A1Z942|A0A0A1Z942_PSEFL	DNA-directed RNA polymerase subunit beta OS=Pseudomonas fluorescens EGD-AQ6 OX=1390371 GN=rpoB PE=3 SV=1; DNA-directed RNA polymerase subunit beta OS=Pseudomonas fluorescens OX=294 GN=rpoB PE=3 SV=1; DNA-directed RNA polymerase subunit beta OS=Pseudomonas fluorescens LMG 5329 OX=1324332 GN=rpoB PE=3 SV=1			0	19.02	AQAYIVDR				-0.0040026	934.483	468.249	934.487	468.251	2	8	1.1.1.2920.11	39.6751	4872.81	602.39	39.13	0.29	3770.89
2	156.6	156.6	64.78	62.71	61.97	tr|U1TYG9|U1TYG9_PSEFL; tr|A0A0W0HX11|A0A0W0HX11_PSEFL; tr|A0A0A1Z942|A0A0A1Z942_PSEFL	DNA-directed RNA polymerase subunit beta OS=Pseudomonas fluorescens EGD-AQ6 OX=1390371 GN=rpoB PE=3 SV=1; DNA-directed RNA polymerase subunit beta OS=Pseudomonas fluorescens OX=294 GN=rpoB PE=3 SV=1; DNA-directed RNA polymerase subunit beta OS=Pseudomonas fluorescens LMG 5329 OX=1324332 GN=rpoB PE=3 SV=1			0	59.31	AQAYIVDRR			missed R-R@8	-0.00362544	1090.58	546.3	1090.59	546.301	2	10	1.1.1.2799.17	33.8546	2518.1	1421.97	33.97	0.29	6803.26
2	156.6	156.6	64.78	62.71	61.97	tr|U1TYG9|U1TYG9_PSEFL; tr|A0A0W0HX11|A0A0W0HX11_PSEFL; tr|A0A0A1Z942|A0A0A1Z942_PSEFL	DNA-directed RNA polymerase subunit beta OS=Pseudomonas fluorescens EGD-AQ6 OX=1390371 GN=rpoB PE=3 SV=1; DNA-directed RNA polymerase subunit beta OS=Pseudomonas fluorescens OX=294 GN=rpoB PE=3 SV=1; DNA-directed RNA polymerase subunit beta OS=Pseudomonas fluorescens LMG 5329 OX=1324332 GN=rpoB PE=3 SV=1			0	47.11	AQAYIVDRR			missed R-R@8	-0.00362544	1090.58	546.3	1090.59	546.301	2	9	1.1.1.2803.30	34.0539	2518.1	2150.44	33.97	0.29	10012.9
2	156.6	156.6	64.78	62.71	61.97	tr|U1TYG9|U1TYG9_PSEFL; tr|A0A0W0HX11|A0A0W0HX11_PSEFL; tr|A0A0A1Z942|A0A0A1Z942_PSEFL	DNA-directed RNA polymerase subunit beta OS=Pseudomonas fluorescens EGD-AQ6 OX=1390371 GN=rpoB PE=3 SV=1; DNA-directed RNA polymerase subunit beta OS=Pseudomonas fluorescens OX=294 GN=rpoB PE=3 SV=1; DNA-directed RNA polymerase subunit beta OS=Pseudomonas fluorescens LMG 5329 OX=1324332 GN=rpoB PE=3 SV=1			0	99	ASDVKDTSLRVPTGTK			missed K-D@5; missed R-V@10	-0.00364022	1673.89	558.971	1673.89	558.972	3	19	1.1.1.2975.17	42.3385	7661.51	6161.67	42.4	0.19	21265.5
2	156.6	156.6	64.78	62.71	61.97	tr|U1TYG9|U1TYG9_PSEFL; tr|A0A0W0HX11|A0A0W0HX11_PSEFL; tr|A0A0A1Z942|A0A0A1Z942_PSEFL	DNA-directed RNA polymerase subunit beta OS=Pseudomonas fluorescens EGD-AQ6 OX=1390371 GN=rpoB PE=3 SV=1; DNA-directed RNA polymerase subunit beta OS=Pseudomonas fluorescens OX=294 GN=rpoB PE=3 SV=1; DNA-directed RNA polymerase subunit beta OS=Pseudomonas fluorescens LMG 5329 OX=1324332 GN=rpoB PE=3 SV=1			0	99	ASDVKDTSLRVPTGTK			missed K-D@5; missed R-V@10	-0.00193552	1673.89	419.481	1673.89	419.481	4	17	1.1.1.2975.4	42.3119	13058.8	9988.84	42.4	0.19	55062.3
2	156.6	156.6	64.78	62.71	61.97	tr|U1TYG9|U1TYG9_PSEFL; tr|A0A0W0HX11|A0A0W0HX11_PSEFL; tr|A0A0A1Z942|A0A0A1Z942_PSEFL	DNA-directed RNA polymerase subunit beta OS=Pseudomonas fluorescens EGD-AQ6 OX=1390371 GN=rpoB PE=3 SV=1; DNA-directed RNA polymerase subunit beta OS=Pseudomonas fluorescens OX=294 GN=rpoB PE=3 SV=1; DNA-directed RNA polymerase subunit beta OS=Pseudomonas fluorescens LMG 5329 OX=1324332 GN=rpoB PE=3 SV=1			0	99	ASDVKDTSLRVPTGTK			missed K-D@5; missed R-V@10	-0.00193552	1673.89	419.481	1673.89	419.481	4	16	1.1.1.2976.5	42.3617	13058.8	12896.5	42.4	0.19	57926.4
2	156.6	156.6	64.78	62.71	61.97	tr|U1TYG9|U1TYG9_PSEFL; tr|A0A0W0HX11|A0A0W0HX11_PSEFL; tr|A0A0A1Z942|A0A0A1Z942_PSEFL	DNA-directed RNA polymerase subunit beta OS=Pseudomonas fluorescens EGD-AQ6 OX=1390371 GN=rpoB PE=3 SV=1; DNA-directed RNA polymerase subunit beta OS=Pseudomonas fluorescens OX=294 GN=rpoB PE=3 SV=1; DNA-directed RNA polymerase subunit beta OS=Pseudomonas fluorescens LMG 5329 OX=1324332 GN=rpoB PE=3 SV=1			0	24.94	ASDVKDTSLRVPTGTK			missed K-D@5; missed R-V@10	-0.00364022	1673.89	558.971	1673.89	558.972	3	8	1.1.1.2979.21	42.5302	7661.51	2771.46	42.4	0.19	7031.15
2	156.6	156.6	64.78	62.71	61.97	tr|U1TYG9|U1TYG9_PSEFL; tr|A0A0W0HX11|A0A0W0HX11_PSEFL; tr|A0A0A1Z942|A0A0A1Z942_PSEFL	DNA-directed RNA polymerase subunit beta OS=Pseudomonas fluorescens EGD-AQ6 OX=1390371 GN=rpoB PE=3 SV=1; DNA-directed RNA polymerase subunit beta OS=Pseudomonas fluorescens OX=294 GN=rpoB PE=3 SV=1; DNA-directed RNA polymerase subunit beta OS=Pseudomonas fluorescens LMG 5329 OX=1324332 GN=rpoB PE=3 SV=1			0	17.42	ASDVKDTSLRVPTGTK			missed K-D@5; missed R-V@10	-0.00364022	1673.89	558.971	1673.89	558.972	3	9	1.1.1.2979.20	42.5295	7661.51	2801.73	42.4	0.19	7843.04
2	156.6	156.6	64.78	62.71	61.97	tr|U1TYG9|U1TYG9_PSEFL; tr|A0A0W0HX11|A0A0W0HX11_PSEFL; tr|A0A0A1Z942|A0A0A1Z942_PSEFL	DNA-directed RNA polymerase subunit beta OS=Pseudomonas fluorescens EGD-AQ6 OX=1390371 GN=rpoB PE=3 SV=1; DNA-directed RNA polymerase subunit beta OS=Pseudomonas fluorescens OX=294 GN=rpoB PE=3 SV=1; DNA-directed RNA polymerase subunit beta OS=Pseudomonas fluorescens LMG 5329 OX=1324332 GN=rpoB PE=3 SV=1			0	99	CVGEMAENQFR	Carbamidomethyl(C)@1			0.00158903	1339.57	670.79	1339.56	670.79	2	19	1.1.1.3145.14	50.4912	5698.77	3882.24	50.6	0.29	17007.7
2	156.6	156.6	64.78	62.71	61.97	tr|U1TYG9|U1TYG9_PSEFL; tr|A0A0W0HX11|A0A0W0HX11_PSEFL; tr|A0A0A1Z942|A0A0A1Z942_PSEFL	DNA-directed RNA polymerase subunit beta OS=Pseudomonas fluorescens EGD-AQ6 OX=1390371 GN=rpoB PE=3 SV=1; DNA-directed RNA polymerase subunit beta OS=Pseudomonas fluorescens OX=294 GN=rpoB PE=3 SV=1; DNA-directed RNA polymerase subunit beta OS=Pseudomonas fluorescens LMG 5329 OX=1324332 GN=rpoB PE=3 SV=1			0	96.87	CVGEMAENQFR	Carbamidomethyl(C)@1			0.00158903	1339.57	670.79	1339.56	670.79	2	13	1.1.1.3156.15	51.0215	5698.77	300.9	50.6	0.29	7583.61
2	156.6	156.6	64.78	62.71	61.97	tr|U1TYG9|U1TYG9_PSEFL; tr|A0A0W0HX11|A0A0W0HX11_PSEFL; tr|A0A0A1Z942|A0A0A1Z942_PSEFL	DNA-directed RNA polymerase subunit beta OS=Pseudomonas fluorescens EGD-AQ6 OX=1390371 GN=rpoB PE=3 SV=1; DNA-directed RNA polymerase subunit beta OS=Pseudomonas fluorescens OX=294 GN=rpoB PE=3 SV=1; DNA-directed RNA polymerase subunit beta OS=Pseudomonas fluorescens LMG 5329 OX=1324332 GN=rpoB PE=3 SV=1			0	51.81	CVGEMAENQFR	Carbamidomethyl(C)@1; Ammonia-loss(N)@8			-0.0009364	1322.54	662.276	1322.54	662.276	2	12	1.1.1.3590.6	71.8647	4005	1628.19	72.04	0.29	9605.72
2	156.6	156.6	64.78	62.71	61.97	tr|U1TYG9|U1TYG9_PSEFL; tr|A0A0W0HX11|A0A0W0HX11_PSEFL; tr|A0A0A1Z942|A0A0A1Z942_PSEFL	DNA-directed RNA polymerase subunit beta OS=Pseudomonas fluorescens EGD-AQ6 OX=1390371 GN=rpoB PE=3 SV=1; DNA-directed RNA polymerase subunit beta OS=Pseudomonas fluorescens OX=294 GN=rpoB PE=3 SV=1; DNA-directed RNA polymerase subunit beta OS=Pseudomonas fluorescens LMG 5329 OX=1324332 GN=rpoB PE=3 SV=1			0	21.59	CVGEMAENQFR	Carbamidomethyl(C)@1			0.00158903	1339.57	670.79	1339.56	670.79	2	7	1.1.1.3140.36	50.2604	5698.77	410.51	50.6	0.29	6442.94
2	156.6	156.6	64.78	62.71	61.97	tr|U1TYG9|U1TYG9_PSEFL; tr|A0A0W0HX11|A0A0W0HX11_PSEFL; tr|A0A0A1Z942|A0A0A1Z942_PSEFL	DNA-directed RNA polymerase subunit beta OS=Pseudomonas fluorescens EGD-AQ6 OX=1390371 GN=rpoB PE=3 SV=1; DNA-directed RNA polymerase subunit beta OS=Pseudomonas fluorescens OX=294 GN=rpoB PE=3 SV=1; DNA-directed RNA polymerase subunit beta OS=Pseudomonas fluorescens LMG 5329 OX=1324332 GN=rpoB PE=3 SV=1			0	99	DLNEEFRIVEGATFER			missed R-I@7	0.000274141	1923.93	642.318	1923.93	642.318	3	21	1.1.1.3940.7	88.7483	2330.98	2298.06	88.74	0.29	7933.02
2	156.6	156.6	64.78	62.71	61.97	tr|U1TYG9|U1TYG9_PSEFL; tr|A0A0W0HX11|A0A0W0HX11_PSEFL; tr|A0A0A1Z942|A0A0A1Z942_PSEFL	DNA-directed RNA polymerase subunit beta OS=Pseudomonas fluorescens EGD-AQ6 OX=1390371 GN=rpoB PE=3 SV=1; DNA-directed RNA polymerase subunit beta OS=Pseudomonas fluorescens OX=294 GN=rpoB PE=3 SV=1; DNA-directed RNA polymerase subunit beta OS=Pseudomonas fluorescens LMG 5329 OX=1324332 GN=rpoB PE=3 SV=1			0	59.56	DLNEEFRIVEGATFER			missed R-I@7	0.000274141	1923.93	642.318	1923.93	642.318	3	10	1.1.1.3945.5	88.9882	2330.98	946.09	88.74	0.29	7438.23
2	156.6	156.6	64.78	62.71	61.97	tr|U1TYG9|U1TYG9_PSEFL; tr|A0A0W0HX11|A0A0W0HX11_PSEFL; tr|A0A0A1Z942|A0A0A1Z942_PSEFL	DNA-directed RNA polymerase subunit beta OS=Pseudomonas fluorescens EGD-AQ6 OX=1390371 GN=rpoB PE=3 SV=1; DNA-directed RNA polymerase subunit beta OS=Pseudomonas fluorescens OX=294 GN=rpoB PE=3 SV=1; DNA-directed RNA polymerase subunit beta OS=Pseudomonas fluorescens LMG 5329 OX=1324332 GN=rpoB PE=3 SV=1			0	24.67	DLNEEFRIVEGATFER			missed R-I@7	0.000274141	1923.93	642.318	1923.93	642.318	3	10	1.1.1.3938.10	88.6573	2330.98	1687.47	88.74	0.29	4305.42
2	156.6	156.6	64.78	62.71	61.97	tr|U1TYG9|U1TYG9_PSEFL; tr|A0A0W0HX11|A0A0W0HX11_PSEFL; tr|A0A0A1Z942|A0A0A1Z942_PSEFL	DNA-directed RNA polymerase subunit beta OS=Pseudomonas fluorescens EGD-AQ6 OX=1390371 GN=rpoB PE=3 SV=1; DNA-directed RNA polymerase subunit beta OS=Pseudomonas fluorescens OX=294 GN=rpoB PE=3 SV=1; DNA-directed RNA polymerase subunit beta OS=Pseudomonas fluorescens LMG 5329 OX=1324332 GN=rpoB PE=3 SV=1			0	99	DSGVCVVAR	Carbamidomethyl(C)@5			-0.00364381	961.461	481.738	961.465	481.74	2	14	1.1.1.2871.22	37.3309	9293.72	4328.43	37.54	0.48	9016.84
2	156.6	156.6	64.78	62.71	61.97	tr|U1TYG9|U1TYG9_PSEFL; tr|A0A0W0HX11|A0A0W0HX11_PSEFL; tr|A0A0A1Z942|A0A0A1Z942_PSEFL	DNA-directed RNA polymerase subunit beta OS=Pseudomonas fluorescens EGD-AQ6 OX=1390371 GN=rpoB PE=3 SV=1; DNA-directed RNA polymerase subunit beta OS=Pseudomonas fluorescens OX=294 GN=rpoB PE=3 SV=1; DNA-directed RNA polymerase subunit beta OS=Pseudomonas fluorescens LMG 5329 OX=1324332 GN=rpoB PE=3 SV=1			0	99	DSGVCVVAR	Carbamidomethyl(C)@5			-0.00364381	961.461	481.738	961.465	481.74	2	15	1.1.1.2878.6	37.6652	9293.72	9204.93	37.54	0.48	18126.3
2	156.6	156.6	64.78	62.71	61.97	tr|U1TYG9|U1TYG9_PSEFL; tr|A0A0W0HX11|A0A0W0HX11_PSEFL; tr|A0A0A1Z942|A0A0A1Z942_PSEFL	DNA-directed RNA polymerase subunit beta OS=Pseudomonas fluorescens EGD-AQ6 OX=1390371 GN=rpoB PE=3 SV=1; DNA-directed RNA polymerase subunit beta OS=Pseudomonas fluorescens OX=294 GN=rpoB PE=3 SV=1; DNA-directed RNA polymerase subunit beta OS=Pseudomonas fluorescens LMG 5329 OX=1324332 GN=rpoB PE=3 SV=1			0	99	DSGVCVVAR	Carbamidomethyl(C)@5			-0.00364381	961.461	481.738	961.465	481.74	2	15	1.1.1.2882.9	37.8522	9293.72	3973.8	37.54	0.48	11271.6
2	156.6	156.6	64.78	62.71	61.97	tr|U1TYG9|U1TYG9_PSEFL; tr|A0A0W0HX11|A0A0W0HX11_PSEFL; tr|A0A0A1Z942|A0A0A1Z942_PSEFL	DNA-directed RNA polymerase subunit beta OS=Pseudomonas fluorescens EGD-AQ6 OX=1390371 GN=rpoB PE=3 SV=1; DNA-directed RNA polymerase subunit beta OS=Pseudomonas fluorescens OX=294 GN=rpoB PE=3 SV=1; DNA-directed RNA polymerase subunit beta OS=Pseudomonas fluorescens LMG 5329 OX=1324332 GN=rpoB PE=3 SV=1			0	99	DSGVCVVAR	Carbamidomethyl(C)@5			-0.00364381	961.461	481.738	961.465	481.74	2	13	1.1.1.2882.10	37.8528	9293.72	3954.64	37.54	0.48	8159.9
2	156.6	156.6	64.78	62.71	61.97	tr|U1TYG9|U1TYG9_PSEFL; tr|A0A0W0HX11|A0A0W0HX11_PSEFL; tr|A0A0A1Z942|A0A0A1Z942_PSEFL	DNA-directed RNA polymerase subunit beta OS=Pseudomonas fluorescens EGD-AQ6 OX=1390371 GN=rpoB PE=3 SV=1; DNA-directed RNA polymerase subunit beta OS=Pseudomonas fluorescens OX=294 GN=rpoB PE=3 SV=1; DNA-directed RNA polymerase subunit beta OS=Pseudomonas fluorescens LMG 5329 OX=1324332 GN=rpoB PE=3 SV=1			0	99	DSGVCVVAR	Carbamidomethyl(C)@5			-0.00364381	961.461	481.738	961.465	481.74	2	12	1.1.1.2869.7	37.2199	9293.72	1114.53	37.54	0.48	5452.75
2	156.6	156.6	64.78	62.71	61.97	tr|U1TYG9|U1TYG9_PSEFL; tr|A0A0W0HX11|A0A0W0HX11_PSEFL; tr|A0A0A1Z942|A0A0A1Z942_PSEFL	DNA-directed RNA polymerase subunit beta OS=Pseudomonas fluorescens EGD-AQ6 OX=1390371 GN=rpoB PE=3 SV=1; DNA-directed RNA polymerase subunit beta OS=Pseudomonas fluorescens OX=294 GN=rpoB PE=3 SV=1; DNA-directed RNA polymerase subunit beta OS=Pseudomonas fluorescens LMG 5329 OX=1324332 GN=rpoB PE=3 SV=1			0	98.99	DSGVCVVAR	Carbamidomethyl(C)@5			-0.00364381	961.461	481.738	961.465	481.74	2	8	1.1.1.2873.17	37.4219	9293.72	7642.12	37.54	0.48	3540.57
2	156.6	156.6	64.78	62.71	61.97	tr|U1TYG9|U1TYG9_PSEFL; tr|A0A0W0HX11|A0A0W0HX11_PSEFL; tr|A0A0A1Z942|A0A0A1Z942_PSEFL	DNA-directed RNA polymerase subunit beta OS=Pseudomonas fluorescens EGD-AQ6 OX=1390371 GN=rpoB PE=3 SV=1; DNA-directed RNA polymerase subunit beta OS=Pseudomonas fluorescens OX=294 GN=rpoB PE=3 SV=1; DNA-directed RNA polymerase subunit beta OS=Pseudomonas fluorescens LMG 5329 OX=1324332 GN=rpoB PE=3 SV=1			0	70.22	DSGVCVVAR	Carbamidomethyl(C)@5			-0.00364381	961.461	481.738	961.465	481.74	2	10	1.1.1.2884.7	37.9483	9293.72	2069.15	37.54	0.48	5727.77
2	156.6	156.6	64.78	62.71	61.97	tr|U1TYG9|U1TYG9_PSEFL; tr|A0A0W0HX11|A0A0W0HX11_PSEFL; tr|A0A0A1Z942|A0A0A1Z942_PSEFL	DNA-directed RNA polymerase subunit beta OS=Pseudomonas fluorescens EGD-AQ6 OX=1390371 GN=rpoB PE=3 SV=1; DNA-directed RNA polymerase subunit beta OS=Pseudomonas fluorescens OX=294 GN=rpoB PE=3 SV=1; DNA-directed RNA polymerase subunit beta OS=Pseudomonas fluorescens LMG 5329 OX=1324332 GN=rpoB PE=3 SV=1			0	43.81	DSGVCVVARR	Carbamidomethyl(C)@5; Arg-loss@C-term		missed R-R@9	-0.00364381	961.461	481.738	961.465	481.74	2	15	1.1.1.2871.22	37.3309	9293.72	4328.43	37.54	0.48	9016.84
2	156.6	156.6	64.78	62.71	61.97	tr|U1TYG9|U1TYG9_PSEFL; tr|A0A0W0HX11|A0A0W0HX11_PSEFL; tr|A0A0A1Z942|A0A0A1Z942_PSEFL	DNA-directed RNA polymerase subunit beta OS=Pseudomonas fluorescens EGD-AQ6 OX=1390371 GN=rpoB PE=3 SV=1; DNA-directed RNA polymerase subunit beta OS=Pseudomonas fluorescens OX=294 GN=rpoB PE=3 SV=1; DNA-directed RNA polymerase subunit beta OS=Pseudomonas fluorescens LMG 5329 OX=1324332 GN=rpoB PE=3 SV=1			0	34.73	DSGVCVVARR	Carbamidomethyl(C)@5; Arg-loss@C-term		missed R-R@9	-0.00364381	961.461	481.738	961.465	481.74	2	16	1.1.1.2878.6	37.6652	9293.72	9204.93	37.54	0.48	18126.3
2	156.6	156.6	64.78	62.71	61.97	tr|U1TYG9|U1TYG9_PSEFL; tr|A0A0W0HX11|A0A0W0HX11_PSEFL; tr|A0A0A1Z942|A0A0A1Z942_PSEFL	DNA-directed RNA polymerase subunit beta OS=Pseudomonas fluorescens EGD-AQ6 OX=1390371 GN=rpoB PE=3 SV=1; DNA-directed RNA polymerase subunit beta OS=Pseudomonas fluorescens OX=294 GN=rpoB PE=3 SV=1; DNA-directed RNA polymerase subunit beta OS=Pseudomonas fluorescens LMG 5329 OX=1324332 GN=rpoB PE=3 SV=1			0	96.85	EFFGSSQLSQFMDQNNPLSEITHKR			missed K-R@24	0.0111668	2939.4	735.857	2939.39	735.854	4	19	1.1.1.4135.14	98.241	1023.32	1007.33	98.26	0.3	5275.65
2	156.6	156.6	64.78	62.71	61.97	tr|U1TYG9|U1TYG9_PSEFL; tr|A0A0W0HX11|A0A0W0HX11_PSEFL; tr|A0A0A1Z942|A0A0A1Z942_PSEFL	DNA-directed RNA polymerase subunit beta OS=Pseudomonas fluorescens EGD-AQ6 OX=1390371 GN=rpoB PE=3 SV=1; DNA-directed RNA polymerase subunit beta OS=Pseudomonas fluorescens OX=294 GN=rpoB PE=3 SV=1; DNA-directed RNA polymerase subunit beta OS=Pseudomonas fluorescens LMG 5329 OX=1324332 GN=rpoB PE=3 SV=1			0	50.69	EFFGSSQLSQFMDQNNPLSEITHKR	Arg-loss@C-term		missed K-R@24	0.00393604	2783.29	928.771	2783.29	928.769	3	29	1.1.1.4205.11	101.679	4812.02	1451.36	101.84	0.19	4933.79
2	156.6	156.6	64.78	62.71	61.97	tr|U1TYG9|U1TYG9_PSEFL; tr|A0A0W0HX11|A0A0W0HX11_PSEFL; tr|A0A0A1Z942|A0A0A1Z942_PSEFL	DNA-directed RNA polymerase subunit beta OS=Pseudomonas fluorescens EGD-AQ6 OX=1390371 GN=rpoB PE=3 SV=1; DNA-directed RNA polymerase subunit beta OS=Pseudomonas fluorescens OX=294 GN=rpoB PE=3 SV=1; DNA-directed RNA polymerase subunit beta OS=Pseudomonas fluorescens LMG 5329 OX=1324332 GN=rpoB PE=3 SV=1			0	17.79	EFFGSSQLSQFMDQNNPLSEITHKR			missed K-R@24	0.0111668	2939.4	735.857	2939.39	735.854	4	10	1.1.1.4134.8	98.1786	1023.32	850.99	98.26	0.3	5352.13
2	156.6	156.6	64.78	62.71	61.97	tr|U1TYG9|U1TYG9_PSEFL; tr|A0A0W0HX11|A0A0W0HX11_PSEFL; tr|A0A0A1Z942|A0A0A1Z942_PSEFL	DNA-directed RNA polymerase subunit beta OS=Pseudomonas fluorescens EGD-AQ6 OX=1390371 GN=rpoB PE=3 SV=1; DNA-directed RNA polymerase subunit beta OS=Pseudomonas fluorescens OX=294 GN=rpoB PE=3 SV=1; DNA-directed RNA polymerase subunit beta OS=Pseudomonas fluorescens LMG 5329 OX=1324332 GN=rpoB PE=3 SV=1			0	99	ELEVPLDYVLGR				-0.00442111	1401.75	701.88	1401.75	701.882	2	14	1.1.1.4061.12	94.6507	1962.81	1069.08	94.82	0.29	9022.5
2	156.6	156.6	64.78	62.71	61.97	tr|U1TYG9|U1TYG9_PSEFL; tr|A0A0W0HX11|A0A0W0HX11_PSEFL; tr|A0A0A1Z942|A0A0A1Z942_PSEFL	DNA-directed RNA polymerase subunit beta OS=Pseudomonas fluorescens EGD-AQ6 OX=1390371 GN=rpoB PE=3 SV=1; DNA-directed RNA polymerase subunit beta OS=Pseudomonas fluorescens OX=294 GN=rpoB PE=3 SV=1; DNA-directed RNA polymerase subunit beta OS=Pseudomonas fluorescens LMG 5329 OX=1324332 GN=rpoB PE=3 SV=1			0	97.68	ELEVPLDYVLGR				-0.00246804	1401.75	701.881	1401.75	701.882	2	12	1.1.1.4069.4	95.0229	2023.69	166.44	94.72	0.29	5520.3
2	156.6	156.6	64.78	62.71	61.97	tr|U1TYG9|U1TYG9_PSEFL; tr|A0A0W0HX11|A0A0W0HX11_PSEFL; tr|A0A0A1Z942|A0A0A1Z942_PSEFL	DNA-directed RNA polymerase subunit beta OS=Pseudomonas fluorescens EGD-AQ6 OX=1390371 GN=rpoB PE=3 SV=1; DNA-directed RNA polymerase subunit beta OS=Pseudomonas fluorescens OX=294 GN=rpoB PE=3 SV=1; DNA-directed RNA polymerase subunit beta OS=Pseudomonas fluorescens LMG 5329 OX=1324332 GN=rpoB PE=3 SV=1			0	99	FLHEIYNEIGGRNEELDTFSDQEILDLAK			missed R-N@12	0.00967847	3407.66	852.923	3407.65	852.92	4	18	1.1.1.4081.19	95.6206	1693.34	879.75	95.39	0.57	9340.47
2	156.6	156.6	64.78	62.71	61.97	tr|U1TYG9|U1TYG9_PSEFL; tr|A0A0W0HX11|A0A0W0HX11_PSEFL; tr|A0A0A1Z942|A0A0A1Z942_PSEFL	DNA-directed RNA polymerase subunit beta OS=Pseudomonas fluorescens EGD-AQ6 OX=1390371 GN=rpoB PE=3 SV=1; DNA-directed RNA polymerase subunit beta OS=Pseudomonas fluorescens OX=294 GN=rpoB PE=3 SV=1; DNA-directed RNA polymerase subunit beta OS=Pseudomonas fluorescens LMG 5329 OX=1324332 GN=rpoB PE=3 SV=1			0	99	GETQLTPEEK				-0.00265711	1130.54	566.279	1130.55	566.28	2	11	1.1.1.2772.17	32.5592	4120.12	1093.12	32.19	0.38	3319.59
2	156.6	156.6	64.78	62.71	61.97	tr|U1TYG9|U1TYG9_PSEFL; tr|A0A0W0HX11|A0A0W0HX11_PSEFL; tr|A0A0A1Z942|A0A0A1Z942_PSEFL	DNA-directed RNA polymerase subunit beta OS=Pseudomonas fluorescens EGD-AQ6 OX=1390371 GN=rpoB PE=3 SV=1; DNA-directed RNA polymerase subunit beta OS=Pseudomonas fluorescens OX=294 GN=rpoB PE=3 SV=1; DNA-directed RNA polymerase subunit beta OS=Pseudomonas fluorescens LMG 5329 OX=1324332 GN=rpoB PE=3 SV=1			0	99	GETQLTPEEK				-0.00265711	1130.54	566.279	1130.55	566.28	2	13	1.1.1.2760.12	31.9887	4120.12	1277.04	32.19	0.38	5370.64
2	156.6	156.6	64.78	62.71	61.97	tr|U1TYG9|U1TYG9_PSEFL; tr|A0A0W0HX11|A0A0W0HX11_PSEFL; tr|A0A0A1Z942|A0A0A1Z942_PSEFL	DNA-directed RNA polymerase subunit beta OS=Pseudomonas fluorescens EGD-AQ6 OX=1390371 GN=rpoB PE=3 SV=1; DNA-directed RNA polymerase subunit beta OS=Pseudomonas fluorescens OX=294 GN=rpoB PE=3 SV=1; DNA-directed RNA polymerase subunit beta OS=Pseudomonas fluorescens LMG 5329 OX=1324332 GN=rpoB PE=3 SV=1			0	99	GETQLTPEEK	Deamidated(Q)@4			0.0151375	1131.54	566.78	1131.53	566.772	2	12	1.1.1.2761.14	32.0346	2546.77	1611.6	32.1	0.38	4555.38
2	156.6	156.6	64.78	62.71	61.97	tr|U1TYG9|U1TYG9_PSEFL; tr|A0A0W0HX11|A0A0W0HX11_PSEFL; tr|A0A0A1Z942|A0A0A1Z942_PSEFL	DNA-directed RNA polymerase subunit beta OS=Pseudomonas fluorescens EGD-AQ6 OX=1390371 GN=rpoB PE=3 SV=1; DNA-directed RNA polymerase subunit beta OS=Pseudomonas fluorescens OX=294 GN=rpoB PE=3 SV=1; DNA-directed RNA polymerase subunit beta OS=Pseudomonas fluorescens LMG 5329 OX=1324332 GN=rpoB PE=3 SV=1			0	42.62	GETQLTPEEKLLR			missed K-L@10	-0.00451994	1512.81	505.277	1512.81	505.279	3	9	1.1.1.3291.32	57.4772	5056.41	3625.07	57.4	0.2	15566.2
2	156.6	156.6	64.78	62.71	61.97	tr|U1TYG9|U1TYG9_PSEFL; tr|A0A0W0HX11|A0A0W0HX11_PSEFL; tr|A0A0A1Z942|A0A0A1Z942_PSEFL	DNA-directed RNA polymerase subunit beta OS=Pseudomonas fluorescens EGD-AQ6 OX=1390371 GN=rpoB PE=3 SV=1; DNA-directed RNA polymerase subunit beta OS=Pseudomonas fluorescens OX=294 GN=rpoB PE=3 SV=1; DNA-directed RNA polymerase subunit beta OS=Pseudomonas fluorescens LMG 5329 OX=1324332 GN=rpoB PE=3 SV=1			0	42.37	GETQLTPEEKLLR			missed K-L@10	-0.00685141	1512.81	757.411	1512.81	757.415	2	11	1.1.1.3288.18	57.3427	1441.45	1259.11	57.35	0.24	10090.2
2	156.6	156.6	64.78	62.71	61.97	tr|U1TYG9|U1TYG9_PSEFL; tr|A0A0W0HX11|A0A0W0HX11_PSEFL; tr|A0A0A1Z942|A0A0A1Z942_PSEFL	DNA-directed RNA polymerase subunit beta OS=Pseudomonas fluorescens EGD-AQ6 OX=1390371 GN=rpoB PE=3 SV=1; DNA-directed RNA polymerase subunit beta OS=Pseudomonas fluorescens OX=294 GN=rpoB PE=3 SV=1; DNA-directed RNA polymerase subunit beta OS=Pseudomonas fluorescens LMG 5329 OX=1324332 GN=rpoB PE=3 SV=1			0	35.03	GETQLTPEEKLLR			missed K-L@10	-0.00451994	1512.81	505.277	1512.81	505.279	3	11	1.1.1.3287.14	57.2715	5056.41	2885.8	57.4	0.2	14689.1
2	156.6	156.6	64.78	62.71	61.97	tr|U1TYG9|U1TYG9_PSEFL; tr|A0A0W0HX11|A0A0W0HX11_PSEFL; tr|A0A0A1Z942|A0A0A1Z942_PSEFL	DNA-directed RNA polymerase subunit beta OS=Pseudomonas fluorescens EGD-AQ6 OX=1390371 GN=rpoB PE=3 SV=1; DNA-directed RNA polymerase subunit beta OS=Pseudomonas fluorescens OX=294 GN=rpoB PE=3 SV=1; DNA-directed RNA polymerase subunit beta OS=Pseudomonas fluorescens LMG 5329 OX=1324332 GN=rpoB PE=3 SV=1			0	99	GGVPMATPVFDGAK				0.000728527	1345.67	673.843	1345.67	673.842	2	12	1.1.1.3494.33	67.2375	4210.65	2229.7	67.39	0.24	13801.3
2	156.6	156.6	64.78	62.71	61.97	tr|U1TYG9|U1TYG9_PSEFL; tr|A0A0W0HX11|A0A0W0HX11_PSEFL; tr|A0A0A1Z942|A0A0A1Z942_PSEFL	DNA-directed RNA polymerase subunit beta OS=Pseudomonas fluorescens EGD-AQ6 OX=1390371 GN=rpoB PE=3 SV=1; DNA-directed RNA polymerase subunit beta OS=Pseudomonas fluorescens OX=294 GN=rpoB PE=3 SV=1; DNA-directed RNA polymerase subunit beta OS=Pseudomonas fluorescens LMG 5329 OX=1324332 GN=rpoB PE=3 SV=1			0	26.16	GGVPMATPVFDGAK				0.000728527	1345.67	673.843	1345.67	673.842	2	9	1.1.1.3492.9	67.1292	4210.65	888.07	67.39	0.24	7335.19
2	156.6	156.6	64.78	62.71	61.97	tr|U1TYG9|U1TYG9_PSEFL; tr|A0A0W0HX11|A0A0W0HX11_PSEFL; tr|A0A0A1Z942|A0A0A1Z942_PSEFL	DNA-directed RNA polymerase subunit beta OS=Pseudomonas fluorescens EGD-AQ6 OX=1390371 GN=rpoB PE=3 SV=1; DNA-directed RNA polymerase subunit beta OS=Pseudomonas fluorescens OX=294 GN=rpoB PE=3 SV=1; DNA-directed RNA polymerase subunit beta OS=Pseudomonas fluorescens LMG 5329 OX=1324332 GN=rpoB PE=3 SV=1			0	97	GGVPMATPVFDGAKESEIK			missed K-E@14	0.00252949	1931.97	644.997	1931.97	644.996	3	12	1.1.1.3505.17	67.7588	11615.7	2052.06	67.98	0.24	6649.59
2	156.6	156.6	64.78	62.71	61.97	tr|U1TYG9|U1TYG9_PSEFL; tr|A0A0W0HX11|A0A0W0HX11_PSEFL; tr|A0A0A1Z942|A0A0A1Z942_PSEFL	DNA-directed RNA polymerase subunit beta OS=Pseudomonas fluorescens EGD-AQ6 OX=1390371 GN=rpoB PE=3 SV=1; DNA-directed RNA polymerase subunit beta OS=Pseudomonas fluorescens OX=294 GN=rpoB PE=3 SV=1; DNA-directed RNA polymerase subunit beta OS=Pseudomonas fluorescens LMG 5329 OX=1324332 GN=rpoB PE=3 SV=1			0	90.29	GGVPMATPVFDGAKESEIK			missed K-E@14	0.00252949	1931.97	644.997	1931.97	644.996	3	14	1.1.1.3516.16	68.2936	11615.7	2044.22	67.98	0.24	11362.9
2	156.6	156.6	64.78	62.71	61.97	tr|U1TYG9|U1TYG9_PSEFL; tr|A0A0W0HX11|A0A0W0HX11_PSEFL; tr|A0A0A1Z942|A0A0A1Z942_PSEFL	DNA-directed RNA polymerase subunit beta OS=Pseudomonas fluorescens EGD-AQ6 OX=1390371 GN=rpoB PE=3 SV=1; DNA-directed RNA polymerase subunit beta OS=Pseudomonas fluorescens OX=294 GN=rpoB PE=3 SV=1; DNA-directed RNA polymerase subunit beta OS=Pseudomonas fluorescens LMG 5329 OX=1324332 GN=rpoB PE=3 SV=1			0	46.35	GGVPMATPVFDGAKESEIK			missed K-E@14	0.00252949	1931.97	644.997	1931.97	644.996	3	12	1.1.1.3517.27	68.352	11615.7	1568.45	67.98	0.24	8827.19
2	156.6	156.6	64.78	62.71	61.97	tr|U1TYG9|U1TYG9_PSEFL; tr|A0A0W0HX11|A0A0W0HX11_PSEFL; tr|A0A0A1Z942|A0A0A1Z942_PSEFL	DNA-directed RNA polymerase subunit beta OS=Pseudomonas fluorescens EGD-AQ6 OX=1390371 GN=rpoB PE=3 SV=1; DNA-directed RNA polymerase subunit beta OS=Pseudomonas fluorescens OX=294 GN=rpoB PE=3 SV=1; DNA-directed RNA polymerase subunit beta OS=Pseudomonas fluorescens LMG 5329 OX=1324332 GN=rpoB PE=3 SV=1			0	99	GGVPMATPVFDGAKESEIKAMLK			missed K-E@14; missed K-A@19	-0.0046842	2375.22	792.747	2375.22	792.748	3	17	1.1.1.3784.17	81.2291	1587.8	1411.67	81.19	0.24	6402.66
2	156.6	156.6	64.78	62.71	61.97	tr|U1TYG9|U1TYG9_PSEFL; tr|A0A0W0HX11|A0A0W0HX11_PSEFL; tr|A0A0A1Z942|A0A0A1Z942_PSEFL	DNA-directed RNA polymerase subunit beta OS=Pseudomonas fluorescens EGD-AQ6 OX=1390371 GN=rpoB PE=3 SV=1; DNA-directed RNA polymerase subunit beta OS=Pseudomonas fluorescens OX=294 GN=rpoB PE=3 SV=1; DNA-directed RNA polymerase subunit beta OS=Pseudomonas fluorescens LMG 5329 OX=1324332 GN=rpoB PE=3 SV=1			0	99	GGVPMATPVFDGAKESEIKAMLK			missed K-E@14; missed K-A@19	0.000558085	2375.22	594.813	2375.22	594.813	4	15	1.1.1.3789.4	81.4414	5893.45	1650.85	81.24	0.24	4223.35
2	156.6	156.6	64.78	62.71	61.97	tr|U1TYG9|U1TYG9_PSEFL; tr|A0A0W0HX11|A0A0W0HX11_PSEFL; tr|A0A0A1Z942|A0A0A1Z942_PSEFL	DNA-directed RNA polymerase subunit beta OS=Pseudomonas fluorescens EGD-AQ6 OX=1390371 GN=rpoB PE=3 SV=1; DNA-directed RNA polymerase subunit beta OS=Pseudomonas fluorescens OX=294 GN=rpoB PE=3 SV=1; DNA-directed RNA polymerase subunit beta OS=Pseudomonas fluorescens LMG 5329 OX=1324332 GN=rpoB PE=3 SV=1			0	99	GIVDDIDHLGNR				0.00215335	1322.66	441.894	1322.66	441.893	3	10	1.1.1.3510.6	67.9853	4586.44	3268.62	68.17	0.44	4767.27
2	156.6	156.6	64.78	62.71	61.97	tr|U1TYG9|U1TYG9_PSEFL; tr|A0A0W0HX11|A0A0W0HX11_PSEFL; tr|A0A0A1Z942|A0A0A1Z942_PSEFL	DNA-directed RNA polymerase subunit beta OS=Pseudomonas fluorescens EGD-AQ6 OX=1390371 GN=rpoB PE=3 SV=1; DNA-directed RNA polymerase subunit beta OS=Pseudomonas fluorescens OX=294 GN=rpoB PE=3 SV=1; DNA-directed RNA polymerase subunit beta OS=Pseudomonas fluorescens LMG 5329 OX=1324332 GN=rpoB PE=3 SV=1			0	99	GIVDDIDHLGNR				0.00215335	1322.66	441.894	1322.66	441.893	3	11	1.1.1.3519.5	68.4243	4586.44	2199.69	68.17	0.44	4529.33
2	156.6	156.6	64.78	62.71	61.97	tr|U1TYG9|U1TYG9_PSEFL; tr|A0A0W0HX11|A0A0W0HX11_PSEFL; tr|A0A0A1Z942|A0A0A1Z942_PSEFL	DNA-directed RNA polymerase subunit beta OS=Pseudomonas fluorescens EGD-AQ6 OX=1390371 GN=rpoB PE=3 SV=1; DNA-directed RNA polymerase subunit beta OS=Pseudomonas fluorescens OX=294 GN=rpoB PE=3 SV=1; DNA-directed RNA polymerase subunit beta OS=Pseudomonas fluorescens LMG 5329 OX=1324332 GN=rpoB PE=3 SV=1			0	17.94	GIVDDIDHLGNR				0.00215335	1322.66	441.894	1322.66	441.893	3	7	1.1.1.3527.5	68.8133	4586.44	384.4	68.17	0.44	1578.23
2	156.6	156.6	64.78	62.71	61.97	tr|U1TYG9|U1TYG9_PSEFL; tr|A0A0W0HX11|A0A0W0HX11_PSEFL; tr|A0A0A1Z942|A0A0A1Z942_PSEFL	DNA-directed RNA polymerase subunit beta OS=Pseudomonas fluorescens EGD-AQ6 OX=1390371 GN=rpoB PE=3 SV=1; DNA-directed RNA polymerase subunit beta OS=Pseudomonas fluorescens OX=294 GN=rpoB PE=3 SV=1; DNA-directed RNA polymerase subunit beta OS=Pseudomonas fluorescens LMG 5329 OX=1324332 GN=rpoB PE=3 SV=1			0	99	GSWLDFEFDPKDCVFVR	Carbamidomethyl(C)@13		missed K-D@11	0.00112386	2115.97	706.332	2115.97	706.331	3	19	1.1.1.4132.7	98.0758	4912.23	4048.2	98.16	0.3	12203.1
2	156.6	156.6	64.78	62.71	61.97	tr|U1TYG9|U1TYG9_PSEFL; tr|A0A0W0HX11|A0A0W0HX11_PSEFL; tr|A0A0A1Z942|A0A0A1Z942_PSEFL	DNA-directed RNA polymerase subunit beta OS=Pseudomonas fluorescens EGD-AQ6 OX=1390371 GN=rpoB PE=3 SV=1; DNA-directed RNA polymerase subunit beta OS=Pseudomonas fluorescens OX=294 GN=rpoB PE=3 SV=1; DNA-directed RNA polymerase subunit beta OS=Pseudomonas fluorescens LMG 5329 OX=1324332 GN=rpoB PE=3 SV=1			0	99	GTVIDVQVFTR				-0.00249902	1233.67	617.842	1233.67	617.843	2	18	1.1.1.3671.3	75.7598	6867.65	6799.71	75.75	0.29	39372.6
2	156.6	156.6	64.78	62.71	61.97	tr|U1TYG9|U1TYG9_PSEFL; tr|A0A0W0HX11|A0A0W0HX11_PSEFL; tr|A0A0A1Z942|A0A0A1Z942_PSEFL	DNA-directed RNA polymerase subunit beta OS=Pseudomonas fluorescens EGD-AQ6 OX=1390371 GN=rpoB PE=3 SV=1; DNA-directed RNA polymerase subunit beta OS=Pseudomonas fluorescens OX=294 GN=rpoB PE=3 SV=1; DNA-directed RNA polymerase subunit beta OS=Pseudomonas fluorescens LMG 5329 OX=1324332 GN=rpoB PE=3 SV=1			0	99	GTVIDVQVFTR				-0.00249902	1233.67	617.842	1233.67	617.843	2	17	1.1.1.3674.15	75.9158	6867.65	3471.5	75.75	0.29	27501.7
2	156.6	156.6	64.78	62.71	61.97	tr|U1TYG9|U1TYG9_PSEFL; tr|A0A0W0HX11|A0A0W0HX11_PSEFL; tr|A0A0A1Z942|A0A0A1Z942_PSEFL	DNA-directed RNA polymerase subunit beta OS=Pseudomonas fluorescens EGD-AQ6 OX=1390371 GN=rpoB PE=3 SV=1; DNA-directed RNA polymerase subunit beta OS=Pseudomonas fluorescens OX=294 GN=rpoB PE=3 SV=1; DNA-directed RNA polymerase subunit beta OS=Pseudomonas fluorescens LMG 5329 OX=1324332 GN=rpoB PE=3 SV=1			0	99	GTVIDVQVFTR				-0.00249902	1233.67	617.842	1233.67	617.843	2	17	1.1.1.3676.7	76.0106	6867.65	1638.65	75.75	0.29	13609.2
2	156.6	156.6	64.78	62.71	61.97	tr|U1TYG9|U1TYG9_PSEFL; tr|A0A0W0HX11|A0A0W0HX11_PSEFL; tr|A0A0A1Z942|A0A0A1Z942_PSEFL	DNA-directed RNA polymerase subunit beta OS=Pseudomonas fluorescens EGD-AQ6 OX=1390371 GN=rpoB PE=3 SV=1; DNA-directed RNA polymerase subunit beta OS=Pseudomonas fluorescens OX=294 GN=rpoB PE=3 SV=1; DNA-directed RNA polymerase subunit beta OS=Pseudomonas fluorescens LMG 5329 OX=1324332 GN=rpoB PE=3 SV=1			0	98.43	GTVIDVQVFTR				-0.00249902	1233.67	617.842	1233.67	617.843	2	16	1.1.1.3674.14	75.9151	6867.65	3489.42	75.75	0.29	30946.9
2	156.6	156.6	64.78	62.71	61.97	tr|U1TYG9|U1TYG9_PSEFL; tr|A0A0W0HX11|A0A0W0HX11_PSEFL; tr|A0A0A1Z942|A0A0A1Z942_PSEFL	DNA-directed RNA polymerase subunit beta OS=Pseudomonas fluorescens EGD-AQ6 OX=1390371 GN=rpoB PE=3 SV=1; DNA-directed RNA polymerase subunit beta OS=Pseudomonas fluorescens OX=294 GN=rpoB PE=3 SV=1; DNA-directed RNA polymerase subunit beta OS=Pseudomonas fluorescens LMG 5329 OX=1324332 GN=rpoB PE=3 SV=1			0	99	GVTYAVPLRVK			missed R-V@9	-0.00403818	1201.71	601.864	1201.72	601.866	2	14	1.1.1.3327.28	59.2099	4440.24	4056.56	59.18	0.24	16523
2	156.6	156.6	64.78	62.71	61.97	tr|U1TYG9|U1TYG9_PSEFL; tr|A0A0W0HX11|A0A0W0HX11_PSEFL; tr|A0A0A1Z942|A0A0A1Z942_PSEFL	DNA-directed RNA polymerase subunit beta OS=Pseudomonas fluorescens EGD-AQ6 OX=1390371 GN=rpoB PE=3 SV=1; DNA-directed RNA polymerase subunit beta OS=Pseudomonas fluorescens OX=294 GN=rpoB PE=3 SV=1; DNA-directed RNA polymerase subunit beta OS=Pseudomonas fluorescens LMG 5329 OX=1324332 GN=rpoB PE=3 SV=1			0	99	GVTYAVPLRVK			missed R-V@9	-0.00467048	1201.71	401.579	1201.72	401.58	3	12	1.1.1.3329.2	59.2781	9380.64	6403.96	59.18	0.19	23776.8
2	156.6	156.6	64.78	62.71	61.97	tr|U1TYG9|U1TYG9_PSEFL; tr|A0A0W0HX11|A0A0W0HX11_PSEFL; tr|A0A0A1Z942|A0A0A1Z942_PSEFL	DNA-directed RNA polymerase subunit beta OS=Pseudomonas fluorescens EGD-AQ6 OX=1390371 GN=rpoB PE=3 SV=1; DNA-directed RNA polymerase subunit beta OS=Pseudomonas fluorescens OX=294 GN=rpoB PE=3 SV=1; DNA-directed RNA polymerase subunit beta OS=Pseudomonas fluorescens LMG 5329 OX=1324332 GN=rpoB PE=3 SV=1			0	99	GVTYAVPLRVK			missed R-V@9	-0.00403818	1201.71	601.864	1201.72	601.866	2	11	1.1.1.3327.27	59.2079	4440.24	4079.45	59.18	0.24	10825
2	156.6	156.6	64.78	62.71	61.97	tr|U1TYG9|U1TYG9_PSEFL; tr|A0A0W0HX11|A0A0W0HX11_PSEFL; tr|A0A0A1Z942|A0A0A1Z942_PSEFL	DNA-directed RNA polymerase subunit beta OS=Pseudomonas fluorescens EGD-AQ6 OX=1390371 GN=rpoB PE=3 SV=1; DNA-directed RNA polymerase subunit beta OS=Pseudomonas fluorescens OX=294 GN=rpoB PE=3 SV=1; DNA-directed RNA polymerase subunit beta OS=Pseudomonas fluorescens LMG 5329 OX=1324332 GN=rpoB PE=3 SV=1			0	99	HINQIEK				-0.00139909	880.475	441.245	880.477	441.246	2	9	1.1.1.2560.7	22.3124	2409.98	973.13	23.07	0.92	4288.38
2	156.6	156.6	64.78	62.71	61.97	tr|U1TYG9|U1TYG9_PSEFL; tr|A0A0W0HX11|A0A0W0HX11_PSEFL; tr|A0A0A1Z942|A0A0A1Z942_PSEFL	DNA-directed RNA polymerase subunit beta OS=Pseudomonas fluorescens EGD-AQ6 OX=1390371 GN=rpoB PE=3 SV=1; DNA-directed RNA polymerase subunit beta OS=Pseudomonas fluorescens OX=294 GN=rpoB PE=3 SV=1; DNA-directed RNA polymerase subunit beta OS=Pseudomonas fluorescens LMG 5329 OX=1324332 GN=rpoB PE=3 SV=1			0	99	HINQIEK				-0.00139909	880.475	441.245	880.477	441.246	2	9	1.1.1.2577.12	23.1442	2409.98	2341.97	23.07	0.92	5928.25
2	156.6	156.6	64.78	62.71	61.97	tr|U1TYG9|U1TYG9_PSEFL; tr|A0A0W0HX11|A0A0W0HX11_PSEFL; tr|A0A0A1Z942|A0A0A1Z942_PSEFL	DNA-directed RNA polymerase subunit beta OS=Pseudomonas fluorescens EGD-AQ6 OX=1390371 GN=rpoB PE=3 SV=1; DNA-directed RNA polymerase subunit beta OS=Pseudomonas fluorescens OX=294 GN=rpoB PE=3 SV=1; DNA-directed RNA polymerase subunit beta OS=Pseudomonas fluorescens LMG 5329 OX=1324332 GN=rpoB PE=3 SV=1			0	99	HINQIEK				-0.00139909	880.475	441.245	880.477	441.246	2	10	1.1.1.2579.8	23.2325	2409.98	2308.64	23.07	0.92	5590.19
2	156.6	156.6	64.78	62.71	61.97	tr|U1TYG9|U1TYG9_PSEFL; tr|A0A0W0HX11|A0A0W0HX11_PSEFL; tr|A0A0A1Z942|A0A0A1Z942_PSEFL	DNA-directed RNA polymerase subunit beta OS=Pseudomonas fluorescens EGD-AQ6 OX=1390371 GN=rpoB PE=3 SV=1; DNA-directed RNA polymerase subunit beta OS=Pseudomonas fluorescens OX=294 GN=rpoB PE=3 SV=1; DNA-directed RNA polymerase subunit beta OS=Pseudomonas fluorescens LMG 5329 OX=1324332 GN=rpoB PE=3 SV=1			0	99	HINQIEK				-0.00139909	880.475	441.245	880.477	441.246	2	10	1.1.1.2579.9	23.2345	2409.98	2310.42	23.07	0.92	5919.04
2	156.6	156.6	64.78	62.71	61.97	tr|U1TYG9|U1TYG9_PSEFL; tr|A0A0W0HX11|A0A0W0HX11_PSEFL; tr|A0A0A1Z942|A0A0A1Z942_PSEFL	DNA-directed RNA polymerase subunit beta OS=Pseudomonas fluorescens EGD-AQ6 OX=1390371 GN=rpoB PE=3 SV=1; DNA-directed RNA polymerase subunit beta OS=Pseudomonas fluorescens OX=294 GN=rpoB PE=3 SV=1; DNA-directed RNA polymerase subunit beta OS=Pseudomonas fluorescens LMG 5329 OX=1324332 GN=rpoB PE=3 SV=1			0	99	HINQIEK				-0.00139909	880.475	441.245	880.477	441.246	2	10	1.1.1.2580.7	23.283	2409.98	2359.33	23.07	0.92	6613.46
2	156.6	156.6	64.78	62.71	61.97	tr|U1TYG9|U1TYG9_PSEFL; tr|A0A0W0HX11|A0A0W0HX11_PSEFL; tr|A0A0A1Z942|A0A0A1Z942_PSEFL	DNA-directed RNA polymerase subunit beta OS=Pseudomonas fluorescens EGD-AQ6 OX=1390371 GN=rpoB PE=3 SV=1; DNA-directed RNA polymerase subunit beta OS=Pseudomonas fluorescens OX=294 GN=rpoB PE=3 SV=1; DNA-directed RNA polymerase subunit beta OS=Pseudomonas fluorescens LMG 5329 OX=1324332 GN=rpoB PE=3 SV=1			0	99	HINQIEK				-0.00139909	880.475	441.245	880.477	441.246	2	9	1.1.1.2583.10	23.4322	3007.44	2928.62	23.46	0.24	5727.85
2	156.6	156.6	64.78	62.71	61.97	tr|U1TYG9|U1TYG9_PSEFL; tr|A0A0W0HX11|A0A0W0HX11_PSEFL; tr|A0A0A1Z942|A0A0A1Z942_PSEFL	DNA-directed RNA polymerase subunit beta OS=Pseudomonas fluorescens EGD-AQ6 OX=1390371 GN=rpoB PE=3 SV=1; DNA-directed RNA polymerase subunit beta OS=Pseudomonas fluorescens OX=294 GN=rpoB PE=3 SV=1; DNA-directed RNA polymerase subunit beta OS=Pseudomonas fluorescens LMG 5329 OX=1324332 GN=rpoB PE=3 SV=1			0	99	HINQIEK				-0.00139909	880.475	441.245	880.477	441.246	2	10	1.1.1.2584.7	23.4727	3007.44	2994.14	23.46	0.24	8623.83
2	156.6	156.6	64.78	62.71	61.97	tr|U1TYG9|U1TYG9_PSEFL; tr|A0A0W0HX11|A0A0W0HX11_PSEFL; tr|A0A0A1Z942|A0A0A1Z942_PSEFL	DNA-directed RNA polymerase subunit beta OS=Pseudomonas fluorescens EGD-AQ6 OX=1390371 GN=rpoB PE=3 SV=1; DNA-directed RNA polymerase subunit beta OS=Pseudomonas fluorescens OX=294 GN=rpoB PE=3 SV=1; DNA-directed RNA polymerase subunit beta OS=Pseudomonas fluorescens LMG 5329 OX=1324332 GN=rpoB PE=3 SV=1			0	99	HINQIEK				-0.00139909	880.475	441.245	880.477	441.246	2	10	1.1.1.2591.14	23.8256	3006.03	2972.88	23.75	1.26	6811.17
2	156.6	156.6	64.78	62.71	61.97	tr|U1TYG9|U1TYG9_PSEFL; tr|A0A0W0HX11|A0A0W0HX11_PSEFL; tr|A0A0A1Z942|A0A0A1Z942_PSEFL	DNA-directed RNA polymerase subunit beta OS=Pseudomonas fluorescens EGD-AQ6 OX=1390371 GN=rpoB PE=3 SV=1; DNA-directed RNA polymerase subunit beta OS=Pseudomonas fluorescens OX=294 GN=rpoB PE=3 SV=1; DNA-directed RNA polymerase subunit beta OS=Pseudomonas fluorescens LMG 5329 OX=1324332 GN=rpoB PE=3 SV=1			0	99	HINQIEK				-0.00139909	880.475	441.245	880.477	441.246	2	9	1.1.1.2599.13	24.2101	3006.03	1958.96	23.75	1.26	6137.98
2	156.6	156.6	64.78	62.71	61.97	tr|U1TYG9|U1TYG9_PSEFL; tr|A0A0W0HX11|A0A0W0HX11_PSEFL; tr|A0A0A1Z942|A0A0A1Z942_PSEFL	DNA-directed RNA polymerase subunit beta OS=Pseudomonas fluorescens EGD-AQ6 OX=1390371 GN=rpoB PE=3 SV=1; DNA-directed RNA polymerase subunit beta OS=Pseudomonas fluorescens OX=294 GN=rpoB PE=3 SV=1; DNA-directed RNA polymerase subunit beta OS=Pseudomonas fluorescens LMG 5329 OX=1324332 GN=rpoB PE=3 SV=1			0	78.02	HINQIEK				-0.00139909	880.475	441.245	880.477	441.246	2	8	1.1.1.2588.11	23.6745	3006.03	2991.81	23.75	1.26	7638.39
2	156.6	156.6	64.78	62.71	61.97	tr|U1TYG9|U1TYG9_PSEFL; tr|A0A0W0HX11|A0A0W0HX11_PSEFL; tr|A0A0A1Z942|A0A0A1Z942_PSEFL	DNA-directed RNA polymerase subunit beta OS=Pseudomonas fluorescens EGD-AQ6 OX=1390371 GN=rpoB PE=3 SV=1; DNA-directed RNA polymerase subunit beta OS=Pseudomonas fluorescens OX=294 GN=rpoB PE=3 SV=1; DNA-directed RNA polymerase subunit beta OS=Pseudomonas fluorescens LMG 5329 OX=1324332 GN=rpoB PE=3 SV=1			0	75.2	HINQIEK				-0.00280287	880.474	441.244	880.477	441.246	2	7	1.1.1.2566.7	22.602	1828.02	1796.27	22.73	0.24	6004.23
2	156.6	156.6	64.78	62.71	61.97	tr|U1TYG9|U1TYG9_PSEFL; tr|A0A0W0HX11|A0A0W0HX11_PSEFL; tr|A0A0A1Z942|A0A0A1Z942_PSEFL	DNA-directed RNA polymerase subunit beta OS=Pseudomonas fluorescens EGD-AQ6 OX=1390371 GN=rpoB PE=3 SV=1; DNA-directed RNA polymerase subunit beta OS=Pseudomonas fluorescens OX=294 GN=rpoB PE=3 SV=1; DNA-directed RNA polymerase subunit beta OS=Pseudomonas fluorescens LMG 5329 OX=1324332 GN=rpoB PE=3 SV=1			0	73.32	HINQIEK				-0.00139909	880.475	441.245	880.477	441.246	2	9	1.1.1.2565.9	22.5599	2409.98	1757.3	23.07	0.92	7474.11
2	156.6	156.6	64.78	62.71	61.97	tr|U1TYG9|U1TYG9_PSEFL; tr|A0A0W0HX11|A0A0W0HX11_PSEFL; tr|A0A0A1Z942|A0A0A1Z942_PSEFL	DNA-directed RNA polymerase subunit beta OS=Pseudomonas fluorescens EGD-AQ6 OX=1390371 GN=rpoB PE=3 SV=1; DNA-directed RNA polymerase subunit beta OS=Pseudomonas fluorescens OX=294 GN=rpoB PE=3 SV=1; DNA-directed RNA polymerase subunit beta OS=Pseudomonas fluorescens LMG 5329 OX=1324332 GN=rpoB PE=3 SV=1			0	72.38	HINQIEK				-0.00139909	880.475	441.245	880.477	441.246	2	6	1.1.1.2598.8	24.1578	3006.03	2203.89	23.75	1.26	5872.42
2	156.6	156.6	64.78	62.71	61.97	tr|U1TYG9|U1TYG9_PSEFL; tr|A0A0W0HX11|A0A0W0HX11_PSEFL; tr|A0A0A1Z942|A0A0A1Z942_PSEFL	DNA-directed RNA polymerase subunit beta OS=Pseudomonas fluorescens EGD-AQ6 OX=1390371 GN=rpoB PE=3 SV=1; DNA-directed RNA polymerase subunit beta OS=Pseudomonas fluorescens OX=294 GN=rpoB PE=3 SV=1; DNA-directed RNA polymerase subunit beta OS=Pseudomonas fluorescens LMG 5329 OX=1324332 GN=rpoB PE=3 SV=1			0	71.44	HINQIEK				-0.00139909	880.475	441.245	880.477	441.246	2	8	1.1.1.2599.12	24.2094	3006.03	1962.27	23.75	1.26	6249.02
2	156.6	156.6	64.78	62.71	61.97	tr|U1TYG9|U1TYG9_PSEFL; tr|A0A0W0HX11|A0A0W0HX11_PSEFL; tr|A0A0A1Z942|A0A0A1Z942_PSEFL	DNA-directed RNA polymerase subunit beta OS=Pseudomonas fluorescens EGD-AQ6 OX=1390371 GN=rpoB PE=3 SV=1; DNA-directed RNA polymerase subunit beta OS=Pseudomonas fluorescens OX=294 GN=rpoB PE=3 SV=1; DNA-directed RNA polymerase subunit beta OS=Pseudomonas fluorescens LMG 5329 OX=1324332 GN=rpoB PE=3 SV=1			0	70.2	HINQIEK				-0.00139909	880.475	441.245	880.477	441.246	2	8	1.1.1.2555.6	22.0654	2409.98	652.52	23.07	0.92	2997.69
2	156.6	156.6	64.78	62.71	61.97	tr|U1TYG9|U1TYG9_PSEFL; tr|A0A0W0HX11|A0A0W0HX11_PSEFL; tr|A0A0A1Z942|A0A0A1Z942_PSEFL	DNA-directed RNA polymerase subunit beta OS=Pseudomonas fluorescens EGD-AQ6 OX=1390371 GN=rpoB PE=3 SV=1; DNA-directed RNA polymerase subunit beta OS=Pseudomonas fluorescens OX=294 GN=rpoB PE=3 SV=1; DNA-directed RNA polymerase subunit beta OS=Pseudomonas fluorescens LMG 5329 OX=1324332 GN=rpoB PE=3 SV=1			0	31.65	HLNEFTVK				0.00653662	986.525	494.27	986.519	494.267	2	7	1.1.1.2942.17	40.737	2252.25	1786.64	40.57	0.67	4503.52
2	156.6	156.6	64.78	62.71	61.97	tr|U1TYG9|U1TYG9_PSEFL; tr|A0A0W0HX11|A0A0W0HX11_PSEFL; tr|A0A0A1Z942|A0A0A1Z942_PSEFL	DNA-directed RNA polymerase subunit beta OS=Pseudomonas fluorescens EGD-AQ6 OX=1390371 GN=rpoB PE=3 SV=1; DNA-directed RNA polymerase subunit beta OS=Pseudomonas fluorescens OX=294 GN=rpoB PE=3 SV=1; DNA-directed RNA polymerase subunit beta OS=Pseudomonas fluorescens LMG 5329 OX=1324332 GN=rpoB PE=3 SV=1			0	19.6	HLNEFTVK				0.00653662	986.525	494.27	986.519	494.267	2	7	1.1.1.2948.19	41.0273	2252.25	1018.26	40.57	0.67	3369.89
2	156.6	156.6	64.78	62.71	61.97	tr|U1TYG9|U1TYG9_PSEFL; tr|A0A0W0HX11|A0A0W0HX11_PSEFL; tr|A0A0A1Z942|A0A0A1Z942_PSEFL	DNA-directed RNA polymerase subunit beta OS=Pseudomonas fluorescens EGD-AQ6 OX=1390371 GN=rpoB PE=3 SV=1; DNA-directed RNA polymerase subunit beta OS=Pseudomonas fluorescens OX=294 GN=rpoB PE=3 SV=1; DNA-directed RNA polymerase subunit beta OS=Pseudomonas fluorescens LMG 5329 OX=1324332 GN=rpoB PE=3 SV=1			0	99	HLNEFTVKAPEDVTLMDVSPK			missed K-A@8	-0.000785003	2369.19	790.738	2369.19	790.739	3	21	1.1.1.3688.22	76.6033	3993.45	2170.82	76.76	0.24	7163.83
2	156.6	156.6	64.78	62.71	61.97	tr|U1TYG9|U1TYG9_PSEFL; tr|A0A0W0HX11|A0A0W0HX11_PSEFL; tr|A0A0A1Z942|A0A0A1Z942_PSEFL	DNA-directed RNA polymerase subunit beta OS=Pseudomonas fluorescens EGD-AQ6 OX=1390371 GN=rpoB PE=3 SV=1; DNA-directed RNA polymerase subunit beta OS=Pseudomonas fluorescens OX=294 GN=rpoB PE=3 SV=1; DNA-directed RNA polymerase subunit beta OS=Pseudomonas fluorescens LMG 5329 OX=1324332 GN=rpoB PE=3 SV=1			0	99	HLNEFTVKAPEDVTLMDVSPK			missed K-A@8	-0.000785003	2369.19	790.738	2369.19	790.739	3	26	1.1.1.3689.17	76.6471	3993.45	2745.72	76.76	0.24	8859.59
2	156.6	156.6	64.78	62.71	61.97	tr|U1TYG9|U1TYG9_PSEFL; tr|A0A0W0HX11|A0A0W0HX11_PSEFL; tr|A0A0A1Z942|A0A0A1Z942_PSEFL	DNA-directed RNA polymerase subunit beta OS=Pseudomonas fluorescens EGD-AQ6 OX=1390371 GN=rpoB PE=3 SV=1; DNA-directed RNA polymerase subunit beta OS=Pseudomonas fluorescens OX=294 GN=rpoB PE=3 SV=1; DNA-directed RNA polymerase subunit beta OS=Pseudomonas fluorescens LMG 5329 OX=1324332 GN=rpoB PE=3 SV=1			0	99	HLNEFTVKAPEDVTLMDVSPK			missed K-A@8	-0.00209275	2369.19	593.305	2369.19	593.306	4	18	1.1.1.3688.8	76.5806	6319.5	2319.54	76.76	0.29	7228.98
2	156.6	156.6	64.78	62.71	61.97	tr|U1TYG9|U1TYG9_PSEFL; tr|A0A0W0HX11|A0A0W0HX11_PSEFL; tr|A0A0A1Z942|A0A0A1Z942_PSEFL	DNA-directed RNA polymerase subunit beta OS=Pseudomonas fluorescens EGD-AQ6 OX=1390371 GN=rpoB PE=3 SV=1; DNA-directed RNA polymerase subunit beta OS=Pseudomonas fluorescens OX=294 GN=rpoB PE=3 SV=1; DNA-directed RNA polymerase subunit beta OS=Pseudomonas fluorescens LMG 5329 OX=1324332 GN=rpoB PE=3 SV=1			0	99	HLNEFTVKAPEDVTLMDVSPK			missed K-A@8	-0.00209275	2369.19	593.305	2369.19	593.306	4	18	1.1.1.3693.10	76.8209	6319.5	6058.68	76.76	0.29	15085.9
2	156.6	156.6	64.78	62.71	61.97	tr|U1TYG9|U1TYG9_PSEFL; tr|A0A0W0HX11|A0A0W0HX11_PSEFL; tr|A0A0A1Z942|A0A0A1Z942_PSEFL	DNA-directed RNA polymerase subunit beta OS=Pseudomonas fluorescens EGD-AQ6 OX=1390371 GN=rpoB PE=3 SV=1; DNA-directed RNA polymerase subunit beta OS=Pseudomonas fluorescens OX=294 GN=rpoB PE=3 SV=1; DNA-directed RNA polymerase subunit beta OS=Pseudomonas fluorescens LMG 5329 OX=1324332 GN=rpoB PE=3 SV=1			0	99	HLNEFTVKAPEDVTLMDVSPK			missed K-A@8	-0.000785003	2369.19	790.738	2369.19	790.739	3	22	1.1.1.3697.13	77.0389	3993.45	1007.59	76.76	0.24	5425.42
2	156.6	156.6	64.78	62.71	61.97	tr|U1TYG9|U1TYG9_PSEFL; tr|A0A0W0HX11|A0A0W0HX11_PSEFL; tr|A0A0A1Z942|A0A0A1Z942_PSEFL	DNA-directed RNA polymerase subunit beta OS=Pseudomonas fluorescens EGD-AQ6 OX=1390371 GN=rpoB PE=3 SV=1; DNA-directed RNA polymerase subunit beta OS=Pseudomonas fluorescens OX=294 GN=rpoB PE=3 SV=1; DNA-directed RNA polymerase subunit beta OS=Pseudomonas fluorescens LMG 5329 OX=1324332 GN=rpoB PE=3 SV=1			0	99	HLNEFTVKAPEDVTLMDVSPK			missed K-A@8	-0.00209275	2369.19	593.305	2369.19	593.306	4	18	1.1.1.3693.9	76.8202	6319.5	6065.36	76.76	0.29	51546
2	156.6	156.6	64.78	62.71	61.97	tr|U1TYG9|U1TYG9_PSEFL; tr|A0A0W0HX11|A0A0W0HX11_PSEFL; tr|A0A0A1Z942|A0A0A1Z942_PSEFL	DNA-directed RNA polymerase subunit beta OS=Pseudomonas fluorescens EGD-AQ6 OX=1390371 GN=rpoB PE=3 SV=1; DNA-directed RNA polymerase subunit beta OS=Pseudomonas fluorescens OX=294 GN=rpoB PE=3 SV=1; DNA-directed RNA polymerase subunit beta OS=Pseudomonas fluorescens LMG 5329 OX=1324332 GN=rpoB PE=3 SV=1			0	99	HLNEFTVKAPEDVTLMDVSPK			missed K-A@8	-0.00209275	2369.19	593.305	2369.19	593.306	4	12	1.1.1.3687.11	76.5329	6319.5	1483.67	76.76	0.29	4909.23
2	156.6	156.6	64.78	62.71	61.97	tr|U1TYG9|U1TYG9_PSEFL; tr|A0A0W0HX11|A0A0W0HX11_PSEFL; tr|A0A0A1Z942|A0A0A1Z942_PSEFL	DNA-directed RNA polymerase subunit beta OS=Pseudomonas fluorescens EGD-AQ6 OX=1390371 GN=rpoB PE=3 SV=1; DNA-directed RNA polymerase subunit beta OS=Pseudomonas fluorescens OX=294 GN=rpoB PE=3 SV=1; DNA-directed RNA polymerase subunit beta OS=Pseudomonas fluorescens LMG 5329 OX=1324332 GN=rpoB PE=3 SV=1			0	99	IGRTEIEGSGVLCKEDIVAVLK	Carbamidomethyl(C)@13		missed R-T@3; missed K-E@14	-0.00354183	2385.29	796.104	2385.29	796.105	3	23	1.1.1.3725.28	78.375	2866.94	2837.05	78.38	0.19	8832.56
2	156.6	156.6	64.78	62.71	61.97	tr|U1TYG9|U1TYG9_PSEFL; tr|A0A0W0HX11|A0A0W0HX11_PSEFL; tr|A0A0A1Z942|A0A0A1Z942_PSEFL	DNA-directed RNA polymerase subunit beta OS=Pseudomonas fluorescens EGD-AQ6 OX=1390371 GN=rpoB PE=3 SV=1; DNA-directed RNA polymerase subunit beta OS=Pseudomonas fluorescens OX=294 GN=rpoB PE=3 SV=1; DNA-directed RNA polymerase subunit beta OS=Pseudomonas fluorescens LMG 5329 OX=1324332 GN=rpoB PE=3 SV=1			0	99	IGRTEIEGSGVLCKEDIVAVLK	Carbamidomethyl(C)@13		missed R-T@3; missed K-E@14	0.00222115	2385.3	597.331	2385.29	597.331	4	24	1.1.1.3722.3	78.1993	11641.5	3420	78.38	0.19	29232.1
2	156.6	156.6	64.78	62.71	61.97	tr|U1TYG9|U1TYG9_PSEFL; tr|A0A0W0HX11|A0A0W0HX11_PSEFL; tr|A0A0A1Z942|A0A0A1Z942_PSEFL	DNA-directed RNA polymerase subunit beta OS=Pseudomonas fluorescens EGD-AQ6 OX=1390371 GN=rpoB PE=3 SV=1; DNA-directed RNA polymerase subunit beta OS=Pseudomonas fluorescens OX=294 GN=rpoB PE=3 SV=1; DNA-directed RNA polymerase subunit beta OS=Pseudomonas fluorescens LMG 5329 OX=1324332 GN=rpoB PE=3 SV=1			0	82.02	KLPASVLLR			missed K-L@1	-0.00242982	995.647	498.831	995.649	498.832	2	7	1.1.1.3308.15	58.286	10000.8	5651.62	58.41	0.29	14345.7
2	156.6	156.6	64.78	62.71	61.97	tr|U1TYG9|U1TYG9_PSEFL; tr|A0A0W0HX11|A0A0W0HX11_PSEFL; tr|A0A0A1Z942|A0A0A1Z942_PSEFL	DNA-directed RNA polymerase subunit beta OS=Pseudomonas fluorescens EGD-AQ6 OX=1390371 GN=rpoB PE=3 SV=1; DNA-directed RNA polymerase subunit beta OS=Pseudomonas fluorescens OX=294 GN=rpoB PE=3 SV=1; DNA-directed RNA polymerase subunit beta OS=Pseudomonas fluorescens LMG 5329 OX=1324332 GN=rpoB PE=3 SV=1			0	78.66	KLPASVLLR			missed K-L@1	-0.00242982	995.647	498.831	995.649	498.832	2	8	1.1.1.3308.14	58.2853	10000.8	5618.96	58.41	0.29	13584.8
2	156.6	156.6	64.78	62.71	61.97	tr|U1TYG9|U1TYG9_PSEFL; tr|A0A0W0HX11|A0A0W0HX11_PSEFL; tr|A0A0A1Z942|A0A0A1Z942_PSEFL	DNA-directed RNA polymerase subunit beta OS=Pseudomonas fluorescens EGD-AQ6 OX=1390371 GN=rpoB PE=3 SV=1; DNA-directed RNA polymerase subunit beta OS=Pseudomonas fluorescens OX=294 GN=rpoB PE=3 SV=1; DNA-directed RNA polymerase subunit beta OS=Pseudomonas fluorescens LMG 5329 OX=1324332 GN=rpoB PE=3 SV=1			0	18.87	KLPASVLLR			missed K-L@1	-0.00242982	995.647	498.831	995.649	498.832	2	6	1.1.1.3307.14	58.2343	10000.8	3260.77	58.41	0.29	10778.4
2	156.6	156.6	64.78	62.71	61.97	tr|U1TYG9|U1TYG9_PSEFL; tr|A0A0W0HX11|A0A0W0HX11_PSEFL; tr|A0A0A1Z942|A0A0A1Z942_PSEFL	DNA-directed RNA polymerase subunit beta OS=Pseudomonas fluorescens EGD-AQ6 OX=1390371 GN=rpoB PE=3 SV=1; DNA-directed RNA polymerase subunit beta OS=Pseudomonas fluorescens OX=294 GN=rpoB PE=3 SV=1; DNA-directed RNA polymerase subunit beta OS=Pseudomonas fluorescens LMG 5329 OX=1324332 GN=rpoB PE=3 SV=1			0	98.58	KLQQGDDLAPGVLK			missed K-L@1	-0.00120503	1480.82	494.615	1480.82	494.616	3	10	1.1.1.3222.14	54.1574	15123.7	2264.67	54.42	0.24	6402.45
2	156.6	156.6	64.78	62.71	61.97	tr|U1TYG9|U1TYG9_PSEFL; tr|A0A0W0HX11|A0A0W0HX11_PSEFL; tr|A0A0A1Z942|A0A0A1Z942_PSEFL	DNA-directed RNA polymerase subunit beta OS=Pseudomonas fluorescens EGD-AQ6 OX=1390371 GN=rpoB PE=3 SV=1; DNA-directed RNA polymerase subunit beta OS=Pseudomonas fluorescens OX=294 GN=rpoB PE=3 SV=1; DNA-directed RNA polymerase subunit beta OS=Pseudomonas fluorescens LMG 5329 OX=1324332 GN=rpoB PE=3 SV=1			0	93.74	KLQQGDDLAPGVLK			missed K-L@1	-0.00120503	1480.82	494.615	1480.82	494.616	3	10	1.1.1.3233.7	54.6787	15123.7	1984.59	54.42	0.24	5154.05
2	156.6	156.6	64.78	62.71	61.97	tr|U1TYG9|U1TYG9_PSEFL; tr|A0A0W0HX11|A0A0W0HX11_PSEFL; tr|A0A0A1Z942|A0A0A1Z942_PSEFL	DNA-directed RNA polymerase subunit beta OS=Pseudomonas fluorescens EGD-AQ6 OX=1390371 GN=rpoB PE=3 SV=1; DNA-directed RNA polymerase subunit beta OS=Pseudomonas fluorescens OX=294 GN=rpoB PE=3 SV=1; DNA-directed RNA polymerase subunit beta OS=Pseudomonas fluorescens LMG 5329 OX=1324332 GN=rpoB PE=3 SV=1			0	99	LADLPESGQMQLFDGR	Oxidation(M)@10			-0.00034906	1791.85	896.93	1791.85	896.93	2	22	1.1.1.3566.30	70.7321	1368.2	782.97	70.4	0.44	3737.12
2	156.6	156.6	64.78	62.71	61.97	tr|U1TYG9|U1TYG9_PSEFL; tr|A0A0W0HX11|A0A0W0HX11_PSEFL; tr|A0A0A1Z942|A0A0A1Z942_PSEFL	DNA-directed RNA polymerase subunit beta OS=Pseudomonas fluorescens EGD-AQ6 OX=1390371 GN=rpoB PE=3 SV=1; DNA-directed RNA polymerase subunit beta OS=Pseudomonas fluorescens OX=294 GN=rpoB PE=3 SV=1; DNA-directed RNA polymerase subunit beta OS=Pseudomonas fluorescens LMG 5329 OX=1324332 GN=rpoB PE=3 SV=1			0	99	LADLPESGQMQLFDGR				0.000806733	1775.85	592.958	1775.85	592.958	3	16	1.1.1.3750.14	79.5606	11640	1201.9	79.78	0.19	5770.87
2	156.6	156.6	64.78	62.71	61.97	tr|U1TYG9|U1TYG9_PSEFL; tr|A0A0W0HX11|A0A0W0HX11_PSEFL; tr|A0A0A1Z942|A0A0A1Z942_PSEFL	DNA-directed RNA polymerase subunit beta OS=Pseudomonas fluorescens EGD-AQ6 OX=1390371 GN=rpoB PE=3 SV=1; DNA-directed RNA polymerase subunit beta OS=Pseudomonas fluorescens OX=294 GN=rpoB PE=3 SV=1; DNA-directed RNA polymerase subunit beta OS=Pseudomonas fluorescens LMG 5329 OX=1324332 GN=rpoB PE=3 SV=1			0	99	LADLPESGQMQLFDGR				-0.0145937	1775.84	888.926	1775.85	888.933	2	16	1.1.1.3748.16	79.4845	74165.5	2228.64	79.16	0.24	6802.28
2	156.6	156.6	64.78	62.71	61.97	tr|U1TYG9|U1TYG9_PSEFL; tr|A0A0W0HX11|A0A0W0HX11_PSEFL; tr|A0A0A1Z942|A0A0A1Z942_PSEFL	DNA-directed RNA polymerase subunit beta OS=Pseudomonas fluorescens EGD-AQ6 OX=1390371 GN=rpoB PE=3 SV=1; DNA-directed RNA polymerase subunit beta OS=Pseudomonas fluorescens OX=294 GN=rpoB PE=3 SV=1; DNA-directed RNA polymerase subunit beta OS=Pseudomonas fluorescens LMG 5329 OX=1324332 GN=rpoB PE=3 SV=1			0	99	LADLPESGQMQLFDGR	Oxidation(M)@10			0.0212419	1791.87	598.296	1791.85	598.289	3	16	1.1.1.3560.22	70.4292	1311.39	1305.64	70.35	0.78	7943.47
2	156.6	156.6	64.78	62.71	61.97	tr|U1TYG9|U1TYG9_PSEFL; tr|A0A0W0HX11|A0A0W0HX11_PSEFL; tr|A0A0A1Z942|A0A0A1Z942_PSEFL	DNA-directed RNA polymerase subunit beta OS=Pseudomonas fluorescens EGD-AQ6 OX=1390371 GN=rpoB PE=3 SV=1; DNA-directed RNA polymerase subunit beta OS=Pseudomonas fluorescens OX=294 GN=rpoB PE=3 SV=1; DNA-directed RNA polymerase subunit beta OS=Pseudomonas fluorescens LMG 5329 OX=1324332 GN=rpoB PE=3 SV=1			0	98.46	LADLPESGQMQLFDGR				0.000806733	1775.85	592.958	1775.85	592.958	3	14	1.1.1.3754.6	79.7457	11640	10776.2	79.78	0.19	8035.35
2	156.6	156.6	64.78	62.71	61.97	tr|U1TYG9|U1TYG9_PSEFL; tr|A0A0W0HX11|A0A0W0HX11_PSEFL; tr|A0A0A1Z942|A0A0A1Z942_PSEFL	DNA-directed RNA polymerase subunit beta OS=Pseudomonas fluorescens EGD-AQ6 OX=1390371 GN=rpoB PE=3 SV=1; DNA-directed RNA polymerase subunit beta OS=Pseudomonas fluorescens OX=294 GN=rpoB PE=3 SV=1; DNA-directed RNA polymerase subunit beta OS=Pseudomonas fluorescens LMG 5329 OX=1324332 GN=rpoB PE=3 SV=1			0	36.83	LADLPESGQMQLFDGR	Oxidation(M)@10			0.00896976	1791.86	896.935	1791.85	896.93	2	12	1.1.1.3728.24	78.5176	1030.29	852.21	78.38	0.39	6302.58
2	156.6	156.6	64.78	62.71	61.97	tr|U1TYG9|U1TYG9_PSEFL; tr|A0A0W0HX11|A0A0W0HX11_PSEFL; tr|A0A0A1Z942|A0A0A1Z942_PSEFL	DNA-directed RNA polymerase subunit beta OS=Pseudomonas fluorescens EGD-AQ6 OX=1390371 GN=rpoB PE=3 SV=1; DNA-directed RNA polymerase subunit beta OS=Pseudomonas fluorescens OX=294 GN=rpoB PE=3 SV=1; DNA-directed RNA polymerase subunit beta OS=Pseudomonas fluorescens LMG 5329 OX=1324332 GN=rpoB PE=3 SV=1			0	28.01	LADLPESGQMQLFDGR				0.000806733	1775.85	592.958	1775.85	592.958	3	8	1.1.1.3762.11	80.1315	11640	490.13	79.78	0.19	3969.32
2	156.6	156.6	64.78	62.71	61.97	tr|U1TYG9|U1TYG9_PSEFL; tr|A0A0W0HX11|A0A0W0HX11_PSEFL; tr|A0A0A1Z942|A0A0A1Z942_PSEFL	DNA-directed RNA polymerase subunit beta OS=Pseudomonas fluorescens EGD-AQ6 OX=1390371 GN=rpoB PE=3 SV=1; DNA-directed RNA polymerase subunit beta OS=Pseudomonas fluorescens OX=294 GN=rpoB PE=3 SV=1; DNA-directed RNA polymerase subunit beta OS=Pseudomonas fluorescens LMG 5329 OX=1324332 GN=rpoB PE=3 SV=1			0	99	LGEPAFDVK				-0.00423388	974.503	488.259	974.507	488.261	2	9	1.1.1.3266.5	56.2553	3184.45	2995.45	56.29	0.62	8650.45
2	156.6	156.6	64.78	62.71	61.97	tr|U1TYG9|U1TYG9_PSEFL; tr|A0A0W0HX11|A0A0W0HX11_PSEFL; tr|A0A0A1Z942|A0A0A1Z942_PSEFL	DNA-directed RNA polymerase subunit beta OS=Pseudomonas fluorescens EGD-AQ6 OX=1390371 GN=rpoB PE=3 SV=1; DNA-directed RNA polymerase subunit beta OS=Pseudomonas fluorescens OX=294 GN=rpoB PE=3 SV=1; DNA-directed RNA polymerase subunit beta OS=Pseudomonas fluorescens LMG 5329 OX=1324332 GN=rpoB PE=3 SV=1			0	98.2	LGEPAFDVK				-0.00423388	974.503	488.259	974.507	488.261	2	11	1.1.1.3263.13	56.1153	3184.45	1706.06	56.29	0.62	9528.63
2	156.6	156.6	64.78	62.71	61.97	tr|U1TYG9|U1TYG9_PSEFL; tr|A0A0W0HX11|A0A0W0HX11_PSEFL; tr|A0A0A1Z942|A0A0A1Z942_PSEFL	DNA-directed RNA polymerase subunit beta OS=Pseudomonas fluorescens EGD-AQ6 OX=1390371 GN=rpoB PE=3 SV=1; DNA-directed RNA polymerase subunit beta OS=Pseudomonas fluorescens OX=294 GN=rpoB PE=3 SV=1; DNA-directed RNA polymerase subunit beta OS=Pseudomonas fluorescens LMG 5329 OX=1324332 GN=rpoB PE=3 SV=1			0	91.55	LGEPAFDVK				-0.00423388	974.503	488.259	974.507	488.261	2	10	1.1.1.3265.10	56.212	3184.45	2736.09	56.29	0.62	8116.6
2	156.6	156.6	64.78	62.71	61.97	tr|U1TYG9|U1TYG9_PSEFL; tr|A0A0W0HX11|A0A0W0HX11_PSEFL; tr|A0A0A1Z942|A0A0A1Z942_PSEFL	DNA-directed RNA polymerase subunit beta OS=Pseudomonas fluorescens EGD-AQ6 OX=1390371 GN=rpoB PE=3 SV=1; DNA-directed RNA polymerase subunit beta OS=Pseudomonas fluorescens OX=294 GN=rpoB PE=3 SV=1; DNA-directed RNA polymerase subunit beta OS=Pseudomonas fluorescens LMG 5329 OX=1324332 GN=rpoB PE=3 SV=1			0	99	LGEPAFDVKECVLR	Carbamidomethyl(C)@11		missed K-E@9	-0.000681917	1631.83	544.952	1631.83	544.952	3	12	1.1.1.3537.13	69.3047	28052.2	4822.23	69.62	0.34	10372
2	156.6	156.6	64.78	62.71	61.97	tr|U1TYG9|U1TYG9_PSEFL; tr|A0A0W0HX11|A0A0W0HX11_PSEFL; tr|A0A0A1Z942|A0A0A1Z942_PSEFL	DNA-directed RNA polymerase subunit beta OS=Pseudomonas fluorescens EGD-AQ6 OX=1390371 GN=rpoB PE=3 SV=1; DNA-directed RNA polymerase subunit beta OS=Pseudomonas fluorescens OX=294 GN=rpoB PE=3 SV=1; DNA-directed RNA polymerase subunit beta OS=Pseudomonas fluorescens LMG 5329 OX=1324332 GN=rpoB PE=3 SV=1			0	99	LGEPAFDVKECVLR	Carbamidomethyl(C)@11		missed K-E@9	-0.00219547	1631.83	816.923	1631.83	816.924	2	14	1.1.1.3544.22	69.6562	2949.07	2906.48	69.63	0.34	12834.4
2	156.6	156.6	64.78	62.71	61.97	tr|U1TYG9|U1TYG9_PSEFL; tr|A0A0W0HX11|A0A0W0HX11_PSEFL; tr|A0A0A1Z942|A0A0A1Z942_PSEFL	DNA-directed RNA polymerase subunit beta OS=Pseudomonas fluorescens EGD-AQ6 OX=1390371 GN=rpoB PE=3 SV=1; DNA-directed RNA polymerase subunit beta OS=Pseudomonas fluorescens OX=294 GN=rpoB PE=3 SV=1; DNA-directed RNA polymerase subunit beta OS=Pseudomonas fluorescens LMG 5329 OX=1324332 GN=rpoB PE=3 SV=1			0	99	LIIFDKESSNK			missed K-E@6	-0.00395512	1292.69	431.905	1292.7	431.906	3	10	1.1.1.3212.3	53.6653	12966	2804.97	53.32	0.29	5215.94
2	156.6	156.6	64.78	62.71	61.97	tr|U1TYG9|U1TYG9_PSEFL; tr|A0A0W0HX11|A0A0W0HX11_PSEFL; tr|A0A0A1Z942|A0A0A1Z942_PSEFL	DNA-directed RNA polymerase subunit beta OS=Pseudomonas fluorescens EGD-AQ6 OX=1390371 GN=rpoB PE=3 SV=1; DNA-directed RNA polymerase subunit beta OS=Pseudomonas fluorescens OX=294 GN=rpoB PE=3 SV=1; DNA-directed RNA polymerase subunit beta OS=Pseudomonas fluorescens LMG 5329 OX=1324332 GN=rpoB PE=3 SV=1			0	99	LQQGDDLAPGVLK				-0.00413637	1352.73	677.37	1352.73	677.372	2	21	1.1.1.3335.17	59.5949	11619.6	7715.21	59.51	0.24	31845.8
2	156.6	156.6	64.78	62.71	61.97	tr|U1TYG9|U1TYG9_PSEFL; tr|A0A0W0HX11|A0A0W0HX11_PSEFL; tr|A0A0A1Z942|A0A0A1Z942_PSEFL	DNA-directed RNA polymerase subunit beta OS=Pseudomonas fluorescens EGD-AQ6 OX=1390371 GN=rpoB PE=3 SV=1; DNA-directed RNA polymerase subunit beta OS=Pseudomonas fluorescens OX=294 GN=rpoB PE=3 SV=1; DNA-directed RNA polymerase subunit beta OS=Pseudomonas fluorescens LMG 5329 OX=1324332 GN=rpoB PE=3 SV=1			0	99	LQQGDDLAPGVLK				-0.00413637	1352.73	677.37	1352.73	677.372	2	20	1.1.1.3329.10	59.3034	11619.6	2806.41	59.51	0.24	15011.6
2	156.6	156.6	64.78	62.71	61.97	tr|U1TYG9|U1TYG9_PSEFL; tr|A0A0W0HX11|A0A0W0HX11_PSEFL; tr|A0A0A1Z942|A0A0A1Z942_PSEFL	DNA-directed RNA polymerase subunit beta OS=Pseudomonas fluorescens EGD-AQ6 OX=1390371 GN=rpoB PE=3 SV=1; DNA-directed RNA polymerase subunit beta OS=Pseudomonas fluorescens OX=294 GN=rpoB PE=3 SV=1; DNA-directed RNA polymerase subunit beta OS=Pseudomonas fluorescens LMG 5329 OX=1324332 GN=rpoB PE=3 SV=1			0	99	LRGEIAVLDIQDEK			missed R-G@2	-0.00140566	1597.87	533.629	1597.87	533.63	3	13	1.1.1.3515.24	68.2483	1665.82	1473.36	68.27	0.58	6919.52
2	156.6	156.6	64.78	62.71	61.97	tr|U1TYG9|U1TYG9_PSEFL; tr|A0A0W0HX11|A0A0W0HX11_PSEFL; tr|A0A0A1Z942|A0A0A1Z942_PSEFL	DNA-directed RNA polymerase subunit beta OS=Pseudomonas fluorescens EGD-AQ6 OX=1390371 GN=rpoB PE=3 SV=1; DNA-directed RNA polymerase subunit beta OS=Pseudomonas fluorescens OX=294 GN=rpoB PE=3 SV=1; DNA-directed RNA polymerase subunit beta OS=Pseudomonas fluorescens LMG 5329 OX=1324332 GN=rpoB PE=3 SV=1			0	98.72	LRGEIAVLDIQDEK			missed R-G@2	-0.00140566	1597.87	533.629	1597.87	533.63	3	12	1.1.1.3512.4	68.0827	1665.82	1057.61	68.27	0.58	5807.72
2	156.6	156.6	64.78	62.71	61.97	tr|U1TYG9|U1TYG9_PSEFL; tr|A0A0W0HX11|A0A0W0HX11_PSEFL; tr|A0A0A1Z942|A0A0A1Z942_PSEFL	DNA-directed RNA polymerase subunit beta OS=Pseudomonas fluorescens EGD-AQ6 OX=1390371 GN=rpoB PE=3 SV=1; DNA-directed RNA polymerase subunit beta OS=Pseudomonas fluorescens OX=294 GN=rpoB PE=3 SV=1; DNA-directed RNA polymerase subunit beta OS=Pseudomonas fluorescens LMG 5329 OX=1324332 GN=rpoB PE=3 SV=1			0	60.29	LRGEIAVLDIQDEK			missed R-G@2	-0.00140566	1597.87	533.629	1597.87	533.63	3	9	1.1.1.3516.5	68.2763	1665.82	1575.91	68.27	0.58	6632.13
2	156.6	156.6	64.78	62.71	61.97	tr|U1TYG9|U1TYG9_PSEFL; tr|A0A0W0HX11|A0A0W0HX11_PSEFL; tr|A0A0A1Z942|A0A0A1Z942_PSEFL	DNA-directed RNA polymerase subunit beta OS=Pseudomonas fluorescens EGD-AQ6 OX=1390371 GN=rpoB PE=3 SV=1; DNA-directed RNA polymerase subunit beta OS=Pseudomonas fluorescens OX=294 GN=rpoB PE=3 SV=1; DNA-directed RNA polymerase subunit beta OS=Pseudomonas fluorescens LMG 5329 OX=1324332 GN=rpoB PE=3 SV=1			0	98.25	LRGEIAVLDIQDEKGK			missed R-G@2; missed K-G@14	-0.00918028	1782.97	595.332	1782.98	595.335	3	13	1.1.1.3369.13	61.2169	1173.4	762.41	61.33	0.57	9780.86
2	156.6	156.6	64.78	62.71	61.97	tr|U1TYG9|U1TYG9_PSEFL; tr|A0A0W0HX11|A0A0W0HX11_PSEFL; tr|A0A0A1Z942|A0A0A1Z942_PSEFL	DNA-directed RNA polymerase subunit beta OS=Pseudomonas fluorescens EGD-AQ6 OX=1390371 GN=rpoB PE=3 SV=1; DNA-directed RNA polymerase subunit beta OS=Pseudomonas fluorescens OX=294 GN=rpoB PE=3 SV=1; DNA-directed RNA polymerase subunit beta OS=Pseudomonas fluorescens LMG 5329 OX=1324332 GN=rpoB PE=3 SV=1			0	29.69	LRMAEDALNEQLEK			missed R-M@2	-0.00889624	1658.82	553.948	1658.83	553.951	3	8	1.1.1.3322.16	58.9593	1217.22	920.59	58.89	0.19	6499.63
2	156.6	156.6	64.78	62.71	61.97	tr|U1TYG9|U1TYG9_PSEFL; tr|A0A0W0HX11|A0A0W0HX11_PSEFL; tr|A0A0A1Z942|A0A0A1Z942_PSEFL	DNA-directed RNA polymerase subunit beta OS=Pseudomonas fluorescens EGD-AQ6 OX=1390371 GN=rpoB PE=3 SV=1; DNA-directed RNA polymerase subunit beta OS=Pseudomonas fluorescens OX=294 GN=rpoB PE=3 SV=1; DNA-directed RNA polymerase subunit beta OS=Pseudomonas fluorescens LMG 5329 OX=1324332 GN=rpoB PE=3 SV=1			0	97.55	LSMAESEGLMPQDLINAKPVAAAVK	Oxidation(M)@10; Deamidated(Q)@12			-0.0243121	2599.3	867.44	2599.32	867.449	3	16	1.1.1.3796.21	81.8116	1417.57	582.07	82.11	0.39	4466.66
2	156.6	156.6	64.78	62.71	61.97	tr|U1TYG9|U1TYG9_PSEFL; tr|A0A0W0HX11|A0A0W0HX11_PSEFL; tr|A0A0A1Z942|A0A0A1Z942_PSEFL	DNA-directed RNA polymerase subunit beta OS=Pseudomonas fluorescens EGD-AQ6 OX=1390371 GN=rpoB PE=3 SV=1; DNA-directed RNA polymerase subunit beta OS=Pseudomonas fluorescens OX=294 GN=rpoB PE=3 SV=1; DNA-directed RNA polymerase subunit beta OS=Pseudomonas fluorescens LMG 5329 OX=1324332 GN=rpoB PE=3 SV=1			0	43.24	LSMAESEGLMPQDLINAKPVAAAVK				-0.00173796	2582.34	646.593	2582.34	646.593	4	12	1.1.1.3894.10	86.5299	1238.26	1130.58	86.51	0.14	8376.44
2	156.6	156.6	64.78	62.71	61.97	tr|U1TYG9|U1TYG9_PSEFL; tr|A0A0W0HX11|A0A0W0HX11_PSEFL; tr|A0A0A1Z942|A0A0A1Z942_PSEFL	DNA-directed RNA polymerase subunit beta OS=Pseudomonas fluorescens EGD-AQ6 OX=1390371 GN=rpoB PE=3 SV=1; DNA-directed RNA polymerase subunit beta OS=Pseudomonas fluorescens OX=294 GN=rpoB PE=3 SV=1; DNA-directed RNA polymerase subunit beta OS=Pseudomonas fluorescens LMG 5329 OX=1324332 GN=rpoB PE=3 SV=1			0	99	MAEDALNEQLEK				0.00140293	1389.65	695.83	1389.64	695.83	2	20	1.1.1.3203.12	53.2627	12087.3	9300.17	53.18	0.19	48699.1
2	156.6	156.6	64.78	62.71	61.97	tr|U1TYG9|U1TYG9_PSEFL; tr|A0A0W0HX11|A0A0W0HX11_PSEFL; tr|A0A0A1Z942|A0A0A1Z942_PSEFL	DNA-directed RNA polymerase subunit beta OS=Pseudomonas fluorescens EGD-AQ6 OX=1390371 GN=rpoB PE=3 SV=1; DNA-directed RNA polymerase subunit beta OS=Pseudomonas fluorescens OX=294 GN=rpoB PE=3 SV=1; DNA-directed RNA polymerase subunit beta OS=Pseudomonas fluorescens LMG 5329 OX=1324332 GN=rpoB PE=3 SV=1			0	99	MAEDALNEQLEKAQAYIVDR			missed K-A@12	-0.00348753	2306.12	769.713	2306.12	769.714	3	22	1.1.1.3916.12	87.6008	5033.37	2471.63	87.81	0.39	9418.42
2	156.6	156.6	64.78	62.71	61.97	tr|U1TYG9|U1TYG9_PSEFL; tr|A0A0W0HX11|A0A0W0HX11_PSEFL; tr|A0A0A1Z942|A0A0A1Z942_PSEFL	DNA-directed RNA polymerase subunit beta OS=Pseudomonas fluorescens EGD-AQ6 OX=1390371 GN=rpoB PE=3 SV=1; DNA-directed RNA polymerase subunit beta OS=Pseudomonas fluorescens OX=294 GN=rpoB PE=3 SV=1; DNA-directed RNA polymerase subunit beta OS=Pseudomonas fluorescens LMG 5329 OX=1324332 GN=rpoB PE=3 SV=1			0	99	MAEDALNEQLEKAQAYIVDR			missed K-A@12	-0.00348753	2306.12	769.713	2306.12	769.714	3	21	1.1.1.3917.16	87.6545	5033.37	3423.82	87.81	0.39	9915.97
2	156.6	156.6	64.78	62.71	61.97	tr|U1TYG9|U1TYG9_PSEFL; tr|A0A0W0HX11|A0A0W0HX11_PSEFL; tr|A0A0A1Z942|A0A0A1Z942_PSEFL	DNA-directed RNA polymerase subunit beta OS=Pseudomonas fluorescens EGD-AQ6 OX=1390371 GN=rpoB PE=3 SV=1; DNA-directed RNA polymerase subunit beta OS=Pseudomonas fluorescens OX=294 GN=rpoB PE=3 SV=1; DNA-directed RNA polymerase subunit beta OS=Pseudomonas fluorescens LMG 5329 OX=1324332 GN=rpoB PE=3 SV=1			0	99	MAEDALNEQLEKAQAYIVDR	Oxidation(M)@1		missed K-A@12	-0.0148558	2322.1	775.041	2322.12	775.046	3	27	1.1.1.3876.16	85.6725	6740.75	4417.78	86.08	0.92	24418.2
2	156.6	156.6	64.78	62.71	61.97	tr|U1TYG9|U1TYG9_PSEFL; tr|A0A0W0HX11|A0A0W0HX11_PSEFL; tr|A0A0A1Z942|A0A0A1Z942_PSEFL	DNA-directed RNA polymerase subunit beta OS=Pseudomonas fluorescens EGD-AQ6 OX=1390371 GN=rpoB PE=3 SV=1; DNA-directed RNA polymerase subunit beta OS=Pseudomonas fluorescens OX=294 GN=rpoB PE=3 SV=1; DNA-directed RNA polymerase subunit beta OS=Pseudomonas fluorescens LMG 5329 OX=1324332 GN=rpoB PE=3 SV=1			0	99	MAEDALNEQLEKAQAYIVDR	Oxidation(M)@1		missed K-A@12	-0.0148558	2322.1	775.041	2322.12	775.046	3	19	1.1.1.3874.17	85.5733	6740.75	3359.48	86.08	0.92	12241.7
2	156.6	156.6	64.78	62.71	61.97	tr|U1TYG9|U1TYG9_PSEFL; tr|A0A0W0HX11|A0A0W0HX11_PSEFL; tr|A0A0A1Z942|A0A0A1Z942_PSEFL	DNA-directed RNA polymerase subunit beta OS=Pseudomonas fluorescens EGD-AQ6 OX=1390371 GN=rpoB PE=3 SV=1; DNA-directed RNA polymerase subunit beta OS=Pseudomonas fluorescens OX=294 GN=rpoB PE=3 SV=1; DNA-directed RNA polymerase subunit beta OS=Pseudomonas fluorescens LMG 5329 OX=1324332 GN=rpoB PE=3 SV=1			0	41.42	MAEDALNEQLEKAQAYIVDR	Oxidation(M)@1		missed K-A@12	-0.0148558	2322.1	775.041	2322.12	775.046	3	14	1.1.1.3876.17	85.6738	6740.75	4421.8	86.08	0.92	20271.2
2	156.6	156.6	64.78	62.71	61.97	tr|U1TYG9|U1TYG9_PSEFL; tr|A0A0W0HX11|A0A0W0HX11_PSEFL; tr|A0A0A1Z942|A0A0A1Z942_PSEFL	DNA-directed RNA polymerase subunit beta OS=Pseudomonas fluorescens EGD-AQ6 OX=1390371 GN=rpoB PE=3 SV=1; DNA-directed RNA polymerase subunit beta OS=Pseudomonas fluorescens OX=294 GN=rpoB PE=3 SV=1; DNA-directed RNA polymerase subunit beta OS=Pseudomonas fluorescens LMG 5329 OX=1324332 GN=rpoB PE=3 SV=1			0	37.76	MAEDALNEQLEKAQAYIVDRR	Oxidation(M)@1; Arg-loss@C-term		missed K-A@12; missed R-R@20	-0.0148557	2322.1	775.041	2322.12	775.046	3	28	1.1.1.3876.16	85.6725	6740.75	4417.78	86.08	0.92	24418.2
2	156.6	156.6	64.78	62.71	61.97	tr|U1TYG9|U1TYG9_PSEFL; tr|A0A0W0HX11|A0A0W0HX11_PSEFL; tr|A0A0A1Z942|A0A0A1Z942_PSEFL	DNA-directed RNA polymerase subunit beta OS=Pseudomonas fluorescens EGD-AQ6 OX=1390371 GN=rpoB PE=3 SV=1; DNA-directed RNA polymerase subunit beta OS=Pseudomonas fluorescens OX=294 GN=rpoB PE=3 SV=1; DNA-directed RNA polymerase subunit beta OS=Pseudomonas fluorescens LMG 5329 OX=1324332 GN=rpoB PE=3 SV=1			0	16.65	MAEDALNEQLEKAQAYIVDRR	Arg-loss@C-term		missed K-A@12; missed R-R@20	-0.00348752	2306.12	769.713	2306.12	769.714	3	21	1.1.1.3917.16	87.6545	5033.37	3423.82	87.81	0.39	9915.97
2	156.6	156.6	64.78	62.71	61.97	tr|U1TYG9|U1TYG9_PSEFL; tr|A0A0W0HX11|A0A0W0HX11_PSEFL; tr|A0A0A1Z942|A0A0A1Z942_PSEFL	DNA-directed RNA polymerase subunit beta OS=Pseudomonas fluorescens EGD-AQ6 OX=1390371 GN=rpoB PE=3 SV=1; DNA-directed RNA polymerase subunit beta OS=Pseudomonas fluorescens OX=294 GN=rpoB PE=3 SV=1; DNA-directed RNA polymerase subunit beta OS=Pseudomonas fluorescens LMG 5329 OX=1324332 GN=rpoB PE=3 SV=1			0	96.09	MEPGMPESFNVLIKEIR			missed K-E@14	0.00491237	1989.01	664.011	1989.01	664.009	3	11	1.1.1.4057.5	94.4449	1764.86	1288.13	94.53	0.24	7394.41
2	156.6	156.6	64.78	62.71	61.97	tr|U1TYG9|U1TYG9_PSEFL; tr|A0A0W0HX11|A0A0W0HX11_PSEFL; tr|A0A0A1Z942|A0A0A1Z942_PSEFL	DNA-directed RNA polymerase subunit beta OS=Pseudomonas fluorescens EGD-AQ6 OX=1390371 GN=rpoB PE=3 SV=1; DNA-directed RNA polymerase subunit beta OS=Pseudomonas fluorescens OX=294 GN=rpoB PE=3 SV=1; DNA-directed RNA polymerase subunit beta OS=Pseudomonas fluorescens LMG 5329 OX=1324332 GN=rpoB PE=3 SV=1			0	99	MMRPGEPPTKDAAETLFNNLFFSPER	Oxidation(M)@1		missed K-D@10	-0.00198697	3010.43	753.615	3010.43	753.615	4	19	1.1.1.4126.9	97.7907	1164.37	1102.39	97.77	0.73	6691.28
2	156.6	156.6	64.78	62.71	61.97	tr|U1TYG9|U1TYG9_PSEFL; tr|A0A0W0HX11|A0A0W0HX11_PSEFL; tr|A0A0A1Z942|A0A0A1Z942_PSEFL	DNA-directed RNA polymerase subunit beta OS=Pseudomonas fluorescens EGD-AQ6 OX=1390371 GN=rpoB PE=3 SV=1; DNA-directed RNA polymerase subunit beta OS=Pseudomonas fluorescens OX=294 GN=rpoB PE=3 SV=1; DNA-directed RNA polymerase subunit beta OS=Pseudomonas fluorescens LMG 5329 OX=1324332 GN=rpoB PE=3 SV=1			0	99	MMRPGEPPTKDAAETLFNNLFFSPER	Oxidation(M)@2		missed K-D@10	-0.00198697	3010.43	753.615	3010.43	753.615	4	19	1.1.1.4126.9	97.7907	1164.37	1102.39	97.77	0.73	6691.28
2	156.6	156.6	64.78	62.71	61.97	tr|U1TYG9|U1TYG9_PSEFL; tr|A0A0W0HX11|A0A0W0HX11_PSEFL; tr|A0A0A1Z942|A0A0A1Z942_PSEFL	DNA-directed RNA polymerase subunit beta OS=Pseudomonas fluorescens EGD-AQ6 OX=1390371 GN=rpoB PE=3 SV=1; DNA-directed RNA polymerase subunit beta OS=Pseudomonas fluorescens OX=294 GN=rpoB PE=3 SV=1; DNA-directed RNA polymerase subunit beta OS=Pseudomonas fluorescens LMG 5329 OX=1324332 GN=rpoB PE=3 SV=1			0	99	MMRPGEPPTKDAAETLFNNLFFSPER	Oxidation(M)@2		missed K-D@10	-0.00198697	3010.43	753.615	3010.43	753.615	4	15	1.1.1.4127.8	97.8325	1164.37	1112.82	97.77	0.73	6588.99
2	156.6	156.6	64.78	62.71	61.97	tr|U1TYG9|U1TYG9_PSEFL; tr|A0A0W0HX11|A0A0W0HX11_PSEFL; tr|A0A0A1Z942|A0A0A1Z942_PSEFL	DNA-directed RNA polymerase subunit beta OS=Pseudomonas fluorescens EGD-AQ6 OX=1390371 GN=rpoB PE=3 SV=1; DNA-directed RNA polymerase subunit beta OS=Pseudomonas fluorescens OX=294 GN=rpoB PE=3 SV=1; DNA-directed RNA polymerase subunit beta OS=Pseudomonas fluorescens LMG 5329 OX=1324332 GN=rpoB PE=3 SV=1			0	99	MMRPGEPPTKDAAETLFNNLFFSPER	Oxidation(M)@1		missed K-D@10	-0.00198697	3010.43	753.615	3010.43	753.615	4	15	1.1.1.4127.8	97.8325	1164.37	1112.82	97.77	0.73	6588.99
2	156.6	156.6	64.78	62.71	61.97	tr|U1TYG9|U1TYG9_PSEFL; tr|A0A0W0HX11|A0A0W0HX11_PSEFL; tr|A0A0A1Z942|A0A0A1Z942_PSEFL	DNA-directed RNA polymerase subunit beta OS=Pseudomonas fluorescens EGD-AQ6 OX=1390371 GN=rpoB PE=3 SV=1; DNA-directed RNA polymerase subunit beta OS=Pseudomonas fluorescens OX=294 GN=rpoB PE=3 SV=1; DNA-directed RNA polymerase subunit beta OS=Pseudomonas fluorescens LMG 5329 OX=1324332 GN=rpoB PE=3 SV=1			0	99	MMRPGEPPTKDAAETLFNNLFFSPER			missed K-D@10	-0.00537832	2994.43	749.615	2994.44	749.616	4	17	1.1.1.4155.9	99.2171	730.41	488.53	99.09	0.4	4254.61
2	156.6	156.6	64.78	62.71	61.97	tr|U1TYG9|U1TYG9_PSEFL; tr|A0A0W0HX11|A0A0W0HX11_PSEFL; tr|A0A0A1Z942|A0A0A1Z942_PSEFL	DNA-directed RNA polymerase subunit beta OS=Pseudomonas fluorescens EGD-AQ6 OX=1390371 GN=rpoB PE=3 SV=1; DNA-directed RNA polymerase subunit beta OS=Pseudomonas fluorescens OX=294 GN=rpoB PE=3 SV=1; DNA-directed RNA polymerase subunit beta OS=Pseudomonas fluorescens LMG 5329 OX=1324332 GN=rpoB PE=3 SV=1			0	99	MMRPGEPPTKDAAETLFNNLFFSPER	Oxidation(M)@1; Oxidation(M)@2		missed K-D@10	-0.0086061	3026.42	757.612	3026.43	757.614	4	16	1.1.1.4104.11	96.7182	1179.81	1105.17	96.69	0.73	5222.47
2	156.6	156.6	64.78	62.71	61.97	tr|U1TYG9|U1TYG9_PSEFL; tr|A0A0W0HX11|A0A0W0HX11_PSEFL; tr|A0A0A1Z942|A0A0A1Z942_PSEFL	DNA-directed RNA polymerase subunit beta OS=Pseudomonas fluorescens EGD-AQ6 OX=1390371 GN=rpoB PE=3 SV=1; DNA-directed RNA polymerase subunit beta OS=Pseudomonas fluorescens OX=294 GN=rpoB PE=3 SV=1; DNA-directed RNA polymerase subunit beta OS=Pseudomonas fluorescens LMG 5329 OX=1324332 GN=rpoB PE=3 SV=1			0	98.93	MMRPGEPPTKDAAETLFNNLFFSPER	Pro->Ser@7; Carbamyl(K)@10	Pro->Ser@380	missed K-D@10	0.0110074	3027.43	757.865	3027.42	757.863	4	16	1.1.1.4108.11	96.9042	1014.63	890.12	96.79	0.39	5550.39
2	156.6	156.6	64.78	62.71	61.97	tr|U1TYG9|U1TYG9_PSEFL; tr|A0A0W0HX11|A0A0W0HX11_PSEFL; tr|A0A0A1Z942|A0A0A1Z942_PSEFL	DNA-directed RNA polymerase subunit beta OS=Pseudomonas fluorescens EGD-AQ6 OX=1390371 GN=rpoB PE=3 SV=1; DNA-directed RNA polymerase subunit beta OS=Pseudomonas fluorescens OX=294 GN=rpoB PE=3 SV=1; DNA-directed RNA polymerase subunit beta OS=Pseudomonas fluorescens LMG 5329 OX=1324332 GN=rpoB PE=3 SV=1			0	98.93	MMRPGEPPTKDAAETLFNNLFFSPER	Pro->Ser@8; Carbamyl(K)@10	Pro->Ser@381	missed K-D@10	0.0110074	3027.43	757.865	3027.42	757.863	4	16	1.1.1.4108.11	96.9042	1014.63	890.12	96.79	0.39	5550.39
2	156.6	156.6	64.78	62.71	61.97	tr|U1TYG9|U1TYG9_PSEFL; tr|A0A0W0HX11|A0A0W0HX11_PSEFL; tr|A0A0A1Z942|A0A0A1Z942_PSEFL	DNA-directed RNA polymerase subunit beta OS=Pseudomonas fluorescens EGD-AQ6 OX=1390371 GN=rpoB PE=3 SV=1; DNA-directed RNA polymerase subunit beta OS=Pseudomonas fluorescens OX=294 GN=rpoB PE=3 SV=1; DNA-directed RNA polymerase subunit beta OS=Pseudomonas fluorescens LMG 5329 OX=1324332 GN=rpoB PE=3 SV=1			0	98.93	MMRPGEPPTKDAAETLFNNLFFSPER	Pro->Ser@4; Carbamyl(K)@10	Pro->Ser@377	missed K-D@10	0.0110074	3027.43	757.865	3027.42	757.863	4	16	1.1.1.4108.11	96.9042	1014.63	890.12	96.79	0.39	5550.39
2	156.6	156.6	64.78	62.71	61.97	tr|U1TYG9|U1TYG9_PSEFL; tr|A0A0W0HX11|A0A0W0HX11_PSEFL; tr|A0A0A1Z942|A0A0A1Z942_PSEFL	DNA-directed RNA polymerase subunit beta OS=Pseudomonas fluorescens EGD-AQ6 OX=1390371 GN=rpoB PE=3 SV=1; DNA-directed RNA polymerase subunit beta OS=Pseudomonas fluorescens OX=294 GN=rpoB PE=3 SV=1; DNA-directed RNA polymerase subunit beta OS=Pseudomonas fluorescens LMG 5329 OX=1324332 GN=rpoB PE=3 SV=1			0	97.92	MMRPGEPPTKDAAETLFNNLFFSPER	Carbamyl@N-term; Pro->Ser@7	Pro->Ser@380	missed K-D@10	0.0110074	3027.43	757.865	3027.42	757.863	4	15	1.1.1.4108.11	96.9042	1014.63	890.12	96.79	0.39	5550.39
2	156.6	156.6	64.78	62.71	61.97	tr|U1TYG9|U1TYG9_PSEFL; tr|A0A0W0HX11|A0A0W0HX11_PSEFL; tr|A0A0A1Z942|A0A0A1Z942_PSEFL	DNA-directed RNA polymerase subunit beta OS=Pseudomonas fluorescens EGD-AQ6 OX=1390371 GN=rpoB PE=3 SV=1; DNA-directed RNA polymerase subunit beta OS=Pseudomonas fluorescens OX=294 GN=rpoB PE=3 SV=1; DNA-directed RNA polymerase subunit beta OS=Pseudomonas fluorescens LMG 5329 OX=1324332 GN=rpoB PE=3 SV=1			0	97.92	MMRPGEPPTKDAAETLFNNLFFSPER	Carbamyl@N-term; Pro->Ser@8	Pro->Ser@381	missed K-D@10	0.0110074	3027.43	757.865	3027.42	757.863	4	15	1.1.1.4108.11	96.9042	1014.63	890.12	96.79	0.39	5550.39
2	156.6	156.6	64.78	62.71	61.97	tr|U1TYG9|U1TYG9_PSEFL; tr|A0A0W0HX11|A0A0W0HX11_PSEFL; tr|A0A0A1Z942|A0A0A1Z942_PSEFL	DNA-directed RNA polymerase subunit beta OS=Pseudomonas fluorescens EGD-AQ6 OX=1390371 GN=rpoB PE=3 SV=1; DNA-directed RNA polymerase subunit beta OS=Pseudomonas fluorescens OX=294 GN=rpoB PE=3 SV=1; DNA-directed RNA polymerase subunit beta OS=Pseudomonas fluorescens LMG 5329 OX=1324332 GN=rpoB PE=3 SV=1			0	97.11	MMRPGEPPTKDAAETLFNNLFFSPER	Dioxidation(M)@1	Dioxidation(M)@374	missed K-D@10	-0.0086061	3026.42	757.612	3026.43	757.614	4	16	1.1.1.4104.11	96.7182	1179.81	1105.17	96.69	0.73	5222.47
2	156.6	156.6	64.78	62.71	61.97	tr|U1TYG9|U1TYG9_PSEFL; tr|A0A0W0HX11|A0A0W0HX11_PSEFL; tr|A0A0A1Z942|A0A0A1Z942_PSEFL	DNA-directed RNA polymerase subunit beta OS=Pseudomonas fluorescens EGD-AQ6 OX=1390371 GN=rpoB PE=3 SV=1; DNA-directed RNA polymerase subunit beta OS=Pseudomonas fluorescens OX=294 GN=rpoB PE=3 SV=1; DNA-directed RNA polymerase subunit beta OS=Pseudomonas fluorescens LMG 5329 OX=1324332 GN=rpoB PE=3 SV=1			0	97.11	MMRPGEPPTKDAAETLFNNLFFSPER	Dioxidation(M)@2	Dioxidation(M)@375	missed K-D@10	-0.0086061	3026.42	757.612	3026.43	757.614	4	16	1.1.1.4104.11	96.7182	1179.81	1105.17	96.69	0.73	5222.47
2	156.6	156.6	64.78	62.71	61.97	tr|U1TYG9|U1TYG9_PSEFL; tr|A0A0W0HX11|A0A0W0HX11_PSEFL; tr|A0A0A1Z942|A0A0A1Z942_PSEFL	DNA-directed RNA polymerase subunit beta OS=Pseudomonas fluorescens EGD-AQ6 OX=1390371 GN=rpoB PE=3 SV=1; DNA-directed RNA polymerase subunit beta OS=Pseudomonas fluorescens OX=294 GN=rpoB PE=3 SV=1; DNA-directed RNA polymerase subunit beta OS=Pseudomonas fluorescens LMG 5329 OX=1324332 GN=rpoB PE=3 SV=1			0	96.26	MMRPGEPPTKDAAETLFNNLFFSPER	Oxidation(M)@2		missed K-D@10	-0.00198697	3010.43	753.615	3010.43	753.615	4	16	1.1.1.4129.5	97.9317	1164.37	842.97	97.77	0.73	7693.21
2	156.6	156.6	64.78	62.71	61.97	tr|U1TYG9|U1TYG9_PSEFL; tr|A0A0W0HX11|A0A0W0HX11_PSEFL; tr|A0A0A1Z942|A0A0A1Z942_PSEFL	DNA-directed RNA polymerase subunit beta OS=Pseudomonas fluorescens EGD-AQ6 OX=1390371 GN=rpoB PE=3 SV=1; DNA-directed RNA polymerase subunit beta OS=Pseudomonas fluorescens OX=294 GN=rpoB PE=3 SV=1; DNA-directed RNA polymerase subunit beta OS=Pseudomonas fluorescens LMG 5329 OX=1324332 GN=rpoB PE=3 SV=1			0	96.26	MMRPGEPPTKDAAETLFNNLFFSPER	Oxidation(M)@1		missed K-D@10	-0.00198697	3010.43	753.615	3010.43	753.615	4	16	1.1.1.4129.5	97.9317	1164.37	842.97	97.77	0.73	7693.21
2	156.6	156.6	64.78	62.71	61.97	tr|U1TYG9|U1TYG9_PSEFL; tr|A0A0W0HX11|A0A0W0HX11_PSEFL; tr|A0A0A1Z942|A0A0A1Z942_PSEFL	DNA-directed RNA polymerase subunit beta OS=Pseudomonas fluorescens EGD-AQ6 OX=1390371 GN=rpoB PE=3 SV=1; DNA-directed RNA polymerase subunit beta OS=Pseudomonas fluorescens OX=294 GN=rpoB PE=3 SV=1; DNA-directed RNA polymerase subunit beta OS=Pseudomonas fluorescens LMG 5329 OX=1324332 GN=rpoB PE=3 SV=1			0	88.74	MMRPGEPPTKDAAETLFNNLFFSPER	Carbamyl(R)@3; Pro->Ser@7	Pro->Ser@380	missed K-D@10	0.0110074	3027.43	757.865	3027.42	757.863	4	16	1.1.1.4108.11	96.9042	1014.63	890.12	96.79	0.39	5550.39
2	156.6	156.6	64.78	62.71	61.97	tr|U1TYG9|U1TYG9_PSEFL; tr|A0A0W0HX11|A0A0W0HX11_PSEFL; tr|A0A0A1Z942|A0A0A1Z942_PSEFL	DNA-directed RNA polymerase subunit beta OS=Pseudomonas fluorescens EGD-AQ6 OX=1390371 GN=rpoB PE=3 SV=1; DNA-directed RNA polymerase subunit beta OS=Pseudomonas fluorescens OX=294 GN=rpoB PE=3 SV=1; DNA-directed RNA polymerase subunit beta OS=Pseudomonas fluorescens LMG 5329 OX=1324332 GN=rpoB PE=3 SV=1			0	88.74	MMRPGEPPTKDAAETLFNNLFFSPER	Carbamyl(R)@3; Pro->Ser@8	Pro->Ser@381	missed K-D@10	0.0110074	3027.43	757.865	3027.42	757.863	4	16	1.1.1.4108.11	96.9042	1014.63	890.12	96.79	0.39	5550.39
2	156.6	156.6	64.78	62.71	61.97	tr|U1TYG9|U1TYG9_PSEFL; tr|A0A0W0HX11|A0A0W0HX11_PSEFL; tr|A0A0A1Z942|A0A0A1Z942_PSEFL	DNA-directed RNA polymerase subunit beta OS=Pseudomonas fluorescens EGD-AQ6 OX=1390371 GN=rpoB PE=3 SV=1; DNA-directed RNA polymerase subunit beta OS=Pseudomonas fluorescens OX=294 GN=rpoB PE=3 SV=1; DNA-directed RNA polymerase subunit beta OS=Pseudomonas fluorescens LMG 5329 OX=1324332 GN=rpoB PE=3 SV=1			0	86.08	MMRPGEPPTKDAAETLFNNLFFSPER	Oxidation(P)@4	Oxidation(P)@377	missed K-D@10	-0.00198697	3010.43	753.615	3010.43	753.615	4	15	1.1.1.4127.8	97.8325	1164.37	1112.82	97.77	0.73	6588.99
2	156.6	156.6	64.78	62.71	61.97	tr|U1TYG9|U1TYG9_PSEFL; tr|A0A0W0HX11|A0A0W0HX11_PSEFL; tr|A0A0A1Z942|A0A0A1Z942_PSEFL	DNA-directed RNA polymerase subunit beta OS=Pseudomonas fluorescens EGD-AQ6 OX=1390371 GN=rpoB PE=3 SV=1; DNA-directed RNA polymerase subunit beta OS=Pseudomonas fluorescens OX=294 GN=rpoB PE=3 SV=1; DNA-directed RNA polymerase subunit beta OS=Pseudomonas fluorescens LMG 5329 OX=1324332 GN=rpoB PE=3 SV=1			0	53.12	MMRPGEPPTKDAAETLFNNLFFSPER	Oxidation(M)@2; Oxidation(R)@3	Oxidation(R)@376	missed K-D@10	-0.0086061	3026.42	757.612	3026.43	757.614	4	16	1.1.1.4104.11	96.7182	1179.81	1105.17	96.69	0.73	5222.47
2	156.6	156.6	64.78	62.71	61.97	tr|U1TYG9|U1TYG9_PSEFL; tr|A0A0W0HX11|A0A0W0HX11_PSEFL; tr|A0A0A1Z942|A0A0A1Z942_PSEFL	DNA-directed RNA polymerase subunit beta OS=Pseudomonas fluorescens EGD-AQ6 OX=1390371 GN=rpoB PE=3 SV=1; DNA-directed RNA polymerase subunit beta OS=Pseudomonas fluorescens OX=294 GN=rpoB PE=3 SV=1; DNA-directed RNA polymerase subunit beta OS=Pseudomonas fluorescens LMG 5329 OX=1324332 GN=rpoB PE=3 SV=1			0	53.12	MMRPGEPPTKDAAETLFNNLFFSPER	Oxidation(M)@1; Oxidation(R)@3	Oxidation(R)@376	missed K-D@10	-0.0086061	3026.42	757.612	3026.43	757.614	4	16	1.1.1.4104.11	96.7182	1179.81	1105.17	96.69	0.73	5222.47
2	156.6	156.6	64.78	62.71	61.97	tr|U1TYG9|U1TYG9_PSEFL; tr|A0A0W0HX11|A0A0W0HX11_PSEFL; tr|A0A0A1Z942|A0A0A1Z942_PSEFL	DNA-directed RNA polymerase subunit beta OS=Pseudomonas fluorescens EGD-AQ6 OX=1390371 GN=rpoB PE=3 SV=1; DNA-directed RNA polymerase subunit beta OS=Pseudomonas fluorescens OX=294 GN=rpoB PE=3 SV=1; DNA-directed RNA polymerase subunit beta OS=Pseudomonas fluorescens LMG 5329 OX=1324332 GN=rpoB PE=3 SV=1			0	51.15	MMRPGEPPTKDAAETLFNNLFFSPER	Oxidation(R)@3	Oxidation(R)@376	missed K-D@10	-0.00198697	3010.43	753.615	3010.43	753.615	4	19	1.1.1.4126.9	97.7907	1164.37	1102.39	97.77	0.73	6691.28
2	156.6	156.6	64.78	62.71	61.97	tr|U1TYG9|U1TYG9_PSEFL; tr|A0A0W0HX11|A0A0W0HX11_PSEFL; tr|A0A0A1Z942|A0A0A1Z942_PSEFL	DNA-directed RNA polymerase subunit beta OS=Pseudomonas fluorescens EGD-AQ6 OX=1390371 GN=rpoB PE=3 SV=1; DNA-directed RNA polymerase subunit beta OS=Pseudomonas fluorescens OX=294 GN=rpoB PE=3 SV=1; DNA-directed RNA polymerase subunit beta OS=Pseudomonas fluorescens LMG 5329 OX=1324332 GN=rpoB PE=3 SV=1			0	50.66	MMRPGEPPTKDAAETLFNNLFFSPER	Oxidation(R)@3	Oxidation(R)@376	missed K-D@10	-0.00198697	3010.43	753.615	3010.43	753.615	4	15	1.1.1.4127.8	97.8325	1164.37	1112.82	97.77	0.73	6588.99
2	156.6	156.6	64.78	62.71	61.97	tr|U1TYG9|U1TYG9_PSEFL; tr|A0A0W0HX11|A0A0W0HX11_PSEFL; tr|A0A0A1Z942|A0A0A1Z942_PSEFL	DNA-directed RNA polymerase subunit beta OS=Pseudomonas fluorescens EGD-AQ6 OX=1390371 GN=rpoB PE=3 SV=1; DNA-directed RNA polymerase subunit beta OS=Pseudomonas fluorescens OX=294 GN=rpoB PE=3 SV=1; DNA-directed RNA polymerase subunit beta OS=Pseudomonas fluorescens LMG 5329 OX=1324332 GN=rpoB PE=3 SV=1			0	47.76	MMRPGEPPTKDAAETLFNNLFFSPER	Dioxidation(R)@3	Dioxidation(R)@376	missed K-D@10	-0.0086061	3026.42	757.612	3026.43	757.614	4	16	1.1.1.4104.11	96.7182	1179.81	1105.17	96.69	0.73	5222.47
2	156.6	156.6	64.78	62.71	61.97	tr|U1TYG9|U1TYG9_PSEFL; tr|A0A0W0HX11|A0A0W0HX11_PSEFL; tr|A0A0A1Z942|A0A0A1Z942_PSEFL	DNA-directed RNA polymerase subunit beta OS=Pseudomonas fluorescens EGD-AQ6 OX=1390371 GN=rpoB PE=3 SV=1; DNA-directed RNA polymerase subunit beta OS=Pseudomonas fluorescens OX=294 GN=rpoB PE=3 SV=1; DNA-directed RNA polymerase subunit beta OS=Pseudomonas fluorescens LMG 5329 OX=1324332 GN=rpoB PE=3 SV=1			0	47.76	MMRPGEPPTKDAAETLFNNLFFSPER	Carbamyl(M)@2; Pro->Ser@7	Pro->Ser@380	missed K-D@10	0.0110074	3027.43	757.865	3027.42	757.863	4	15	1.1.1.4108.11	96.9042	1014.63	890.12	96.79	0.39	5550.39
2	156.6	156.6	64.78	62.71	61.97	tr|U1TYG9|U1TYG9_PSEFL; tr|A0A0W0HX11|A0A0W0HX11_PSEFL; tr|A0A0A1Z942|A0A0A1Z942_PSEFL	DNA-directed RNA polymerase subunit beta OS=Pseudomonas fluorescens EGD-AQ6 OX=1390371 GN=rpoB PE=3 SV=1; DNA-directed RNA polymerase subunit beta OS=Pseudomonas fluorescens OX=294 GN=rpoB PE=3 SV=1; DNA-directed RNA polymerase subunit beta OS=Pseudomonas fluorescens LMG 5329 OX=1324332 GN=rpoB PE=3 SV=1			0	47.76	MMRPGEPPTKDAAETLFNNLFFSPER	Carbamyl(M)@2; Pro->Ser@8	Pro->Ser@381	missed K-D@10	0.0110074	3027.43	757.865	3027.42	757.863	4	15	1.1.1.4108.11	96.9042	1014.63	890.12	96.79	0.39	5550.39
2	156.6	156.6	64.78	62.71	61.97	tr|U1TYG9|U1TYG9_PSEFL; tr|A0A0W0HX11|A0A0W0HX11_PSEFL; tr|A0A0A1Z942|A0A0A1Z942_PSEFL	DNA-directed RNA polymerase subunit beta OS=Pseudomonas fluorescens EGD-AQ6 OX=1390371 GN=rpoB PE=3 SV=1; DNA-directed RNA polymerase subunit beta OS=Pseudomonas fluorescens OX=294 GN=rpoB PE=3 SV=1; DNA-directed RNA polymerase subunit beta OS=Pseudomonas fluorescens LMG 5329 OX=1324332 GN=rpoB PE=3 SV=1			0	47.76	MMRPGEPPTKDAAETLFNNLFFSPER	Carbamyl(M)@1; Pro->Ser@8	Pro->Ser@381	missed K-D@10	0.0110074	3027.43	757.865	3027.42	757.863	4	15	1.1.1.4108.11	96.9042	1014.63	890.12	96.79	0.39	5550.39
2	156.6	156.6	64.78	62.71	61.97	tr|U1TYG9|U1TYG9_PSEFL; tr|A0A0W0HX11|A0A0W0HX11_PSEFL; tr|A0A0A1Z942|A0A0A1Z942_PSEFL	DNA-directed RNA polymerase subunit beta OS=Pseudomonas fluorescens EGD-AQ6 OX=1390371 GN=rpoB PE=3 SV=1; DNA-directed RNA polymerase subunit beta OS=Pseudomonas fluorescens OX=294 GN=rpoB PE=3 SV=1; DNA-directed RNA polymerase subunit beta OS=Pseudomonas fluorescens LMG 5329 OX=1324332 GN=rpoB PE=3 SV=1			0	47.76	MMRPGEPPTKDAAETLFNNLFFSPER	Carbamyl(M)@1; Pro->Ser@7	Pro->Ser@380	missed K-D@10	0.0110074	3027.43	757.865	3027.42	757.863	4	15	1.1.1.4108.11	96.9042	1014.63	890.12	96.79	0.39	5550.39
2	156.6	156.6	64.78	62.71	61.97	tr|U1TYG9|U1TYG9_PSEFL; tr|A0A0W0HX11|A0A0W0HX11_PSEFL; tr|A0A0A1Z942|A0A0A1Z942_PSEFL	DNA-directed RNA polymerase subunit beta OS=Pseudomonas fluorescens EGD-AQ6 OX=1390371 GN=rpoB PE=3 SV=1; DNA-directed RNA polymerase subunit beta OS=Pseudomonas fluorescens OX=294 GN=rpoB PE=3 SV=1; DNA-directed RNA polymerase subunit beta OS=Pseudomonas fluorescens LMG 5329 OX=1324332 GN=rpoB PE=3 SV=1			0	32.88	MMRPGEPPTKDAAETLFNNLFFSPER	Carbamyl(R)@3; Pro->Ser@4	Pro->Ser@377	missed K-D@10	0.0110074	3027.43	757.865	3027.42	757.863	4	15	1.1.1.4108.11	96.9042	1014.63	890.12	96.79	0.39	5550.39
2	156.6	156.6	64.78	62.71	61.97	tr|U1TYG9|U1TYG9_PSEFL; tr|A0A0W0HX11|A0A0W0HX11_PSEFL; tr|A0A0A1Z942|A0A0A1Z942_PSEFL	DNA-directed RNA polymerase subunit beta OS=Pseudomonas fluorescens EGD-AQ6 OX=1390371 GN=rpoB PE=3 SV=1; DNA-directed RNA polymerase subunit beta OS=Pseudomonas fluorescens OX=294 GN=rpoB PE=3 SV=1; DNA-directed RNA polymerase subunit beta OS=Pseudomonas fluorescens LMG 5329 OX=1324332 GN=rpoB PE=3 SV=1			0	27.98	MMRPGEPPTKDAAETLFNNLFFSPER	Oxidation(M)@1; Oxidation(P)@4	Oxidation(P)@377	missed K-D@10	-0.0086061	3026.42	757.612	3026.43	757.614	4	15	1.1.1.4104.11	96.7182	1179.81	1105.17	96.69	0.73	5222.47
2	156.6	156.6	64.78	62.71	61.97	tr|U1TYG9|U1TYG9_PSEFL; tr|A0A0W0HX11|A0A0W0HX11_PSEFL; tr|A0A0A1Z942|A0A0A1Z942_PSEFL	DNA-directed RNA polymerase subunit beta OS=Pseudomonas fluorescens EGD-AQ6 OX=1390371 GN=rpoB PE=3 SV=1; DNA-directed RNA polymerase subunit beta OS=Pseudomonas fluorescens OX=294 GN=rpoB PE=3 SV=1; DNA-directed RNA polymerase subunit beta OS=Pseudomonas fluorescens LMG 5329 OX=1324332 GN=rpoB PE=3 SV=1			0	27.98	MMRPGEPPTKDAAETLFNNLFFSPER	Oxidation(M)@2; Oxidation(P)@4	Oxidation(P)@377	missed K-D@10	-0.0086061	3026.42	757.612	3026.43	757.614	4	15	1.1.1.4104.11	96.7182	1179.81	1105.17	96.69	0.73	5222.47
2	156.6	156.6	64.78	62.71	61.97	tr|U1TYG9|U1TYG9_PSEFL; tr|A0A0W0HX11|A0A0W0HX11_PSEFL; tr|A0A0A1Z942|A0A0A1Z942_PSEFL	DNA-directed RNA polymerase subunit beta OS=Pseudomonas fluorescens EGD-AQ6 OX=1390371 GN=rpoB PE=3 SV=1; DNA-directed RNA polymerase subunit beta OS=Pseudomonas fluorescens OX=294 GN=rpoB PE=3 SV=1; DNA-directed RNA polymerase subunit beta OS=Pseudomonas fluorescens LMG 5329 OX=1324332 GN=rpoB PE=3 SV=1			0	24.03	MMRPGEPPTKDAAETLFNNLFFSPER	Oxidation(P)@4	Oxidation(P)@377	missed K-D@10	-0.00198697	3010.43	753.615	3010.43	753.615	4	18	1.1.1.4126.9	97.7907	1164.37	1102.39	97.77	0.73	6691.28
2	156.6	156.6	64.78	62.71	61.97	tr|U1TYG9|U1TYG9_PSEFL; tr|A0A0W0HX11|A0A0W0HX11_PSEFL; tr|A0A0A1Z942|A0A0A1Z942_PSEFL	DNA-directed RNA polymerase subunit beta OS=Pseudomonas fluorescens EGD-AQ6 OX=1390371 GN=rpoB PE=3 SV=1; DNA-directed RNA polymerase subunit beta OS=Pseudomonas fluorescens OX=294 GN=rpoB PE=3 SV=1; DNA-directed RNA polymerase subunit beta OS=Pseudomonas fluorescens LMG 5329 OX=1324332 GN=rpoB PE=3 SV=1			0	16.49	MMRPGEPPTKDAAETLFNNLFFSPER	Carbamyl@N-term; Pro->Ser@4	Pro->Ser@377	missed K-D@10	0.0110074	3027.43	757.865	3027.42	757.863	4	14	1.1.1.4108.11	96.9042	1014.63	890.12	96.79	0.39	5550.39
2	156.6	156.6	64.78	62.71	61.97	tr|U1TYG9|U1TYG9_PSEFL; tr|A0A0W0HX11|A0A0W0HX11_PSEFL; tr|A0A0A1Z942|A0A0A1Z942_PSEFL	DNA-directed RNA polymerase subunit beta OS=Pseudomonas fluorescens EGD-AQ6 OX=1390371 GN=rpoB PE=3 SV=1; DNA-directed RNA polymerase subunit beta OS=Pseudomonas fluorescens OX=294 GN=rpoB PE=3 SV=1; DNA-directed RNA polymerase subunit beta OS=Pseudomonas fluorescens LMG 5329 OX=1324332 GN=rpoB PE=3 SV=1			0	99	MNVGQILETHLGLAAK				0.00237205	1693.92	565.648	1693.92	565.647	3	14	1.1.1.3954.5	89.4254	37985.4	7342.26	89.61	0.25	9260.04
2	156.6	156.6	64.78	62.71	61.97	tr|U1TYG9|U1TYG9_PSEFL; tr|A0A0W0HX11|A0A0W0HX11_PSEFL; tr|A0A0A1Z942|A0A0A1Z942_PSEFL	DNA-directed RNA polymerase subunit beta OS=Pseudomonas fluorescens EGD-AQ6 OX=1390371 GN=rpoB PE=3 SV=1; DNA-directed RNA polymerase subunit beta OS=Pseudomonas fluorescens OX=294 GN=rpoB PE=3 SV=1; DNA-directed RNA polymerase subunit beta OS=Pseudomonas fluorescens LMG 5329 OX=1324332 GN=rpoB PE=3 SV=1			0	99	MNVGQILETHLGLAAK				0.00237205	1693.92	565.648	1693.92	565.647	3	21	1.1.1.3963.6	89.8652	37985.4	7452.33	89.61	0.25	10505.7
2	156.6	156.6	64.78	62.71	61.97	tr|U1TYG9|U1TYG9_PSEFL; tr|A0A0W0HX11|A0A0W0HX11_PSEFL; tr|A0A0A1Z942|A0A0A1Z942_PSEFL	DNA-directed RNA polymerase subunit beta OS=Pseudomonas fluorescens EGD-AQ6 OX=1390371 GN=rpoB PE=3 SV=1; DNA-directed RNA polymerase subunit beta OS=Pseudomonas fluorescens OX=294 GN=rpoB PE=3 SV=1; DNA-directed RNA polymerase subunit beta OS=Pseudomonas fluorescens LMG 5329 OX=1324332 GN=rpoB PE=3 SV=1			0	99	MNVGQILETHLGLAAK				0.00237205	1693.92	565.648	1693.92	565.647	3	13	1.1.1.3965.7	89.968	37985.4	2826.7	89.61	0.25	4023.42
2	156.6	156.6	64.78	62.71	61.97	tr|U1TYG9|U1TYG9_PSEFL; tr|A0A0W0HX11|A0A0W0HX11_PSEFL; tr|A0A0A1Z942|A0A0A1Z942_PSEFL	DNA-directed RNA polymerase subunit beta OS=Pseudomonas fluorescens EGD-AQ6 OX=1390371 GN=rpoB PE=3 SV=1; DNA-directed RNA polymerase subunit beta OS=Pseudomonas fluorescens OX=294 GN=rpoB PE=3 SV=1; DNA-directed RNA polymerase subunit beta OS=Pseudomonas fluorescens LMG 5329 OX=1324332 GN=rpoB PE=3 SV=1			0	95.41	MNVGQILETHLGLAAK	Oxidation(M)@1			0.00127085	1709.91	570.979	1709.91	570.978	3	12	1.1.1.3783.6	81.1538	1184.64	1167.51	81.14	0.48	4457.92
2	156.6	156.6	64.78	62.71	61.97	tr|U1TYG9|U1TYG9_PSEFL; tr|A0A0W0HX11|A0A0W0HX11_PSEFL; tr|A0A0A1Z942|A0A0A1Z942_PSEFL	DNA-directed RNA polymerase subunit beta OS=Pseudomonas fluorescens EGD-AQ6 OX=1390371 GN=rpoB PE=3 SV=1; DNA-directed RNA polymerase subunit beta OS=Pseudomonas fluorescens OX=294 GN=rpoB PE=3 SV=1; DNA-directed RNA polymerase subunit beta OS=Pseudomonas fluorescens LMG 5329 OX=1324332 GN=rpoB PE=3 SV=1			0	82.17	MNVGQILETHLGLAAK				0.00237205	1693.92	565.648	1693.92	565.647	3	11	1.1.1.3966.4	90.0155	37985.4	1863	89.61	0.25	5281.65
2	156.6	156.6	64.78	62.71	61.97	tr|U1TYG9|U1TYG9_PSEFL; tr|A0A0W0HX11|A0A0W0HX11_PSEFL; tr|A0A0A1Z942|A0A0A1Z942_PSEFL	DNA-directed RNA polymerase subunit beta OS=Pseudomonas fluorescens EGD-AQ6 OX=1390371 GN=rpoB PE=3 SV=1; DNA-directed RNA polymerase subunit beta OS=Pseudomonas fluorescens OX=294 GN=rpoB PE=3 SV=1; DNA-directed RNA polymerase subunit beta OS=Pseudomonas fluorescens LMG 5329 OX=1324332 GN=rpoB PE=3 SV=1			0	63.08	MNVGQILETHLGLAAK	Oxidation(M)@1			0.00127085	1709.91	570.979	1709.91	570.978	3	9	1.1.1.3781.11	81.0633	1184.64	957.32	81.14	0.48	3625.43
2	156.6	156.6	64.78	62.71	61.97	tr|U1TYG9|U1TYG9_PSEFL; tr|A0A0W0HX11|A0A0W0HX11_PSEFL; tr|A0A0A1Z942|A0A0A1Z942_PSEFL	DNA-directed RNA polymerase subunit beta OS=Pseudomonas fluorescens EGD-AQ6 OX=1390371 GN=rpoB PE=3 SV=1; DNA-directed RNA polymerase subunit beta OS=Pseudomonas fluorescens OX=294 GN=rpoB PE=3 SV=1; DNA-directed RNA polymerase subunit beta OS=Pseudomonas fluorescens LMG 5329 OX=1324332 GN=rpoB PE=3 SV=1			0	18.09	MNVGQILETHLGLAAK	Oxidation(M)@1			-0.0054576	1709.91	570.977	1709.91	570.978	3	8	1.1.1.3946.5	89.0397	660.4	509.81	89.12	0.49	2058.14
2	156.6	156.6	64.78	62.71	61.97	tr|U1TYG9|U1TYG9_PSEFL; tr|A0A0W0HX11|A0A0W0HX11_PSEFL; tr|A0A0A1Z942|A0A0A1Z942_PSEFL	DNA-directed RNA polymerase subunit beta OS=Pseudomonas fluorescens EGD-AQ6 OX=1390371 GN=rpoB PE=3 SV=1; DNA-directed RNA polymerase subunit beta OS=Pseudomonas fluorescens OX=294 GN=rpoB PE=3 SV=1; DNA-directed RNA polymerase subunit beta OS=Pseudomonas fluorescens LMG 5329 OX=1324332 GN=rpoB PE=3 SV=1			0	99	NIVDGDHRMEPGMPESFNVLIK			missed R-M@8	0.00315755	2497.21	625.31	2497.21	625.31	4	18	1.1.1.3785.9	81.2561	3959.42	2386.27	81.43	0.39	18363.4
2	156.6	156.6	64.78	62.71	61.97	tr|U1TYG9|U1TYG9_PSEFL; tr|A0A0W0HX11|A0A0W0HX11_PSEFL; tr|A0A0A1Z942|A0A0A1Z942_PSEFL	DNA-directed RNA polymerase subunit beta OS=Pseudomonas fluorescens EGD-AQ6 OX=1390371 GN=rpoB PE=3 SV=1; DNA-directed RNA polymerase subunit beta OS=Pseudomonas fluorescens OX=294 GN=rpoB PE=3 SV=1; DNA-directed RNA polymerase subunit beta OS=Pseudomonas fluorescens LMG 5329 OX=1324332 GN=rpoB PE=3 SV=1			0	99	NIVDGDHRMEPGMPESFNVLIK			missed R-M@8	0.00315755	2497.21	625.31	2497.21	625.31	4	16	1.1.1.3785.10	81.2574	3959.42	2400.81	81.43	0.39	16900.8
2	156.6	156.6	64.78	62.71	61.97	tr|U1TYG9|U1TYG9_PSEFL; tr|A0A0W0HX11|A0A0W0HX11_PSEFL; tr|A0A0A1Z942|A0A0A1Z942_PSEFL	DNA-directed RNA polymerase subunit beta OS=Pseudomonas fluorescens EGD-AQ6 OX=1390371 GN=rpoB PE=3 SV=1; DNA-directed RNA polymerase subunit beta OS=Pseudomonas fluorescens OX=294 GN=rpoB PE=3 SV=1; DNA-directed RNA polymerase subunit beta OS=Pseudomonas fluorescens LMG 5329 OX=1324332 GN=rpoB PE=3 SV=1			0	99	NIVDGDHRMEPGMPESFNVLIK			missed R-M@8	0.00315755	2497.21	625.31	2497.21	625.31	4	16	1.1.1.3789.6	81.4434	3959.42	3760.69	81.43	0.39	25297.4
2	156.6	156.6	64.78	62.71	61.97	tr|U1TYG9|U1TYG9_PSEFL; tr|A0A0W0HX11|A0A0W0HX11_PSEFL; tr|A0A0A1Z942|A0A0A1Z942_PSEFL	DNA-directed RNA polymerase subunit beta OS=Pseudomonas fluorescens EGD-AQ6 OX=1390371 GN=rpoB PE=3 SV=1; DNA-directed RNA polymerase subunit beta OS=Pseudomonas fluorescens OX=294 GN=rpoB PE=3 SV=1; DNA-directed RNA polymerase subunit beta OS=Pseudomonas fluorescens LMG 5329 OX=1324332 GN=rpoB PE=3 SV=1			0	99	NIVDGDHRMEPGMPESFNVLIK			missed R-M@8	0.00289806	2497.21	833.411	2497.21	833.41	3	14	1.1.1.3786.19	81.3259	1689.37	1415.82	81.39	0.39	5808.34
2	156.6	156.6	64.78	62.71	61.97	tr|U1TYG9|U1TYG9_PSEFL; tr|A0A0W0HX11|A0A0W0HX11_PSEFL; tr|A0A0A1Z942|A0A0A1Z942_PSEFL	DNA-directed RNA polymerase subunit beta OS=Pseudomonas fluorescens EGD-AQ6 OX=1390371 GN=rpoB PE=3 SV=1; DNA-directed RNA polymerase subunit beta OS=Pseudomonas fluorescens OX=294 GN=rpoB PE=3 SV=1; DNA-directed RNA polymerase subunit beta OS=Pseudomonas fluorescens LMG 5329 OX=1324332 GN=rpoB PE=3 SV=1			0	99	NIVDGDHRMEPGMPESFNVLIK			missed R-M@8	0.00315755	2497.21	625.31	2497.21	625.31	4	16	1.1.1.3789.7	81.4448	3959.42	3734.27	81.43	0.39	22935.1
2	156.6	156.6	64.78	62.71	61.97	tr|U1TYG9|U1TYG9_PSEFL; tr|A0A0W0HX11|A0A0W0HX11_PSEFL; tr|A0A0A1Z942|A0A0A1Z942_PSEFL	DNA-directed RNA polymerase subunit beta OS=Pseudomonas fluorescens EGD-AQ6 OX=1390371 GN=rpoB PE=3 SV=1; DNA-directed RNA polymerase subunit beta OS=Pseudomonas fluorescens OX=294 GN=rpoB PE=3 SV=1; DNA-directed RNA polymerase subunit beta OS=Pseudomonas fluorescens LMG 5329 OX=1324332 GN=rpoB PE=3 SV=1			0	98.84	NIVDGDHRMEPGMPESFNVLIK			missed R-M@8	0.00315755	2497.21	625.31	2497.21	625.31	4	15	1.1.1.3786.4	81.296	3959.42	2875.28	81.43	0.39	18492.6
2	156.6	156.6	64.78	62.71	61.97	tr|U1TYG9|U1TYG9_PSEFL; tr|A0A0W0HX11|A0A0W0HX11_PSEFL; tr|A0A0A1Z942|A0A0A1Z942_PSEFL	DNA-directed RNA polymerase subunit beta OS=Pseudomonas fluorescens EGD-AQ6 OX=1390371 GN=rpoB PE=3 SV=1; DNA-directed RNA polymerase subunit beta OS=Pseudomonas fluorescens OX=294 GN=rpoB PE=3 SV=1; DNA-directed RNA polymerase subunit beta OS=Pseudomonas fluorescens LMG 5329 OX=1324332 GN=rpoB PE=3 SV=1			0	98.56	NIVDGDHRMEPGMPESFNVLIK			missed R-M@8	0.00289806	2497.21	833.411	2497.21	833.41	3	16	1.1.1.3788.21	81.4269	1689.37	1644.9	81.39	0.39	7974.97
2	156.6	156.6	64.78	62.71	61.97	tr|U1TYG9|U1TYG9_PSEFL; tr|A0A0W0HX11|A0A0W0HX11_PSEFL; tr|A0A0A1Z942|A0A0A1Z942_PSEFL	DNA-directed RNA polymerase subunit beta OS=Pseudomonas fluorescens EGD-AQ6 OX=1390371 GN=rpoB PE=3 SV=1; DNA-directed RNA polymerase subunit beta OS=Pseudomonas fluorescens OX=294 GN=rpoB PE=3 SV=1; DNA-directed RNA polymerase subunit beta OS=Pseudomonas fluorescens LMG 5329 OX=1324332 GN=rpoB PE=3 SV=1			0	97.92	NIVDGDHRMEPGMPESFNVLIK			missed R-M@8	0.00315755	2497.21	625.31	2497.21	625.31	4	16	1.1.1.3784.6	81.2058	3959.42	1763.28	81.43	0.39	15843.9
2	156.6	156.6	64.78	62.71	61.97	tr|U1TYG9|U1TYG9_PSEFL; tr|A0A0W0HX11|A0A0W0HX11_PSEFL; tr|A0A0A1Z942|A0A0A1Z942_PSEFL	DNA-directed RNA polymerase subunit beta OS=Pseudomonas fluorescens EGD-AQ6 OX=1390371 GN=rpoB PE=3 SV=1; DNA-directed RNA polymerase subunit beta OS=Pseudomonas fluorescens OX=294 GN=rpoB PE=3 SV=1; DNA-directed RNA polymerase subunit beta OS=Pseudomonas fluorescens LMG 5329 OX=1324332 GN=rpoB PE=3 SV=1			0	93.22	NIVDGDHRMEPGMPESFNVLIK			missed R-M@8	0.00315755	2497.21	625.31	2497.21	625.31	4	15	1.1.1.3791.12	81.5493	3959.42	2387.73	81.43	0.39	22297.9
2	156.6	156.6	64.78	62.71	61.97	tr|U1TYG9|U1TYG9_PSEFL; tr|A0A0W0HX11|A0A0W0HX11_PSEFL; tr|A0A0A1Z942|A0A0A1Z942_PSEFL	DNA-directed RNA polymerase subunit beta OS=Pseudomonas fluorescens EGD-AQ6 OX=1390371 GN=rpoB PE=3 SV=1; DNA-directed RNA polymerase subunit beta OS=Pseudomonas fluorescens OX=294 GN=rpoB PE=3 SV=1; DNA-directed RNA polymerase subunit beta OS=Pseudomonas fluorescens LMG 5329 OX=1324332 GN=rpoB PE=3 SV=1			0	42.22	NIVDGDHRMEPGMPESFNVLIK			missed R-M@8	0.00315755	2497.21	625.31	2497.21	625.31	4	10	1.1.1.3785.11	81.2581	3959.42	2408.07	81.43	0.39	11994.8
2	156.6	156.6	64.78	62.71	61.97	tr|U1TYG9|U1TYG9_PSEFL; tr|A0A0W0HX11|A0A0W0HX11_PSEFL; tr|A0A0A1Z942|A0A0A1Z942_PSEFL	DNA-directed RNA polymerase subunit beta OS=Pseudomonas fluorescens EGD-AQ6 OX=1390371 GN=rpoB PE=3 SV=1; DNA-directed RNA polymerase subunit beta OS=Pseudomonas fluorescens OX=294 GN=rpoB PE=3 SV=1; DNA-directed RNA polymerase subunit beta OS=Pseudomonas fluorescens LMG 5329 OX=1324332 GN=rpoB PE=3 SV=1			0	99	NLRGGVPMATPVFDGAKESEIK			missed R-G@3; missed K-E@17	0.00271689	2315.2	579.807	2315.19	579.806	4	21	1.1.1.3496.29	67.3289	8260.12	7628.04	67.35	0.2	18102.2
2	156.6	156.6	64.78	62.71	61.97	tr|U1TYG9|U1TYG9_PSEFL; tr|A0A0W0HX11|A0A0W0HX11_PSEFL; tr|A0A0A1Z942|A0A0A1Z942_PSEFL	DNA-directed RNA polymerase subunit beta OS=Pseudomonas fluorescens EGD-AQ6 OX=1390371 GN=rpoB PE=3 SV=1; DNA-directed RNA polymerase subunit beta OS=Pseudomonas fluorescens OX=294 GN=rpoB PE=3 SV=1; DNA-directed RNA polymerase subunit beta OS=Pseudomonas fluorescens LMG 5329 OX=1324332 GN=rpoB PE=3 SV=1			0	99	NLRGGVPMATPVFDGAKESEIK			missed R-G@3; missed K-E@17	0.00271689	2315.2	579.807	2315.19	579.806	4	21	1.1.1.3500.17	67.5217	8260.12	3600.37	67.35	0.2	6633.19
2	156.6	156.6	64.78	62.71	61.97	tr|U1TYG9|U1TYG9_PSEFL; tr|A0A0W0HX11|A0A0W0HX11_PSEFL; tr|A0A0A1Z942|A0A0A1Z942_PSEFL	DNA-directed RNA polymerase subunit beta OS=Pseudomonas fluorescens EGD-AQ6 OX=1390371 GN=rpoB PE=3 SV=1; DNA-directed RNA polymerase subunit beta OS=Pseudomonas fluorescens OX=294 GN=rpoB PE=3 SV=1; DNA-directed RNA polymerase subunit beta OS=Pseudomonas fluorescens LMG 5329 OX=1324332 GN=rpoB PE=3 SV=1			0	99	NLRGGVPMATPVFDGAKESEIK			missed R-G@3; missed K-E@17	0.00271689	2315.2	579.807	2315.19	579.806	4	18	1.1.1.3501.21	67.5688	8260.12	2120.55	67.35	0.2	5531.89
2	156.6	156.6	64.78	62.71	61.97	tr|U1TYG9|U1TYG9_PSEFL; tr|A0A0W0HX11|A0A0W0HX11_PSEFL; tr|A0A0A1Z942|A0A0A1Z942_PSEFL	DNA-directed RNA polymerase subunit beta OS=Pseudomonas fluorescens EGD-AQ6 OX=1390371 GN=rpoB PE=3 SV=1; DNA-directed RNA polymerase subunit beta OS=Pseudomonas fluorescens OX=294 GN=rpoB PE=3 SV=1; DNA-directed RNA polymerase subunit beta OS=Pseudomonas fluorescens LMG 5329 OX=1324332 GN=rpoB PE=3 SV=1			0	15.26	NLRGGVPMATPVFDGAKESEIK	Ser->Thr@19; Glu->Asp@20	Ser->Thr@1208; Glu->Asp@1209	missed R-G@3; missed K-E@17	0.00271689	2315.2	579.807	2315.19	579.806	4	22	1.1.1.3496.29	67.3289	8260.12	7628.04	67.35	0.2	18102.2
2	156.6	156.6	64.78	62.71	61.97	tr|U1TYG9|U1TYG9_PSEFL; tr|A0A0W0HX11|A0A0W0HX11_PSEFL; tr|A0A0A1Z942|A0A0A1Z942_PSEFL	DNA-directed RNA polymerase subunit beta OS=Pseudomonas fluorescens EGD-AQ6 OX=1390371 GN=rpoB PE=3 SV=1; DNA-directed RNA polymerase subunit beta OS=Pseudomonas fluorescens OX=294 GN=rpoB PE=3 SV=1; DNA-directed RNA polymerase subunit beta OS=Pseudomonas fluorescens LMG 5329 OX=1324332 GN=rpoB PE=3 SV=1			0	99	QAVPTLRADKPLVGTGMER			missed R-A@7	-0.00804923	2038.09	680.371	2038.1	680.374	3	17	1.1.1.3325.20	59.1161	5650.55	4721.08	59.08	0.14	12570.8
2	156.6	156.6	64.78	62.71	61.97	tr|U1TYG9|U1TYG9_PSEFL; tr|A0A0W0HX11|A0A0W0HX11_PSEFL; tr|A0A0A1Z942|A0A0A1Z942_PSEFL	DNA-directed RNA polymerase subunit beta OS=Pseudomonas fluorescens EGD-AQ6 OX=1390371 GN=rpoB PE=3 SV=1; DNA-directed RNA polymerase subunit beta OS=Pseudomonas fluorescens OX=294 GN=rpoB PE=3 SV=1; DNA-directed RNA polymerase subunit beta OS=Pseudomonas fluorescens LMG 5329 OX=1324332 GN=rpoB PE=3 SV=1			0	99	QAVPTLRADKPLVGTGMER			missed R-A@7	-0.00328473	2038.1	510.531	2038.1	510.532	4	19	1.1.1.3326.6	59.1486	20860.7	13306.1	59.08	0.14	31250.7
2	156.6	156.6	64.78	62.71	61.97	tr|U1TYG9|U1TYG9_PSEFL; tr|A0A0W0HX11|A0A0W0HX11_PSEFL; tr|A0A0A1Z942|A0A0A1Z942_PSEFL	DNA-directed RNA polymerase subunit beta OS=Pseudomonas fluorescens EGD-AQ6 OX=1390371 GN=rpoB PE=3 SV=1; DNA-directed RNA polymerase subunit beta OS=Pseudomonas fluorescens OX=294 GN=rpoB PE=3 SV=1; DNA-directed RNA polymerase subunit beta OS=Pseudomonas fluorescens LMG 5329 OX=1324332 GN=rpoB PE=3 SV=1			0	99	QAVPTLRADKPLVGTGMER	Gln->pyro-Glu@N-term		missed R-A@7	0.00132096	2021.07	674.699	2021.07	674.698	3	19	1.1.1.3525.29	68.7433	7442.15	6258.72	68.66	0.24	18166.8
2	156.6	156.6	64.78	62.71	61.97	tr|U1TYG9|U1TYG9_PSEFL; tr|A0A0W0HX11|A0A0W0HX11_PSEFL; tr|A0A0A1Z942|A0A0A1Z942_PSEFL	DNA-directed RNA polymerase subunit beta OS=Pseudomonas fluorescens EGD-AQ6 OX=1390371 GN=rpoB PE=3 SV=1; DNA-directed RNA polymerase subunit beta OS=Pseudomonas fluorescens OX=294 GN=rpoB PE=3 SV=1; DNA-directed RNA polymerase subunit beta OS=Pseudomonas fluorescens LMG 5329 OX=1324332 GN=rpoB PE=3 SV=1			0	99	QAVPTLRADKPLVGTGMER	Gln->pyro-Glu@N-term		missed R-A@7	0.00132096	2021.07	674.699	2021.07	674.698	3	17	1.1.1.3525.30	68.7453	7442.15	6197.25	68.66	0.24	17674.6
2	156.6	156.6	64.78	62.71	61.97	tr|U1TYG9|U1TYG9_PSEFL; tr|A0A0W0HX11|A0A0W0HX11_PSEFL; tr|A0A0A1Z942|A0A0A1Z942_PSEFL	DNA-directed RNA polymerase subunit beta OS=Pseudomonas fluorescens EGD-AQ6 OX=1390371 GN=rpoB PE=3 SV=1; DNA-directed RNA polymerase subunit beta OS=Pseudomonas fluorescens OX=294 GN=rpoB PE=3 SV=1; DNA-directed RNA polymerase subunit beta OS=Pseudomonas fluorescens LMG 5329 OX=1324332 GN=rpoB PE=3 SV=1			0	99	QAVPTLRADKPLVGTGMER	Gln->pyro-Glu@N-term		missed R-A@7	0.00132096	2021.07	674.699	2021.07	674.698	3	15	1.1.1.3522.11	68.5884	7442.15	5602.14	68.66	0.24	16333.9
2	156.6	156.6	64.78	62.71	61.97	tr|U1TYG9|U1TYG9_PSEFL; tr|A0A0W0HX11|A0A0W0HX11_PSEFL; tr|A0A0A1Z942|A0A0A1Z942_PSEFL	DNA-directed RNA polymerase subunit beta OS=Pseudomonas fluorescens EGD-AQ6 OX=1390371 GN=rpoB PE=3 SV=1; DNA-directed RNA polymerase subunit beta OS=Pseudomonas fluorescens OX=294 GN=rpoB PE=3 SV=1; DNA-directed RNA polymerase subunit beta OS=Pseudomonas fluorescens LMG 5329 OX=1324332 GN=rpoB PE=3 SV=1			0	99	QAVPTLRADKPLVGTGMER	Gln->pyro-Glu@N-term		missed R-A@7	0.00132096	2021.07	674.699	2021.07	674.698	3	16	1.1.1.3523.29	68.6463	7442.15	7202.17	68.66	0.24	23239.7
2	156.6	156.6	64.78	62.71	61.97	tr|U1TYG9|U1TYG9_PSEFL; tr|A0A0W0HX11|A0A0W0HX11_PSEFL; tr|A0A0A1Z942|A0A0A1Z942_PSEFL	DNA-directed RNA polymerase subunit beta OS=Pseudomonas fluorescens EGD-AQ6 OX=1390371 GN=rpoB PE=3 SV=1; DNA-directed RNA polymerase subunit beta OS=Pseudomonas fluorescens OX=294 GN=rpoB PE=3 SV=1; DNA-directed RNA polymerase subunit beta OS=Pseudomonas fluorescens LMG 5329 OX=1324332 GN=rpoB PE=3 SV=1			0	96.92	QAVPTLRADKPLVGTGMER	Gln->pyro-Glu@N-term		missed R-A@7	0.00132096	2021.07	674.699	2021.07	674.698	3	14	1.1.1.3521.13	68.5426	7442.15	3740.15	68.66	0.24	18279.8
2	156.6	156.6	64.78	62.71	61.97	tr|U1TYG9|U1TYG9_PSEFL; tr|A0A0W0HX11|A0A0W0HX11_PSEFL; tr|A0A0A1Z942|A0A0A1Z942_PSEFL	DNA-directed RNA polymerase subunit beta OS=Pseudomonas fluorescens EGD-AQ6 OX=1390371 GN=rpoB PE=3 SV=1; DNA-directed RNA polymerase subunit beta OS=Pseudomonas fluorescens OX=294 GN=rpoB PE=3 SV=1; DNA-directed RNA polymerase subunit beta OS=Pseudomonas fluorescens LMG 5329 OX=1324332 GN=rpoB PE=3 SV=1			0	50.36	QAVPTLRADKPLVGTGMER			missed R-A@7	-0.00328473	2038.1	510.531	2038.1	510.532	4	10	1.1.1.3322.9	58.9499	20860.7	7019.83	59.08	0.14	21280.1
2	156.6	156.6	64.78	62.71	61.97	tr|U1TYG9|U1TYG9_PSEFL; tr|A0A0W0HX11|A0A0W0HX11_PSEFL; tr|A0A0A1Z942|A0A0A1Z942_PSEFL	DNA-directed RNA polymerase subunit beta OS=Pseudomonas fluorescens EGD-AQ6 OX=1390371 GN=rpoB PE=3 SV=1; DNA-directed RNA polymerase subunit beta OS=Pseudomonas fluorescens OX=294 GN=rpoB PE=3 SV=1; DNA-directed RNA polymerase subunit beta OS=Pseudomonas fluorescens LMG 5329 OX=1324332 GN=rpoB PE=3 SV=1			0	99	QVVSVAASLIPFLEHDDANR	Deamidated(Q)@1			0.0139738	2181.12	728.048	2181.11	728.043	3	18	1.1.1.4178.12	100.342	7043.73	6743.52	100.22	0.83	37318.6
2	156.6	156.6	64.78	62.71	61.97	tr|U1TYG9|U1TYG9_PSEFL; tr|A0A0W0HX11|A0A0W0HX11_PSEFL; tr|A0A0A1Z942|A0A0A1Z942_PSEFL	DNA-directed RNA polymerase subunit beta OS=Pseudomonas fluorescens EGD-AQ6 OX=1390371 GN=rpoB PE=3 SV=1; DNA-directed RNA polymerase subunit beta OS=Pseudomonas fluorescens OX=294 GN=rpoB PE=3 SV=1; DNA-directed RNA polymerase subunit beta OS=Pseudomonas fluorescens LMG 5329 OX=1324332 GN=rpoB PE=3 SV=1			0	99	QVVSVAASLIPFLEHDDANRALMGSNMQR	Oxidation(M)@27		missed R-A@20	-0.00231569	3184.57	797.151	3184.58	797.151	4	18	1.1.1.4148.8	98.8614	4010.73	2588.53	98.99	0.55	7911.88
2	156.6	156.6	64.78	62.71	61.97	tr|U1TYG9|U1TYG9_PSEFL; tr|A0A0W0HX11|A0A0W0HX11_PSEFL; tr|A0A0A1Z942|A0A0A1Z942_PSEFL	DNA-directed RNA polymerase subunit beta OS=Pseudomonas fluorescens EGD-AQ6 OX=1390371 GN=rpoB PE=3 SV=1; DNA-directed RNA polymerase subunit beta OS=Pseudomonas fluorescens OX=294 GN=rpoB PE=3 SV=1; DNA-directed RNA polymerase subunit beta OS=Pseudomonas fluorescens LMG 5329 OX=1324332 GN=rpoB PE=3 SV=1			0	99	QVVSVAASLIPFLEHDDANRALMGSNMQR	Gln->pyro-Glu@N-term; Oxidation(M)@27		missed R-A@20	0.000158017	3167.55	1056.86	3167.55	1056.86	3	18	1.1.1.4429.10	112.698	455.74	415.72	112.65	0.59	1917.52
2	156.6	156.6	64.78	62.71	61.97	tr|U1TYG9|U1TYG9_PSEFL; tr|A0A0W0HX11|A0A0W0HX11_PSEFL; tr|A0A0A1Z942|A0A0A1Z942_PSEFL	DNA-directed RNA polymerase subunit beta OS=Pseudomonas fluorescens EGD-AQ6 OX=1390371 GN=rpoB PE=3 SV=1; DNA-directed RNA polymerase subunit beta OS=Pseudomonas fluorescens OX=294 GN=rpoB PE=3 SV=1; DNA-directed RNA polymerase subunit beta OS=Pseudomonas fluorescens LMG 5329 OX=1324332 GN=rpoB PE=3 SV=1			0	99	QVVSVAASLIPFLEHDDANRALMGSNMQR	Gln->pyro-Glu@N-term; Oxidation(M)@23		missed R-A@20	0.000158017	3167.55	1056.86	3167.55	1056.86	3	18	1.1.1.4429.10	112.698	455.74	415.72	112.65	0.59	1917.52
2	156.6	156.6	64.78	62.71	61.97	tr|U1TYG9|U1TYG9_PSEFL; tr|A0A0W0HX11|A0A0W0HX11_PSEFL; tr|A0A0A1Z942|A0A0A1Z942_PSEFL	DNA-directed RNA polymerase subunit beta OS=Pseudomonas fluorescens EGD-AQ6 OX=1390371 GN=rpoB PE=3 SV=1; DNA-directed RNA polymerase subunit beta OS=Pseudomonas fluorescens OX=294 GN=rpoB PE=3 SV=1; DNA-directed RNA polymerase subunit beta OS=Pseudomonas fluorescens LMG 5329 OX=1324332 GN=rpoB PE=3 SV=1			0	99	QVVSVAASLIPFLEHDDANRALMGSNMQR	Gln->pyro-Glu@N-term; Oxidation(M)@23		missed R-A@20	-0.00423638	3167.55	1056.86	3167.55	1056.86	3	13	1.1.1.4426.9	112.552	431.88	404.52	112.46	0.25	1462.27
2	156.6	156.6	64.78	62.71	61.97	tr|U1TYG9|U1TYG9_PSEFL; tr|A0A0W0HX11|A0A0W0HX11_PSEFL; tr|A0A0A1Z942|A0A0A1Z942_PSEFL	DNA-directed RNA polymerase subunit beta OS=Pseudomonas fluorescens EGD-AQ6 OX=1390371 GN=rpoB PE=3 SV=1; DNA-directed RNA polymerase subunit beta OS=Pseudomonas fluorescens OX=294 GN=rpoB PE=3 SV=1; DNA-directed RNA polymerase subunit beta OS=Pseudomonas fluorescens LMG 5329 OX=1324332 GN=rpoB PE=3 SV=1			0	99	QVVSVAASLIPFLEHDDANRALMGSNMQR	Gln->pyro-Glu@N-term; Oxidation(M)@27		missed R-A@20	-0.00423638	3167.55	1056.86	3167.55	1056.86	3	13	1.1.1.4426.9	112.552	431.88	404.52	112.46	0.25	1462.27
2	156.6	156.6	64.78	62.71	61.97	tr|U1TYG9|U1TYG9_PSEFL; tr|A0A0W0HX11|A0A0W0HX11_PSEFL; tr|A0A0A1Z942|A0A0A1Z942_PSEFL	DNA-directed RNA polymerase subunit beta OS=Pseudomonas fluorescens EGD-AQ6 OX=1390371 GN=rpoB PE=3 SV=1; DNA-directed RNA polymerase subunit beta OS=Pseudomonas fluorescens OX=294 GN=rpoB PE=3 SV=1; DNA-directed RNA polymerase subunit beta OS=Pseudomonas fluorescens LMG 5329 OX=1324332 GN=rpoB PE=3 SV=1			0	99	QVVSVAASLIPFLEHDDANRALMGSNMQR			missed R-A@20	-0.00447578	3168.58	793.151	3168.58	793.152	4	22	1.1.1.4183.11	100.595	2581.23	1733.94	100.37	0.44	5570.1
2	156.6	156.6	64.78	62.71	61.97	tr|U1TYG9|U1TYG9_PSEFL; tr|A0A0W0HX11|A0A0W0HX11_PSEFL; tr|A0A0A1Z942|A0A0A1Z942_PSEFL	DNA-directed RNA polymerase subunit beta OS=Pseudomonas fluorescens EGD-AQ6 OX=1390371 GN=rpoB PE=3 SV=1; DNA-directed RNA polymerase subunit beta OS=Pseudomonas fluorescens OX=294 GN=rpoB PE=3 SV=1; DNA-directed RNA polymerase subunit beta OS=Pseudomonas fluorescens LMG 5329 OX=1324332 GN=rpoB PE=3 SV=1			0	99	QVVSVAASLIPFLEHDDANRALMGSNMQR	Gln->pyro-Glu@N-term; Oxidation(M)@23; Oxidation(M)@27		missed R-A@20	0.000132079	3183.55	1062.19	3183.54	1062.19	3	16	1.1.1.4394.10	110.976	763.18	599.2	110.63	0.64	2133.17
2	156.6	156.6	64.78	62.71	61.97	tr|U1TYG9|U1TYG9_PSEFL; tr|A0A0W0HX11|A0A0W0HX11_PSEFL; tr|A0A0A1Z942|A0A0A1Z942_PSEFL	DNA-directed RNA polymerase subunit beta OS=Pseudomonas fluorescens EGD-AQ6 OX=1390371 GN=rpoB PE=3 SV=1; DNA-directed RNA polymerase subunit beta OS=Pseudomonas fluorescens OX=294 GN=rpoB PE=3 SV=1; DNA-directed RNA polymerase subunit beta OS=Pseudomonas fluorescens LMG 5329 OX=1324332 GN=rpoB PE=3 SV=1			0	99	QVVSVAASLIPFLEHDDANRALMGSNMQR			missed R-A@20	-0.00447578	3168.58	793.151	3168.58	793.152	4	13	1.1.1.4175.8	100.197	2581.23	940.23	100.37	0.44	3422.86
2	156.6	156.6	64.78	62.71	61.97	tr|U1TYG9|U1TYG9_PSEFL; tr|A0A0W0HX11|A0A0W0HX11_PSEFL; tr|A0A0A1Z942|A0A0A1Z942_PSEFL	DNA-directed RNA polymerase subunit beta OS=Pseudomonas fluorescens EGD-AQ6 OX=1390371 GN=rpoB PE=3 SV=1; DNA-directed RNA polymerase subunit beta OS=Pseudomonas fluorescens OX=294 GN=rpoB PE=3 SV=1; DNA-directed RNA polymerase subunit beta OS=Pseudomonas fluorescens LMG 5329 OX=1324332 GN=rpoB PE=3 SV=1			0	97.82	QVVSVAASLIPFLEHDDANRALMGSNMQR	Gln->pyro-Glu@N-term; Oxidation(M)@23; Oxidation(M)@27		missed R-A@20	0.000132079	3183.55	1062.19	3183.54	1062.19	3	13	1.1.1.4397.15	111.122	763.18	446.96	110.63	0.64	2123.81
2	156.6	156.6	64.78	62.71	61.97	tr|U1TYG9|U1TYG9_PSEFL; tr|A0A0W0HX11|A0A0W0HX11_PSEFL; tr|A0A0A1Z942|A0A0A1Z942_PSEFL	DNA-directed RNA polymerase subunit beta OS=Pseudomonas fluorescens EGD-AQ6 OX=1390371 GN=rpoB PE=3 SV=1; DNA-directed RNA polymerase subunit beta OS=Pseudomonas fluorescens OX=294 GN=rpoB PE=3 SV=1; DNA-directed RNA polymerase subunit beta OS=Pseudomonas fluorescens LMG 5329 OX=1324332 GN=rpoB PE=3 SV=1			0	95.65	QVVSVAASLIPFLEHDDANRALMGSNMQR	Oxidation(M)@23; Oxidation(M)@27		missed R-A@20	0.00350548	3200.57	801.151	3200.57	801.15	4	13	1.1.1.4110.10	97.0127	2427.47	1498.71	96.74	0.83	3808.76
2	156.6	156.6	64.78	62.71	61.97	tr|U1TYG9|U1TYG9_PSEFL; tr|A0A0W0HX11|A0A0W0HX11_PSEFL; tr|A0A0A1Z942|A0A0A1Z942_PSEFL	DNA-directed RNA polymerase subunit beta OS=Pseudomonas fluorescens EGD-AQ6 OX=1390371 GN=rpoB PE=3 SV=1; DNA-directed RNA polymerase subunit beta OS=Pseudomonas fluorescens OX=294 GN=rpoB PE=3 SV=1; DNA-directed RNA polymerase subunit beta OS=Pseudomonas fluorescens LMG 5329 OX=1324332 GN=rpoB PE=3 SV=1			0	95.46	QVVSVAASLIPFLEHDDANRALMGSNMQR	Oxidation(M)@23; Oxidation(M)@27		missed R-A@20	0.00350548	3200.57	801.151	3200.57	801.15	4	14	1.1.1.4098.8	96.4279	2427.47	1566.63	96.74	0.83	6285.46
2	156.6	156.6	64.78	62.71	61.97	tr|U1TYG9|U1TYG9_PSEFL; tr|A0A0W0HX11|A0A0W0HX11_PSEFL; tr|A0A0A1Z942|A0A0A1Z942_PSEFL	DNA-directed RNA polymerase subunit beta OS=Pseudomonas fluorescens EGD-AQ6 OX=1390371 GN=rpoB PE=3 SV=1; DNA-directed RNA polymerase subunit beta OS=Pseudomonas fluorescens OX=294 GN=rpoB PE=3 SV=1; DNA-directed RNA polymerase subunit beta OS=Pseudomonas fluorescens LMG 5329 OX=1324332 GN=rpoB PE=3 SV=1			0	88.96	QVVSVAASLIPFLEHDDANRALMGSNMQR	Dioxidation(M)@23	Dioxidation(M)@686	missed R-A@20	0.00350548	3200.57	801.151	3200.57	801.15	4	13	1.1.1.4110.10	97.0127	2427.47	1498.71	96.74	0.83	3808.76
2	156.6	156.6	64.78	62.71	61.97	tr|U1TYG9|U1TYG9_PSEFL; tr|A0A0W0HX11|A0A0W0HX11_PSEFL; tr|A0A0A1Z942|A0A0A1Z942_PSEFL	DNA-directed RNA polymerase subunit beta OS=Pseudomonas fluorescens EGD-AQ6 OX=1390371 GN=rpoB PE=3 SV=1; DNA-directed RNA polymerase subunit beta OS=Pseudomonas fluorescens OX=294 GN=rpoB PE=3 SV=1; DNA-directed RNA polymerase subunit beta OS=Pseudomonas fluorescens LMG 5329 OX=1324332 GN=rpoB PE=3 SV=1			0	88.96	QVVSVAASLIPFLEHDDANRALMGSNMQR	Dioxidation(M)@27	Dioxidation(M)@690	missed R-A@20	0.00350548	3200.57	801.151	3200.57	801.15	4	13	1.1.1.4110.10	97.0127	2427.47	1498.71	96.74	0.83	3808.76
2	156.6	156.6	64.78	62.71	61.97	tr|U1TYG9|U1TYG9_PSEFL; tr|A0A0W0HX11|A0A0W0HX11_PSEFL; tr|A0A0A1Z942|A0A0A1Z942_PSEFL	DNA-directed RNA polymerase subunit beta OS=Pseudomonas fluorescens EGD-AQ6 OX=1390371 GN=rpoB PE=3 SV=1; DNA-directed RNA polymerase subunit beta OS=Pseudomonas fluorescens OX=294 GN=rpoB PE=3 SV=1; DNA-directed RNA polymerase subunit beta OS=Pseudomonas fluorescens LMG 5329 OX=1324332 GN=rpoB PE=3 SV=1			0	88.74	QVVSVAASLIPFLEHDDANRALMGSNMQR	Dioxidation(M)@27	Dioxidation(M)@690	missed R-A@20	0.00350548	3200.57	801.151	3200.57	801.15	4	14	1.1.1.4098.8	96.4279	2427.47	1566.63	96.74	0.83	6285.46
2	156.6	156.6	64.78	62.71	61.97	tr|U1TYG9|U1TYG9_PSEFL; tr|A0A0W0HX11|A0A0W0HX11_PSEFL; tr|A0A0A1Z942|A0A0A1Z942_PSEFL	DNA-directed RNA polymerase subunit beta OS=Pseudomonas fluorescens EGD-AQ6 OX=1390371 GN=rpoB PE=3 SV=1; DNA-directed RNA polymerase subunit beta OS=Pseudomonas fluorescens OX=294 GN=rpoB PE=3 SV=1; DNA-directed RNA polymerase subunit beta OS=Pseudomonas fluorescens LMG 5329 OX=1324332 GN=rpoB PE=3 SV=1			0	88.74	QVVSVAASLIPFLEHDDANRALMGSNMQR	Dioxidation(M)@23	Dioxidation(M)@686	missed R-A@20	0.00350548	3200.57	801.151	3200.57	801.15	4	14	1.1.1.4098.8	96.4279	2427.47	1566.63	96.74	0.83	6285.46
2	156.6	156.6	64.78	62.71	61.97	tr|U1TYG9|U1TYG9_PSEFL; tr|A0A0W0HX11|A0A0W0HX11_PSEFL; tr|A0A0A1Z942|A0A0A1Z942_PSEFL	DNA-directed RNA polymerase subunit beta OS=Pseudomonas fluorescens EGD-AQ6 OX=1390371 GN=rpoB PE=3 SV=1; DNA-directed RNA polymerase subunit beta OS=Pseudomonas fluorescens OX=294 GN=rpoB PE=3 SV=1; DNA-directed RNA polymerase subunit beta OS=Pseudomonas fluorescens LMG 5329 OX=1324332 GN=rpoB PE=3 SV=1			0	88.08	QVVSVAASLIPFLEHDDANRALMGSNMQR	Gln->pyro-Glu@N-term; Dioxidation(M)@27	Dioxidation(M)@690	missed R-A@20	0.000132079	3183.55	1062.19	3183.54	1062.19	3	16	1.1.1.4394.10	110.976	763.18	599.2	110.63	0.64	2133.17
2	156.6	156.6	64.78	62.71	61.97	tr|U1TYG9|U1TYG9_PSEFL; tr|A0A0W0HX11|A0A0W0HX11_PSEFL; tr|A0A0A1Z942|A0A0A1Z942_PSEFL	DNA-directed RNA polymerase subunit beta OS=Pseudomonas fluorescens EGD-AQ6 OX=1390371 GN=rpoB PE=3 SV=1; DNA-directed RNA polymerase subunit beta OS=Pseudomonas fluorescens OX=294 GN=rpoB PE=3 SV=1; DNA-directed RNA polymerase subunit beta OS=Pseudomonas fluorescens LMG 5329 OX=1324332 GN=rpoB PE=3 SV=1			0	88.08	QVVSVAASLIPFLEHDDANRALMGSNMQR	Gln->pyro-Glu@N-term; Dioxidation(M)@23	Dioxidation(M)@686	missed R-A@20	0.000132079	3183.55	1062.19	3183.54	1062.19	3	16	1.1.1.4394.10	110.976	763.18	599.2	110.63	0.64	2133.17
2	156.6	156.6	64.78	62.71	61.97	tr|U1TYG9|U1TYG9_PSEFL; tr|A0A0W0HX11|A0A0W0HX11_PSEFL; tr|A0A0A1Z942|A0A0A1Z942_PSEFL	DNA-directed RNA polymerase subunit beta OS=Pseudomonas fluorescens EGD-AQ6 OX=1390371 GN=rpoB PE=3 SV=1; DNA-directed RNA polymerase subunit beta OS=Pseudomonas fluorescens OX=294 GN=rpoB PE=3 SV=1; DNA-directed RNA polymerase subunit beta OS=Pseudomonas fluorescens LMG 5329 OX=1324332 GN=rpoB PE=3 SV=1			0	87.01	QVVSVAASLIPFLEHDDANRALMGSNMQR	Gln->pyro-Glu@N-term; Dioxidation(M)@27	Dioxidation(M)@690	missed R-A@20	0.000132079	3183.55	1062.19	3183.54	1062.19	3	13	1.1.1.4397.15	111.122	763.18	446.96	110.63	0.64	2123.81
2	156.6	156.6	64.78	62.71	61.97	tr|U1TYG9|U1TYG9_PSEFL; tr|A0A0W0HX11|A0A0W0HX11_PSEFL; tr|A0A0A1Z942|A0A0A1Z942_PSEFL	DNA-directed RNA polymerase subunit beta OS=Pseudomonas fluorescens EGD-AQ6 OX=1390371 GN=rpoB PE=3 SV=1; DNA-directed RNA polymerase subunit beta OS=Pseudomonas fluorescens OX=294 GN=rpoB PE=3 SV=1; DNA-directed RNA polymerase subunit beta OS=Pseudomonas fluorescens LMG 5329 OX=1324332 GN=rpoB PE=3 SV=1			0	87.01	QVVSVAASLIPFLEHDDANRALMGSNMQR	Gln->pyro-Glu@N-term; Dioxidation(M)@23	Dioxidation(M)@686	missed R-A@20	0.000132079	3183.55	1062.19	3183.54	1062.19	3	13	1.1.1.4397.15	111.122	763.18	446.96	110.63	0.64	2123.81
2	156.6	156.6	64.78	62.71	61.97	tr|U1TYG9|U1TYG9_PSEFL; tr|A0A0W0HX11|A0A0W0HX11_PSEFL; tr|A0A0A1Z942|A0A0A1Z942_PSEFL	DNA-directed RNA polymerase subunit beta OS=Pseudomonas fluorescens EGD-AQ6 OX=1390371 GN=rpoB PE=3 SV=1; DNA-directed RNA polymerase subunit beta OS=Pseudomonas fluorescens OX=294 GN=rpoB PE=3 SV=1; DNA-directed RNA polymerase subunit beta OS=Pseudomonas fluorescens LMG 5329 OX=1324332 GN=rpoB PE=3 SV=1			0	83.83	QVVSVAASLIPFLEHDDANRALMGSNMQR	Oxidation(M)@23; Oxidation(M)@27		missed R-A@20	0.00350548	3200.57	801.151	3200.57	801.15	4	13	1.1.1.4102.10	96.6224	2427.47	2346.15	96.74	0.83	5722.86
2	156.6	156.6	64.78	62.71	61.97	tr|U1TYG9|U1TYG9_PSEFL; tr|A0A0W0HX11|A0A0W0HX11_PSEFL; tr|A0A0A1Z942|A0A0A1Z942_PSEFL	DNA-directed RNA polymerase subunit beta OS=Pseudomonas fluorescens EGD-AQ6 OX=1390371 GN=rpoB PE=3 SV=1; DNA-directed RNA polymerase subunit beta OS=Pseudomonas fluorescens OX=294 GN=rpoB PE=3 SV=1; DNA-directed RNA polymerase subunit beta OS=Pseudomonas fluorescens LMG 5329 OX=1324332 GN=rpoB PE=3 SV=1			0	64.88	QVVSVAASLIPFLEHDDANRALMGSNMQR	Gln->pyro-Glu@N-term; Oxidation(P)@11	Oxidation(P)@674	missed R-A@20	-0.00423638	3167.55	1056.86	3167.55	1056.86	3	13	1.1.1.4426.9	112.552	431.88	404.52	112.46	0.25	1462.27
2	156.6	156.6	64.78	62.71	61.97	tr|U1TYG9|U1TYG9_PSEFL; tr|A0A0W0HX11|A0A0W0HX11_PSEFL; tr|A0A0A1Z942|A0A0A1Z942_PSEFL	DNA-directed RNA polymerase subunit beta OS=Pseudomonas fluorescens EGD-AQ6 OX=1390371 GN=rpoB PE=3 SV=1; DNA-directed RNA polymerase subunit beta OS=Pseudomonas fluorescens OX=294 GN=rpoB PE=3 SV=1; DNA-directed RNA polymerase subunit beta OS=Pseudomonas fluorescens LMG 5329 OX=1324332 GN=rpoB PE=3 SV=1			0	62.97	QVVSVAASLIPFLEHDDANRALMGSNMQR	Dioxidation(M)@27	Dioxidation(M)@690	missed R-A@20	0.00350548	3200.57	801.151	3200.57	801.15	4	13	1.1.1.4102.10	96.6224	2427.47	2346.15	96.74	0.83	5722.86
2	156.6	156.6	64.78	62.71	61.97	tr|U1TYG9|U1TYG9_PSEFL; tr|A0A0W0HX11|A0A0W0HX11_PSEFL; tr|A0A0A1Z942|A0A0A1Z942_PSEFL	DNA-directed RNA polymerase subunit beta OS=Pseudomonas fluorescens EGD-AQ6 OX=1390371 GN=rpoB PE=3 SV=1; DNA-directed RNA polymerase subunit beta OS=Pseudomonas fluorescens OX=294 GN=rpoB PE=3 SV=1; DNA-directed RNA polymerase subunit beta OS=Pseudomonas fluorescens LMG 5329 OX=1324332 GN=rpoB PE=3 SV=1			0	62.97	QVVSVAASLIPFLEHDDANRALMGSNMQR	Dioxidation(M)@23	Dioxidation(M)@686	missed R-A@20	0.00350548	3200.57	801.151	3200.57	801.15	4	13	1.1.1.4102.10	96.6224	2427.47	2346.15	96.74	0.83	5722.86
2	156.6	156.6	64.78	62.71	61.97	tr|U1TYG9|U1TYG9_PSEFL; tr|A0A0W0HX11|A0A0W0HX11_PSEFL; tr|A0A0A1Z942|A0A0A1Z942_PSEFL	DNA-directed RNA polymerase subunit beta OS=Pseudomonas fluorescens EGD-AQ6 OX=1390371 GN=rpoB PE=3 SV=1; DNA-directed RNA polymerase subunit beta OS=Pseudomonas fluorescens OX=294 GN=rpoB PE=3 SV=1; DNA-directed RNA polymerase subunit beta OS=Pseudomonas fluorescens LMG 5329 OX=1324332 GN=rpoB PE=3 SV=1			0	54.32	QVVSVAASLIPFLEHDDANRALMGSNMQR	Gln->pyro-Glu@N-term; Oxidation(H)@15		missed R-A@20	-0.00423638	3167.55	1056.86	3167.55	1056.86	3	13	1.1.1.4426.9	112.552	431.88	404.52	112.46	0.25	1462.27
2	156.6	156.6	64.78	62.71	61.97	tr|U1TYG9|U1TYG9_PSEFL; tr|A0A0W0HX11|A0A0W0HX11_PSEFL; tr|A0A0A1Z942|A0A0A1Z942_PSEFL	DNA-directed RNA polymerase subunit beta OS=Pseudomonas fluorescens EGD-AQ6 OX=1390371 GN=rpoB PE=3 SV=1; DNA-directed RNA polymerase subunit beta OS=Pseudomonas fluorescens OX=294 GN=rpoB PE=3 SV=1; DNA-directed RNA polymerase subunit beta OS=Pseudomonas fluorescens LMG 5329 OX=1324332 GN=rpoB PE=3 SV=1			0	47.28	QVVSVAASLIPFLEHDDANRALMGSNMQR	Oxidation(H)@15; Oxidation(M)@23		missed R-A@20	0.00350548	3200.57	801.151	3200.57	801.15	4	12	1.1.1.4110.10	97.0127	2427.47	1498.71	96.74	0.83	3808.76
2	156.6	156.6	64.78	62.71	61.97	tr|U1TYG9|U1TYG9_PSEFL; tr|A0A0W0HX11|A0A0W0HX11_PSEFL; tr|A0A0A1Z942|A0A0A1Z942_PSEFL	DNA-directed RNA polymerase subunit beta OS=Pseudomonas fluorescens EGD-AQ6 OX=1390371 GN=rpoB PE=3 SV=1; DNA-directed RNA polymerase subunit beta OS=Pseudomonas fluorescens OX=294 GN=rpoB PE=3 SV=1; DNA-directed RNA polymerase subunit beta OS=Pseudomonas fluorescens LMG 5329 OX=1324332 GN=rpoB PE=3 SV=1			0	47.28	QVVSVAASLIPFLEHDDANRALMGSNMQR	Oxidation(H)@15; Oxidation(M)@27		missed R-A@20	0.00350548	3200.57	801.151	3200.57	801.15	4	12	1.1.1.4110.10	97.0127	2427.47	1498.71	96.74	0.83	3808.76
2	156.6	156.6	64.78	62.71	61.97	tr|U1TYG9|U1TYG9_PSEFL; tr|A0A0W0HX11|A0A0W0HX11_PSEFL; tr|A0A0A1Z942|A0A0A1Z942_PSEFL	DNA-directed RNA polymerase subunit beta OS=Pseudomonas fluorescens EGD-AQ6 OX=1390371 GN=rpoB PE=3 SV=1; DNA-directed RNA polymerase subunit beta OS=Pseudomonas fluorescens OX=294 GN=rpoB PE=3 SV=1; DNA-directed RNA polymerase subunit beta OS=Pseudomonas fluorescens LMG 5329 OX=1324332 GN=rpoB PE=3 SV=1			0	45.4	QVVSVAASLIPFLEHDDANRALMGSNMQR	Oxidation(N)@26	Oxidation(N)@689	missed R-A@20	-0.00231568	3184.57	797.151	3184.58	797.151	4	18	1.1.1.4155.15	99.2317	4010.73	2665.34	98.99	0.55	8132.08
2	156.6	156.6	64.78	62.71	61.97	tr|U1TYG9|U1TYG9_PSEFL; tr|A0A0W0HX11|A0A0W0HX11_PSEFL; tr|A0A0A1Z942|A0A0A1Z942_PSEFL	DNA-directed RNA polymerase subunit beta OS=Pseudomonas fluorescens EGD-AQ6 OX=1390371 GN=rpoB PE=3 SV=1; DNA-directed RNA polymerase subunit beta OS=Pseudomonas fluorescens OX=294 GN=rpoB PE=3 SV=1; DNA-directed RNA polymerase subunit beta OS=Pseudomonas fluorescens LMG 5329 OX=1324332 GN=rpoB PE=3 SV=1			0	44.93	QVVSVAASLIPFLEHDDANRALMGSNMQR	Oxidation(N)@26	Oxidation(N)@689	missed R-A@20	-0.00231568	3184.57	797.151	3184.58	797.151	4	18	1.1.1.4148.8	98.8614	4010.73	2588.53	98.99	0.55	7911.88
2	156.6	156.6	64.78	62.71	61.97	tr|U1TYG9|U1TYG9_PSEFL; tr|A0A0W0HX11|A0A0W0HX11_PSEFL; tr|A0A0A1Z942|A0A0A1Z942_PSEFL	DNA-directed RNA polymerase subunit beta OS=Pseudomonas fluorescens EGD-AQ6 OX=1390371 GN=rpoB PE=3 SV=1; DNA-directed RNA polymerase subunit beta OS=Pseudomonas fluorescens OX=294 GN=rpoB PE=3 SV=1; DNA-directed RNA polymerase subunit beta OS=Pseudomonas fluorescens LMG 5329 OX=1324332 GN=rpoB PE=3 SV=1			0	40.87	QVVSVAASLIPFLEHDDANRALMGSNMQR	Oxidation(M)@23		missed R-A@20	-0.00231569	3184.57	797.151	3184.58	797.151	4	17	1.1.1.4148.8	98.8614	4010.73	2588.53	98.99	0.55	7911.88
2	156.6	156.6	64.78	62.71	61.97	tr|U1TYG9|U1TYG9_PSEFL; tr|A0A0W0HX11|A0A0W0HX11_PSEFL; tr|A0A0A1Z942|A0A0A1Z942_PSEFL	DNA-directed RNA polymerase subunit beta OS=Pseudomonas fluorescens EGD-AQ6 OX=1390371 GN=rpoB PE=3 SV=1; DNA-directed RNA polymerase subunit beta OS=Pseudomonas fluorescens OX=294 GN=rpoB PE=3 SV=1; DNA-directed RNA polymerase subunit beta OS=Pseudomonas fluorescens LMG 5329 OX=1324332 GN=rpoB PE=3 SV=1			0	35.79	QVVSVAASLIPFLEHDDANRALMGSNMQR	Gln->pyro-Glu@N-term; Oxidation(R)@29	Oxidation(R)@692	missed R-A@20	-0.00423638	3167.55	1056.86	3167.55	1056.86	3	13	1.1.1.4426.9	112.552	431.88	404.52	112.46	0.25	1462.27
2	156.6	156.6	64.78	62.71	61.97	tr|U1TYG9|U1TYG9_PSEFL; tr|A0A0W0HX11|A0A0W0HX11_PSEFL; tr|A0A0A1Z942|A0A0A1Z942_PSEFL	DNA-directed RNA polymerase subunit beta OS=Pseudomonas fluorescens EGD-AQ6 OX=1390371 GN=rpoB PE=3 SV=1; DNA-directed RNA polymerase subunit beta OS=Pseudomonas fluorescens OX=294 GN=rpoB PE=3 SV=1; DNA-directed RNA polymerase subunit beta OS=Pseudomonas fluorescens LMG 5329 OX=1324332 GN=rpoB PE=3 SV=1			0	35.79	QVVSVAASLIPFLEHDDANRALMGSNMQR	Gln->pyro-Glu@N-term; Oxidation(R)@29	Oxidation(R)@692	missed R-A@20	0.000158017	3167.55	1056.86	3167.55	1056.86	3	17	1.1.1.4429.10	112.698	455.74	415.72	112.65	0.59	1917.52
2	156.6	156.6	64.78	62.71	61.97	tr|U1TYG9|U1TYG9_PSEFL; tr|A0A0W0HX11|A0A0W0HX11_PSEFL; tr|A0A0A1Z942|A0A0A1Z942_PSEFL	DNA-directed RNA polymerase subunit beta OS=Pseudomonas fluorescens EGD-AQ6 OX=1390371 GN=rpoB PE=3 SV=1; DNA-directed RNA polymerase subunit beta OS=Pseudomonas fluorescens OX=294 GN=rpoB PE=3 SV=1; DNA-directed RNA polymerase subunit beta OS=Pseudomonas fluorescens LMG 5329 OX=1324332 GN=rpoB PE=3 SV=1			0	35.79	QVVSVAASLIPFLEHDDANRALMGSNMQR	Gln->pyro-Glu@N-term; Oxidation(R)@20	Oxidation(R)@683	missed R-A@20	0.000158017	3167.55	1056.86	3167.55	1056.86	3	18	1.1.1.4429.10	112.698	455.74	415.72	112.65	0.59	1917.52
2	156.6	156.6	64.78	62.71	61.97	tr|U1TYG9|U1TYG9_PSEFL; tr|A0A0W0HX11|A0A0W0HX11_PSEFL; tr|A0A0A1Z942|A0A0A1Z942_PSEFL	DNA-directed RNA polymerase subunit beta OS=Pseudomonas fluorescens EGD-AQ6 OX=1390371 GN=rpoB PE=3 SV=1; DNA-directed RNA polymerase subunit beta OS=Pseudomonas fluorescens OX=294 GN=rpoB PE=3 SV=1; DNA-directed RNA polymerase subunit beta OS=Pseudomonas fluorescens LMG 5329 OX=1324332 GN=rpoB PE=3 SV=1			0	35.5	QVVSVAASLIPFLEHDDANRALMGSNMQR	Oxidation(M)@23		missed R-A@20	-0.00231569	3184.57	797.151	3184.58	797.151	4	17	1.1.1.4155.15	99.2317	4010.73	2665.34	98.99	0.55	8132.08
2	156.6	156.6	64.78	62.71	61.97	tr|U1TYG9|U1TYG9_PSEFL; tr|A0A0W0HX11|A0A0W0HX11_PSEFL; tr|A0A0A1Z942|A0A0A1Z942_PSEFL	DNA-directed RNA polymerase subunit beta OS=Pseudomonas fluorescens EGD-AQ6 OX=1390371 GN=rpoB PE=3 SV=1; DNA-directed RNA polymerase subunit beta OS=Pseudomonas fluorescens OX=294 GN=rpoB PE=3 SV=1; DNA-directed RNA polymerase subunit beta OS=Pseudomonas fluorescens LMG 5329 OX=1324332 GN=rpoB PE=3 SV=1			0	35.04	QVVSVAASLIPFLEHDDANRALMGSNMQR	Gln->pyro-Glu@N-term; Oxidation(R)@20; Oxidation(M)@27	Oxidation(R)@683	missed R-A@20	0.000132079	3183.55	1062.19	3183.54	1062.19	3	16	1.1.1.4394.10	110.976	763.18	599.2	110.63	0.64	2133.17
2	156.6	156.6	64.78	62.71	61.97	tr|U1TYG9|U1TYG9_PSEFL; tr|A0A0W0HX11|A0A0W0HX11_PSEFL; tr|A0A0A1Z942|A0A0A1Z942_PSEFL	DNA-directed RNA polymerase subunit beta OS=Pseudomonas fluorescens EGD-AQ6 OX=1390371 GN=rpoB PE=3 SV=1; DNA-directed RNA polymerase subunit beta OS=Pseudomonas fluorescens OX=294 GN=rpoB PE=3 SV=1; DNA-directed RNA polymerase subunit beta OS=Pseudomonas fluorescens LMG 5329 OX=1324332 GN=rpoB PE=3 SV=1			0	35.04	QVVSVAASLIPFLEHDDANRALMGSNMQR	Gln->pyro-Glu@N-term; Oxidation(R)@20; Oxidation(M)@23	Oxidation(R)@683	missed R-A@20	0.000132079	3183.55	1062.19	3183.54	1062.19	3	16	1.1.1.4394.10	110.976	763.18	599.2	110.63	0.64	2133.17
2	156.6	156.6	64.78	62.71	61.97	tr|U1TYG9|U1TYG9_PSEFL; tr|A0A0W0HX11|A0A0W0HX11_PSEFL; tr|A0A0A1Z942|A0A0A1Z942_PSEFL	DNA-directed RNA polymerase subunit beta OS=Pseudomonas fluorescens EGD-AQ6 OX=1390371 GN=rpoB PE=3 SV=1; DNA-directed RNA polymerase subunit beta OS=Pseudomonas fluorescens OX=294 GN=rpoB PE=3 SV=1; DNA-directed RNA polymerase subunit beta OS=Pseudomonas fluorescens LMG 5329 OX=1324332 GN=rpoB PE=3 SV=1			0	31.95	QVVSVAASLIPFLEHDDANRALMGSNMQR	Gln->pyro-Glu@N-term; Oxidation(M)@23; Oxidation(R)@29	Oxidation(R)@692	missed R-A@20	0.000132079	3183.55	1062.19	3183.54	1062.19	3	13	1.1.1.4397.15	111.122	763.18	446.96	110.63	0.64	2123.81
2	156.6	156.6	64.78	62.71	61.97	tr|U1TYG9|U1TYG9_PSEFL; tr|A0A0W0HX11|A0A0W0HX11_PSEFL; tr|A0A0A1Z942|A0A0A1Z942_PSEFL	DNA-directed RNA polymerase subunit beta OS=Pseudomonas fluorescens EGD-AQ6 OX=1390371 GN=rpoB PE=3 SV=1; DNA-directed RNA polymerase subunit beta OS=Pseudomonas fluorescens OX=294 GN=rpoB PE=3 SV=1; DNA-directed RNA polymerase subunit beta OS=Pseudomonas fluorescens LMG 5329 OX=1324332 GN=rpoB PE=3 SV=1			0	31.95	QVVSVAASLIPFLEHDDANRALMGSNMQR	Gln->pyro-Glu@N-term; Oxidation(M)@27; Oxidation(R)@29	Oxidation(R)@692	missed R-A@20	0.000132079	3183.55	1062.19	3183.54	1062.19	3	13	1.1.1.4397.15	111.122	763.18	446.96	110.63	0.64	2123.81
2	156.6	156.6	64.78	62.71	61.97	tr|U1TYG9|U1TYG9_PSEFL; tr|A0A0W0HX11|A0A0W0HX11_PSEFL; tr|A0A0A1Z942|A0A0A1Z942_PSEFL	DNA-directed RNA polymerase subunit beta OS=Pseudomonas fluorescens EGD-AQ6 OX=1390371 GN=rpoB PE=3 SV=1; DNA-directed RNA polymerase subunit beta OS=Pseudomonas fluorescens OX=294 GN=rpoB PE=3 SV=1; DNA-directed RNA polymerase subunit beta OS=Pseudomonas fluorescens LMG 5329 OX=1324332 GN=rpoB PE=3 SV=1			0	31.95	QVVSVAASLIPFLEHDDANRALMGSNMQR	Gln->pyro-Glu@N-term; Oxidation(N)@26	Oxidation(N)@689	missed R-A@20	-0.00423638	3167.55	1056.86	3167.55	1056.86	3	13	1.1.1.4426.9	112.552	431.88	404.52	112.46	0.25	1462.27
2	156.6	156.6	64.78	62.71	61.97	tr|U1TYG9|U1TYG9_PSEFL; tr|A0A0W0HX11|A0A0W0HX11_PSEFL; tr|A0A0A1Z942|A0A0A1Z942_PSEFL	DNA-directed RNA polymerase subunit beta OS=Pseudomonas fluorescens EGD-AQ6 OX=1390371 GN=rpoB PE=3 SV=1; DNA-directed RNA polymerase subunit beta OS=Pseudomonas fluorescens OX=294 GN=rpoB PE=3 SV=1; DNA-directed RNA polymerase subunit beta OS=Pseudomonas fluorescens LMG 5329 OX=1324332 GN=rpoB PE=3 SV=1			0	31.95	QVVSVAASLIPFLEHDDANRALMGSNMQR	Gln->pyro-Glu@N-term; Oxidation(N)@19	Oxidation(N)@682	missed R-A@20	0.000158017	3167.55	1056.86	3167.55	1056.86	3	18	1.1.1.4429.10	112.698	455.74	415.72	112.65	0.59	1917.52
2	156.6	156.6	64.78	62.71	61.97	tr|U1TYG9|U1TYG9_PSEFL; tr|A0A0W0HX11|A0A0W0HX11_PSEFL; tr|A0A0A1Z942|A0A0A1Z942_PSEFL	DNA-directed RNA polymerase subunit beta OS=Pseudomonas fluorescens EGD-AQ6 OX=1390371 GN=rpoB PE=3 SV=1; DNA-directed RNA polymerase subunit beta OS=Pseudomonas fluorescens OX=294 GN=rpoB PE=3 SV=1; DNA-directed RNA polymerase subunit beta OS=Pseudomonas fluorescens LMG 5329 OX=1324332 GN=rpoB PE=3 SV=1			0	31.95	QVVSVAASLIPFLEHDDANRALMGSNMQR	Gln->pyro-Glu@N-term; Oxidation(N)@26	Oxidation(N)@689	missed R-A@20	0.000158017	3167.55	1056.86	3167.55	1056.86	3	18	1.1.1.4429.10	112.698	455.74	415.72	112.65	0.59	1917.52
2	156.6	156.6	64.78	62.71	61.97	tr|U1TYG9|U1TYG9_PSEFL; tr|A0A0W0HX11|A0A0W0HX11_PSEFL; tr|A0A0A1Z942|A0A0A1Z942_PSEFL	DNA-directed RNA polymerase subunit beta OS=Pseudomonas fluorescens EGD-AQ6 OX=1390371 GN=rpoB PE=3 SV=1; DNA-directed RNA polymerase subunit beta OS=Pseudomonas fluorescens OX=294 GN=rpoB PE=3 SV=1; DNA-directed RNA polymerase subunit beta OS=Pseudomonas fluorescens LMG 5329 OX=1324332 GN=rpoB PE=3 SV=1			0	31.31	QVVSVAASLIPFLEHDDANRALMGSNMQR	Gln->pyro-Glu@N-term; Oxidation(N)@19; Oxidation(M)@27	Oxidation(N)@682	missed R-A@20	0.000132079	3183.55	1062.19	3183.54	1062.19	3	16	1.1.1.4394.10	110.976	763.18	599.2	110.63	0.64	2133.17
2	156.6	156.6	64.78	62.71	61.97	tr|U1TYG9|U1TYG9_PSEFL; tr|A0A0W0HX11|A0A0W0HX11_PSEFL; tr|A0A0A1Z942|A0A0A1Z942_PSEFL	DNA-directed RNA polymerase subunit beta OS=Pseudomonas fluorescens EGD-AQ6 OX=1390371 GN=rpoB PE=3 SV=1; DNA-directed RNA polymerase subunit beta OS=Pseudomonas fluorescens OX=294 GN=rpoB PE=3 SV=1; DNA-directed RNA polymerase subunit beta OS=Pseudomonas fluorescens LMG 5329 OX=1324332 GN=rpoB PE=3 SV=1			0	31.31	QVVSVAASLIPFLEHDDANRALMGSNMQR	Gln->pyro-Glu@N-term; Oxidation(N)@26; Oxidation(M)@27	Oxidation(N)@689	missed R-A@20	0.000132079	3183.55	1062.19	3183.54	1062.19	3	16	1.1.1.4394.10	110.976	763.18	599.2	110.63	0.64	2133.17
2	156.6	156.6	64.78	62.71	61.97	tr|U1TYG9|U1TYG9_PSEFL; tr|A0A0W0HX11|A0A0W0HX11_PSEFL; tr|A0A0A1Z942|A0A0A1Z942_PSEFL	DNA-directed RNA polymerase subunit beta OS=Pseudomonas fluorescens EGD-AQ6 OX=1390371 GN=rpoB PE=3 SV=1; DNA-directed RNA polymerase subunit beta OS=Pseudomonas fluorescens OX=294 GN=rpoB PE=3 SV=1; DNA-directed RNA polymerase subunit beta OS=Pseudomonas fluorescens LMG 5329 OX=1324332 GN=rpoB PE=3 SV=1			0	31.31	QVVSVAASLIPFLEHDDANRALMGSNMQR	Gln->pyro-Glu@N-term; Oxidation(M)@23; Oxidation(N)@26	Oxidation(N)@689	missed R-A@20	0.000132079	3183.55	1062.19	3183.54	1062.19	3	16	1.1.1.4394.10	110.976	763.18	599.2	110.63	0.64	2133.17
2	156.6	156.6	64.78	62.71	61.97	tr|U1TYG9|U1TYG9_PSEFL; tr|A0A0W0HX11|A0A0W0HX11_PSEFL; tr|A0A0A1Z942|A0A0A1Z942_PSEFL	DNA-directed RNA polymerase subunit beta OS=Pseudomonas fluorescens EGD-AQ6 OX=1390371 GN=rpoB PE=3 SV=1; DNA-directed RNA polymerase subunit beta OS=Pseudomonas fluorescens OX=294 GN=rpoB PE=3 SV=1; DNA-directed RNA polymerase subunit beta OS=Pseudomonas fluorescens LMG 5329 OX=1324332 GN=rpoB PE=3 SV=1			0	31.31	QVVSVAASLIPFLEHDDANRALMGSNMQR	Gln->pyro-Glu@N-term; Oxidation(N)@19; Oxidation(M)@23	Oxidation(N)@682	missed R-A@20	0.000132079	3183.55	1062.19	3183.54	1062.19	3	16	1.1.1.4394.10	110.976	763.18	599.2	110.63	0.64	2133.17
2	156.6	156.6	64.78	62.71	61.97	tr|U1TYG9|U1TYG9_PSEFL; tr|A0A0W0HX11|A0A0W0HX11_PSEFL; tr|A0A0A1Z942|A0A0A1Z942_PSEFL	DNA-directed RNA polymerase subunit beta OS=Pseudomonas fluorescens EGD-AQ6 OX=1390371 GN=rpoB PE=3 SV=1; DNA-directed RNA polymerase subunit beta OS=Pseudomonas fluorescens OX=294 GN=rpoB PE=3 SV=1; DNA-directed RNA polymerase subunit beta OS=Pseudomonas fluorescens LMG 5329 OX=1324332 GN=rpoB PE=3 SV=1			0	31	QVVSVAASLIPFLEHDDANRALMGSNMQR	Gln->pyro-Glu@N-term; Dioxidation(R)@20	Dioxidation(R)@683	missed R-A@20	0.000132079	3183.55	1062.19	3183.54	1062.19	3	16	1.1.1.4394.10	110.976	763.18	599.2	110.63	0.64	2133.17
2	156.6	156.6	64.78	62.71	61.97	tr|U1TYG9|U1TYG9_PSEFL; tr|A0A0W0HX11|A0A0W0HX11_PSEFL; tr|A0A0A1Z942|A0A0A1Z942_PSEFL	DNA-directed RNA polymerase subunit beta OS=Pseudomonas fluorescens EGD-AQ6 OX=1390371 GN=rpoB PE=3 SV=1; DNA-directed RNA polymerase subunit beta OS=Pseudomonas fluorescens OX=294 GN=rpoB PE=3 SV=1; DNA-directed RNA polymerase subunit beta OS=Pseudomonas fluorescens LMG 5329 OX=1324332 GN=rpoB PE=3 SV=1			0	29.81	QVVSVAASLIPFLEHDDANRALMGSNMQR	Gln->pyro-Glu@N-term; Oxidation(F)@12	Oxidation(F)@675	missed R-A@20	-0.00423638	3167.55	1056.86	3167.55	1056.86	3	13	1.1.1.4426.9	112.552	431.88	404.52	112.46	0.25	1462.27
2	156.6	156.6	64.78	62.71	61.97	tr|U1TYG9|U1TYG9_PSEFL; tr|A0A0W0HX11|A0A0W0HX11_PSEFL; tr|A0A0A1Z942|A0A0A1Z942_PSEFL	DNA-directed RNA polymerase subunit beta OS=Pseudomonas fluorescens EGD-AQ6 OX=1390371 GN=rpoB PE=3 SV=1; DNA-directed RNA polymerase subunit beta OS=Pseudomonas fluorescens OX=294 GN=rpoB PE=3 SV=1; DNA-directed RNA polymerase subunit beta OS=Pseudomonas fluorescens LMG 5329 OX=1324332 GN=rpoB PE=3 SV=1			0	29.52	QVVSVAASLIPFLEHDDANRALMGSNMQR	Gln->pyro-Glu@N-term; Dioxidation(R)@29	Dioxidation(R)@692	missed R-A@20	0.000132079	3183.55	1062.19	3183.54	1062.19	3	13	1.1.1.4397.15	111.122	763.18	446.96	110.63	0.64	2123.81
2	156.6	156.6	64.78	62.71	61.97	tr|U1TYG9|U1TYG9_PSEFL; tr|A0A0W0HX11|A0A0W0HX11_PSEFL; tr|A0A0A1Z942|A0A0A1Z942_PSEFL	DNA-directed RNA polymerase subunit beta OS=Pseudomonas fluorescens EGD-AQ6 OX=1390371 GN=rpoB PE=3 SV=1; DNA-directed RNA polymerase subunit beta OS=Pseudomonas fluorescens OX=294 GN=rpoB PE=3 SV=1; DNA-directed RNA polymerase subunit beta OS=Pseudomonas fluorescens LMG 5329 OX=1324332 GN=rpoB PE=3 SV=1			0	17.43	QVVSVAASLIPFLEHDDANRALMGSNMQR	Oxidation(R)@20; Oxidation(M)@23	Oxidation(R)@683	missed R-A@20	0.00350548	3200.57	801.151	3200.57	801.15	4	13	1.1.1.4110.10	97.0127	2427.47	1498.71	96.74	0.83	3808.76
2	156.6	156.6	64.78	62.71	61.97	tr|U1TYG9|U1TYG9_PSEFL; tr|A0A0W0HX11|A0A0W0HX11_PSEFL; tr|A0A0A1Z942|A0A0A1Z942_PSEFL	DNA-directed RNA polymerase subunit beta OS=Pseudomonas fluorescens EGD-AQ6 OX=1390371 GN=rpoB PE=3 SV=1; DNA-directed RNA polymerase subunit beta OS=Pseudomonas fluorescens OX=294 GN=rpoB PE=3 SV=1; DNA-directed RNA polymerase subunit beta OS=Pseudomonas fluorescens LMG 5329 OX=1324332 GN=rpoB PE=3 SV=1			0	17.43	QVVSVAASLIPFLEHDDANRALMGSNMQR	Oxidation(R)@20; Oxidation(M)@27	Oxidation(R)@683	missed R-A@20	0.00350548	3200.57	801.151	3200.57	801.15	4	13	1.1.1.4110.10	97.0127	2427.47	1498.71	96.74	0.83	3808.76
2	156.6	156.6	64.78	62.71	61.97	tr|U1TYG9|U1TYG9_PSEFL; tr|A0A0W0HX11|A0A0W0HX11_PSEFL; tr|A0A0A1Z942|A0A0A1Z942_PSEFL	DNA-directed RNA polymerase subunit beta OS=Pseudomonas fluorescens EGD-AQ6 OX=1390371 GN=rpoB PE=3 SV=1; DNA-directed RNA polymerase subunit beta OS=Pseudomonas fluorescens OX=294 GN=rpoB PE=3 SV=1; DNA-directed RNA polymerase subunit beta OS=Pseudomonas fluorescens LMG 5329 OX=1324332 GN=rpoB PE=3 SV=1			0	16.68	QVVSVAASLIPFLEHDDANRALMGSNMQR	Oxidation(M)@23; Oxidation(R)@29	Oxidation(R)@692	missed R-A@20	0.00350548	3200.57	801.151	3200.57	801.15	4	13	1.1.1.4098.8	96.4279	2427.47	1566.63	96.74	0.83	6285.46
2	156.6	156.6	64.78	62.71	61.97	tr|U1TYG9|U1TYG9_PSEFL; tr|A0A0W0HX11|A0A0W0HX11_PSEFL; tr|A0A0A1Z942|A0A0A1Z942_PSEFL	DNA-directed RNA polymerase subunit beta OS=Pseudomonas fluorescens EGD-AQ6 OX=1390371 GN=rpoB PE=3 SV=1; DNA-directed RNA polymerase subunit beta OS=Pseudomonas fluorescens OX=294 GN=rpoB PE=3 SV=1; DNA-directed RNA polymerase subunit beta OS=Pseudomonas fluorescens LMG 5329 OX=1324332 GN=rpoB PE=3 SV=1			0	16.68	QVVSVAASLIPFLEHDDANRALMGSNMQR	Oxidation(M)@27; Oxidation(R)@29	Oxidation(R)@692	missed R-A@20	0.00350548	3200.57	801.151	3200.57	801.15	4	13	1.1.1.4098.8	96.4279	2427.47	1566.63	96.74	0.83	6285.46
2	156.6	156.6	64.78	62.71	61.97	tr|U1TYG9|U1TYG9_PSEFL; tr|A0A0W0HX11|A0A0W0HX11_PSEFL; tr|A0A0A1Z942|A0A0A1Z942_PSEFL	DNA-directed RNA polymerase subunit beta OS=Pseudomonas fluorescens EGD-AQ6 OX=1390371 GN=rpoB PE=3 SV=1; DNA-directed RNA polymerase subunit beta OS=Pseudomonas fluorescens OX=294 GN=rpoB PE=3 SV=1; DNA-directed RNA polymerase subunit beta OS=Pseudomonas fluorescens LMG 5329 OX=1324332 GN=rpoB PE=3 SV=1			0	16.47	QVVSVAASLIPFLEHDDANRALMGSNMQR	Gln->pyro-Glu@N-term; Oxidation(P)@11; Oxidation(M)@27	Oxidation(P)@674	missed R-A@20	0.000132079	3183.55	1062.19	3183.54	1062.19	3	12	1.1.1.4397.15	111.122	763.18	446.96	110.63	0.64	2123.81
2	156.6	156.6	64.78	62.71	61.97	tr|U1TYG9|U1TYG9_PSEFL; tr|A0A0W0HX11|A0A0W0HX11_PSEFL; tr|A0A0A1Z942|A0A0A1Z942_PSEFL	DNA-directed RNA polymerase subunit beta OS=Pseudomonas fluorescens EGD-AQ6 OX=1390371 GN=rpoB PE=3 SV=1; DNA-directed RNA polymerase subunit beta OS=Pseudomonas fluorescens OX=294 GN=rpoB PE=3 SV=1; DNA-directed RNA polymerase subunit beta OS=Pseudomonas fluorescens LMG 5329 OX=1324332 GN=rpoB PE=3 SV=1			0	16.47	QVVSVAASLIPFLEHDDANRALMGSNMQR	Gln->pyro-Glu@N-term; Oxidation(P)@11; Oxidation(M)@23	Oxidation(P)@674	missed R-A@20	0.000132079	3183.55	1062.19	3183.54	1062.19	3	12	1.1.1.4397.15	111.122	763.18	446.96	110.63	0.64	2123.81
2	156.6	156.6	64.78	62.71	61.97	tr|U1TYG9|U1TYG9_PSEFL; tr|A0A0W0HX11|A0A0W0HX11_PSEFL; tr|A0A0A1Z942|A0A0A1Z942_PSEFL	DNA-directed RNA polymerase subunit beta OS=Pseudomonas fluorescens EGD-AQ6 OX=1390371 GN=rpoB PE=3 SV=1; DNA-directed RNA polymerase subunit beta OS=Pseudomonas fluorescens OX=294 GN=rpoB PE=3 SV=1; DNA-directed RNA polymerase subunit beta OS=Pseudomonas fluorescens LMG 5329 OX=1324332 GN=rpoB PE=3 SV=1			0	15.86	QVVSVAASLIPFLEHDDANRALMGSNMQR	Oxidation(M)@23; Oxidation(N)@26	Oxidation(N)@689	missed R-A@20	0.00350548	3200.57	801.151	3200.57	801.15	4	13	1.1.1.4110.10	97.0127	2427.47	1498.71	96.74	0.83	3808.76
2	156.6	156.6	64.78	62.71	61.97	tr|U1TYG9|U1TYG9_PSEFL; tr|A0A0W0HX11|A0A0W0HX11_PSEFL; tr|A0A0A1Z942|A0A0A1Z942_PSEFL	DNA-directed RNA polymerase subunit beta OS=Pseudomonas fluorescens EGD-AQ6 OX=1390371 GN=rpoB PE=3 SV=1; DNA-directed RNA polymerase subunit beta OS=Pseudomonas fluorescens OX=294 GN=rpoB PE=3 SV=1; DNA-directed RNA polymerase subunit beta OS=Pseudomonas fluorescens LMG 5329 OX=1324332 GN=rpoB PE=3 SV=1			0	15.86	QVVSVAASLIPFLEHDDANRALMGSNMQR	Oxidation(N)@19; Oxidation(M)@27	Oxidation(N)@682	missed R-A@20	0.00350548	3200.57	801.151	3200.57	801.15	4	13	1.1.1.4110.10	97.0127	2427.47	1498.71	96.74	0.83	3808.76
2	156.6	156.6	64.78	62.71	61.97	tr|U1TYG9|U1TYG9_PSEFL; tr|A0A0W0HX11|A0A0W0HX11_PSEFL; tr|A0A0A1Z942|A0A0A1Z942_PSEFL	DNA-directed RNA polymerase subunit beta OS=Pseudomonas fluorescens EGD-AQ6 OX=1390371 GN=rpoB PE=3 SV=1; DNA-directed RNA polymerase subunit beta OS=Pseudomonas fluorescens OX=294 GN=rpoB PE=3 SV=1; DNA-directed RNA polymerase subunit beta OS=Pseudomonas fluorescens LMG 5329 OX=1324332 GN=rpoB PE=3 SV=1			0	15.86	QVVSVAASLIPFLEHDDANRALMGSNMQR	Oxidation(N)@19; Oxidation(M)@23	Oxidation(N)@682	missed R-A@20	0.00350548	3200.57	801.151	3200.57	801.15	4	13	1.1.1.4110.10	97.0127	2427.47	1498.71	96.74	0.83	3808.76
2	156.6	156.6	64.78	62.71	61.97	tr|U1TYG9|U1TYG9_PSEFL; tr|A0A0W0HX11|A0A0W0HX11_PSEFL; tr|A0A0A1Z942|A0A0A1Z942_PSEFL	DNA-directed RNA polymerase subunit beta OS=Pseudomonas fluorescens EGD-AQ6 OX=1390371 GN=rpoB PE=3 SV=1; DNA-directed RNA polymerase subunit beta OS=Pseudomonas fluorescens OX=294 GN=rpoB PE=3 SV=1; DNA-directed RNA polymerase subunit beta OS=Pseudomonas fluorescens LMG 5329 OX=1324332 GN=rpoB PE=3 SV=1			0	15.86	QVVSVAASLIPFLEHDDANRALMGSNMQR	Oxidation(N)@26; Oxidation(M)@27	Oxidation(N)@689	missed R-A@20	0.00350548	3200.57	801.151	3200.57	801.15	4	13	1.1.1.4110.10	97.0127	2427.47	1498.71	96.74	0.83	3808.76
2	156.6	156.6	64.78	62.71	61.97	tr|U1TYG9|U1TYG9_PSEFL; tr|A0A0W0HX11|A0A0W0HX11_PSEFL; tr|A0A0A1Z942|A0A0A1Z942_PSEFL	DNA-directed RNA polymerase subunit beta OS=Pseudomonas fluorescens EGD-AQ6 OX=1390371 GN=rpoB PE=3 SV=1; DNA-directed RNA polymerase subunit beta OS=Pseudomonas fluorescens OX=294 GN=rpoB PE=3 SV=1; DNA-directed RNA polymerase subunit beta OS=Pseudomonas fluorescens LMG 5329 OX=1324332 GN=rpoB PE=3 SV=1			0	15.04	QVVSVAASLIPFLEHDDANRALMGSNMQR	Oxidation(M)@23; Oxidation(N)@26	Oxidation(N)@689	missed R-A@20	0.00350548	3200.57	801.151	3200.57	801.15	4	14	1.1.1.4098.8	96.4279	2427.47	1566.63	96.74	0.83	6285.46
2	156.6	156.6	64.78	62.71	61.97	tr|U1TYG9|U1TYG9_PSEFL; tr|A0A0W0HX11|A0A0W0HX11_PSEFL; tr|A0A0A1Z942|A0A0A1Z942_PSEFL	DNA-directed RNA polymerase subunit beta OS=Pseudomonas fluorescens EGD-AQ6 OX=1390371 GN=rpoB PE=3 SV=1; DNA-directed RNA polymerase subunit beta OS=Pseudomonas fluorescens OX=294 GN=rpoB PE=3 SV=1; DNA-directed RNA polymerase subunit beta OS=Pseudomonas fluorescens LMG 5329 OX=1324332 GN=rpoB PE=3 SV=1			0	15.04	QVVSVAASLIPFLEHDDANRALMGSNMQR	Oxidation(N)@26; Oxidation(M)@27	Oxidation(N)@689	missed R-A@20	0.00350548	3200.57	801.151	3200.57	801.15	4	14	1.1.1.4098.8	96.4279	2427.47	1566.63	96.74	0.83	6285.46
2	156.6	156.6	64.78	62.71	61.97	tr|U1TYG9|U1TYG9_PSEFL; tr|A0A0W0HX11|A0A0W0HX11_PSEFL; tr|A0A0A1Z942|A0A0A1Z942_PSEFL	DNA-directed RNA polymerase subunit beta OS=Pseudomonas fluorescens EGD-AQ6 OX=1390371 GN=rpoB PE=3 SV=1; DNA-directed RNA polymerase subunit beta OS=Pseudomonas fluorescens OX=294 GN=rpoB PE=3 SV=1; DNA-directed RNA polymerase subunit beta OS=Pseudomonas fluorescens LMG 5329 OX=1324332 GN=rpoB PE=3 SV=1			0	15.04	QVVSVAASLIPFLEHDDANRALMGSNMQR	Dioxidation(R)@20	Dioxidation(R)@683	missed R-A@20	0.00350548	3200.57	801.151	3200.57	801.15	4	13	1.1.1.4110.10	97.0127	2427.47	1498.71	96.74	0.83	3808.76
2	156.6	156.6	64.78	62.71	61.97	tr|U1TYG9|U1TYG9_PSEFL; tr|A0A0W0HX11|A0A0W0HX11_PSEFL; tr|A0A0A1Z942|A0A0A1Z942_PSEFL	DNA-directed RNA polymerase subunit beta OS=Pseudomonas fluorescens EGD-AQ6 OX=1390371 GN=rpoB PE=3 SV=1; DNA-directed RNA polymerase subunit beta OS=Pseudomonas fluorescens OX=294 GN=rpoB PE=3 SV=1; DNA-directed RNA polymerase subunit beta OS=Pseudomonas fluorescens LMG 5329 OX=1324332 GN=rpoB PE=3 SV=1			0	99	RGGVIDSVDASR			missed R-G@1	-0.00347548	1230.63	411.217	1230.63	411.218	3	12	1.1.1.2892.3	38.3203	9068.61	1912.41	38.07	0.24	5055.22
2	156.6	156.6	64.78	62.71	61.97	tr|U1TYG9|U1TYG9_PSEFL; tr|A0A0W0HX11|A0A0W0HX11_PSEFL; tr|A0A0A1Z942|A0A0A1Z942_PSEFL	DNA-directed RNA polymerase subunit beta OS=Pseudomonas fluorescens EGD-AQ6 OX=1390371 GN=rpoB PE=3 SV=1; DNA-directed RNA polymerase subunit beta OS=Pseudomonas fluorescens OX=294 GN=rpoB PE=3 SV=1; DNA-directed RNA polymerase subunit beta OS=Pseudomonas fluorescens LMG 5329 OX=1324332 GN=rpoB PE=3 SV=1			0	99	RGGVIDSVDASR			missed R-G@1	-0.00347548	1230.63	411.217	1230.63	411.218	3	11	1.1.1.2883.6	37.8885	9068.61	2458.22	38.07	0.24	5914.9
2	156.6	156.6	64.78	62.71	61.97	tr|U1TYG9|U1TYG9_PSEFL; tr|A0A0W0HX11|A0A0W0HX11_PSEFL; tr|A0A0A1Z942|A0A0A1Z942_PSEFL	DNA-directed RNA polymerase subunit beta OS=Pseudomonas fluorescens EGD-AQ6 OX=1390371 GN=rpoB PE=3 SV=1; DNA-directed RNA polymerase subunit beta OS=Pseudomonas fluorescens OX=294 GN=rpoB PE=3 SV=1; DNA-directed RNA polymerase subunit beta OS=Pseudomonas fluorescens LMG 5329 OX=1324332 GN=rpoB PE=3 SV=1			0	99	RGGVIDSVDASR			missed R-G@1	0.00210025	1230.63	616.324	1230.63	616.323	2	12	1.1.1.2882.18	37.8682	9184.2	1639.48	38.07	0.24	7820.54
2	156.6	156.6	64.78	62.71	61.97	tr|U1TYG9|U1TYG9_PSEFL; tr|A0A0W0HX11|A0A0W0HX11_PSEFL; tr|A0A0A1Z942|A0A0A1Z942_PSEFL	DNA-directed RNA polymerase subunit beta OS=Pseudomonas fluorescens EGD-AQ6 OX=1390371 GN=rpoB PE=3 SV=1; DNA-directed RNA polymerase subunit beta OS=Pseudomonas fluorescens OX=294 GN=rpoB PE=3 SV=1; DNA-directed RNA polymerase subunit beta OS=Pseudomonas fluorescens LMG 5329 OX=1324332 GN=rpoB PE=3 SV=1			0	34.34	RGGVIDSVDASR			missed R-G@1	-0.00347548	1230.63	411.217	1230.63	411.218	3	9	1.1.1.2881.3	37.791	9068.61	441.44	38.07	0.24	2773.5
2	156.6	156.6	64.78	62.71	61.97	tr|U1TYG9|U1TYG9_PSEFL; tr|A0A0W0HX11|A0A0W0HX11_PSEFL; tr|A0A0A1Z942|A0A0A1Z942_PSEFL	DNA-directed RNA polymerase subunit beta OS=Pseudomonas fluorescens EGD-AQ6 OX=1390371 GN=rpoB PE=3 SV=1; DNA-directed RNA polymerase subunit beta OS=Pseudomonas fluorescens OX=294 GN=rpoB PE=3 SV=1; DNA-directed RNA polymerase subunit beta OS=Pseudomonas fluorescens LMG 5329 OX=1324332 GN=rpoB PE=3 SV=1			0	99	SDIMADGPSTDMGELALGQNMR	Oxidation(M)@21			0.00106657	2324.01	775.677	2324.01	775.677	3	30	1.1.1.3694.21	76.8921	1943.91	1641.78	76.86	0.43	8883.59
2	156.6	156.6	64.78	62.71	61.97	tr|U1TYG9|U1TYG9_PSEFL; tr|A0A0W0HX11|A0A0W0HX11_PSEFL; tr|A0A0A1Z942|A0A0A1Z942_PSEFL	DNA-directed RNA polymerase subunit beta OS=Pseudomonas fluorescens EGD-AQ6 OX=1390371 GN=rpoB PE=3 SV=1; DNA-directed RNA polymerase subunit beta OS=Pseudomonas fluorescens OX=294 GN=rpoB PE=3 SV=1; DNA-directed RNA polymerase subunit beta OS=Pseudomonas fluorescens LMG 5329 OX=1324332 GN=rpoB PE=3 SV=1			0	99	SDIMADGPSTDMGELALGQNMR	Oxidation(M)@21			0.00106657	2324.01	775.677	2324.01	775.677	3	28	1.1.1.3695.12	76.9379	1943.91	1860.37	76.86	0.43	10046
2	156.6	156.6	64.78	62.71	61.97	tr|U1TYG9|U1TYG9_PSEFL; tr|A0A0W0HX11|A0A0W0HX11_PSEFL; tr|A0A0A1Z942|A0A0A1Z942_PSEFL	DNA-directed RNA polymerase subunit beta OS=Pseudomonas fluorescens EGD-AQ6 OX=1390371 GN=rpoB PE=3 SV=1; DNA-directed RNA polymerase subunit beta OS=Pseudomonas fluorescens OX=294 GN=rpoB PE=3 SV=1; DNA-directed RNA polymerase subunit beta OS=Pseudomonas fluorescens LMG 5329 OX=1324332 GN=rpoB PE=3 SV=1			0	99	SDIMADGPSTDMGELALGQNMR				0.0048836	2308.02	770.347	2308.01	770.345	3	33	1.1.1.3791.25	81.5659	4882.84	3795.65	81.63	0.24	14723.1
2	156.6	156.6	64.78	62.71	61.97	tr|U1TYG9|U1TYG9_PSEFL; tr|A0A0W0HX11|A0A0W0HX11_PSEFL; tr|A0A0A1Z942|A0A0A1Z942_PSEFL	DNA-directed RNA polymerase subunit beta OS=Pseudomonas fluorescens EGD-AQ6 OX=1390371 GN=rpoB PE=3 SV=1; DNA-directed RNA polymerase subunit beta OS=Pseudomonas fluorescens OX=294 GN=rpoB PE=3 SV=1; DNA-directed RNA polymerase subunit beta OS=Pseudomonas fluorescens LMG 5329 OX=1324332 GN=rpoB PE=3 SV=1			0	99	SDIMADGPSTDMGELALGQNMR				0.0048836	2308.02	770.347	2308.01	770.345	3	33	1.1.1.3795.22	81.7579	4882.84	3009.46	81.63	0.24	11550.2
2	156.6	156.6	64.78	62.71	61.97	tr|U1TYG9|U1TYG9_PSEFL; tr|A0A0W0HX11|A0A0W0HX11_PSEFL; tr|A0A0A1Z942|A0A0A1Z942_PSEFL	DNA-directed RNA polymerase subunit beta OS=Pseudomonas fluorescens EGD-AQ6 OX=1390371 GN=rpoB PE=3 SV=1; DNA-directed RNA polymerase subunit beta OS=Pseudomonas fluorescens OX=294 GN=rpoB PE=3 SV=1; DNA-directed RNA polymerase subunit beta OS=Pseudomonas fluorescens LMG 5329 OX=1324332 GN=rpoB PE=3 SV=1			0	99	SDIMADGPSTDMGELALGQNMR	Oxidation(M)@21			0.00106657	2324.01	775.677	2324.01	775.677	3	23	1.1.1.3692.23	76.7957	1943.91	1406	76.86	0.43	11609.4
2	156.6	156.6	64.78	62.71	61.97	tr|U1TYG9|U1TYG9_PSEFL; tr|A0A0W0HX11|A0A0W0HX11_PSEFL; tr|A0A0A1Z942|A0A0A1Z942_PSEFL	DNA-directed RNA polymerase subunit beta OS=Pseudomonas fluorescens EGD-AQ6 OX=1390371 GN=rpoB PE=3 SV=1; DNA-directed RNA polymerase subunit beta OS=Pseudomonas fluorescens OX=294 GN=rpoB PE=3 SV=1; DNA-directed RNA polymerase subunit beta OS=Pseudomonas fluorescens LMG 5329 OX=1324332 GN=rpoB PE=3 SV=1			0	99	SDIMADGPSTDMGELALGQNMR	Oxidation(M)@4			0.00106657	2324.01	775.677	2324.01	775.677	3	17	1.1.1.3687.27	76.5583	1943.91	681.3	76.86	0.43	6124.09
2	156.6	156.6	64.78	62.71	61.97	tr|U1TYG9|U1TYG9_PSEFL; tr|A0A0W0HX11|A0A0W0HX11_PSEFL; tr|A0A0A1Z942|A0A0A1Z942_PSEFL	DNA-directed RNA polymerase subunit beta OS=Pseudomonas fluorescens EGD-AQ6 OX=1390371 GN=rpoB PE=3 SV=1; DNA-directed RNA polymerase subunit beta OS=Pseudomonas fluorescens OX=294 GN=rpoB PE=3 SV=1; DNA-directed RNA polymerase subunit beta OS=Pseudomonas fluorescens LMG 5329 OX=1324332 GN=rpoB PE=3 SV=1			0	99	SDIMADGPSTDMGELALGQNMR	Oxidation(M)@4			0.00106657	2324.01	775.677	2324.01	775.677	3	15	1.1.1.3684.30	76.4154	1943.91	739.28	76.86	0.43	5341.3
2	156.6	156.6	64.78	62.71	61.97	tr|U1TYG9|U1TYG9_PSEFL; tr|A0A0W0HX11|A0A0W0HX11_PSEFL; tr|A0A0A1Z942|A0A0A1Z942_PSEFL	DNA-directed RNA polymerase subunit beta OS=Pseudomonas fluorescens EGD-AQ6 OX=1390371 GN=rpoB PE=3 SV=1; DNA-directed RNA polymerase subunit beta OS=Pseudomonas fluorescens OX=294 GN=rpoB PE=3 SV=1; DNA-directed RNA polymerase subunit beta OS=Pseudomonas fluorescens LMG 5329 OX=1324332 GN=rpoB PE=3 SV=1			0	99	SDIMADGPSTDMGELALGQNMR	Oxidation(M)@21			-0.00149684	2324.01	775.676	2324.01	775.677	3	19	1.1.1.3714.28	77.8505	478.5	370.11	77.81	0.14	5351.21
2	156.6	156.6	64.78	62.71	61.97	tr|U1TYG9|U1TYG9_PSEFL; tr|A0A0W0HX11|A0A0W0HX11_PSEFL; tr|A0A0A1Z942|A0A0A1Z942_PSEFL	DNA-directed RNA polymerase subunit beta OS=Pseudomonas fluorescens EGD-AQ6 OX=1390371 GN=rpoB PE=3 SV=1; DNA-directed RNA polymerase subunit beta OS=Pseudomonas fluorescens OX=294 GN=rpoB PE=3 SV=1; DNA-directed RNA polymerase subunit beta OS=Pseudomonas fluorescens LMG 5329 OX=1324332 GN=rpoB PE=3 SV=1			0	90.77	SDIMADGPSTDMGELALGQNMR				0.0048836	2308.02	770.347	2308.01	770.345	3	13	1.1.1.3788.17	81.4176	4882.84	803.1	81.63	0.24	5751.25
2	156.6	156.6	64.78	62.71	61.97	tr|U1TYG9|U1TYG9_PSEFL; tr|A0A0W0HX11|A0A0W0HX11_PSEFL; tr|A0A0A1Z942|A0A0A1Z942_PSEFL	DNA-directed RNA polymerase subunit beta OS=Pseudomonas fluorescens EGD-AQ6 OX=1390371 GN=rpoB PE=3 SV=1; DNA-directed RNA polymerase subunit beta OS=Pseudomonas fluorescens OX=294 GN=rpoB PE=3 SV=1; DNA-directed RNA polymerase subunit beta OS=Pseudomonas fluorescens LMG 5329 OX=1324332 GN=rpoB PE=3 SV=1			0	31.72	SDIMADGPSTDMGELALGQNMR	Oxidation(N)@20	Oxidation(N)@804		0.00106658	2324.01	775.677	2324.01	775.677	3	23	1.1.1.3692.23	76.7957	1943.91	1406	76.86	0.43	11609.4
2	156.6	156.6	64.78	62.71	61.97	tr|U1TYG9|U1TYG9_PSEFL; tr|A0A0W0HX11|A0A0W0HX11_PSEFL; tr|A0A0A1Z942|A0A0A1Z942_PSEFL	DNA-directed RNA polymerase subunit beta OS=Pseudomonas fluorescens EGD-AQ6 OX=1390371 GN=rpoB PE=3 SV=1; DNA-directed RNA polymerase subunit beta OS=Pseudomonas fluorescens OX=294 GN=rpoB PE=3 SV=1; DNA-directed RNA polymerase subunit beta OS=Pseudomonas fluorescens LMG 5329 OX=1324332 GN=rpoB PE=3 SV=1			0	31.72	SDIMADGPSTDMGELALGQNMR	Oxidation(N)@20	Oxidation(N)@804		0.00106658	2324.01	775.677	2324.01	775.677	3	29	1.1.1.3694.21	76.8921	1943.91	1641.78	76.86	0.43	8883.59
2	156.6	156.6	64.78	62.71	61.97	tr|U1TYG9|U1TYG9_PSEFL; tr|A0A0W0HX11|A0A0W0HX11_PSEFL; tr|A0A0A1Z942|A0A0A1Z942_PSEFL	DNA-directed RNA polymerase subunit beta OS=Pseudomonas fluorescens EGD-AQ6 OX=1390371 GN=rpoB PE=3 SV=1; DNA-directed RNA polymerase subunit beta OS=Pseudomonas fluorescens OX=294 GN=rpoB PE=3 SV=1; DNA-directed RNA polymerase subunit beta OS=Pseudomonas fluorescens LMG 5329 OX=1324332 GN=rpoB PE=3 SV=1			0	31.72	SDIMADGPSTDMGELALGQNMR	Oxidation(N)@20	Oxidation(N)@804		0.00106658	2324.01	775.677	2324.01	775.677	3	28	1.1.1.3695.12	76.9379	1943.91	1860.37	76.86	0.43	10046
2	156.6	156.6	64.78	62.71	61.97	tr|U1TYG9|U1TYG9_PSEFL; tr|A0A0W0HX11|A0A0W0HX11_PSEFL; tr|A0A0A1Z942|A0A0A1Z942_PSEFL	DNA-directed RNA polymerase subunit beta OS=Pseudomonas fluorescens EGD-AQ6 OX=1390371 GN=rpoB PE=3 SV=1; DNA-directed RNA polymerase subunit beta OS=Pseudomonas fluorescens OX=294 GN=rpoB PE=3 SV=1; DNA-directed RNA polymerase subunit beta OS=Pseudomonas fluorescens LMG 5329 OX=1324332 GN=rpoB PE=3 SV=1			0	60.29	SNQNTCINQRPLVSK	Carbamidomethyl(C)@6			0.00235782	1757.89	586.97	1757.88	586.969	3	9	1.1.1.2910.13	39.2001	3333.59	2457.16	39.27	0.19	6704.62
2	156.6	156.6	64.78	62.71	61.97	tr|U1TYG9|U1TYG9_PSEFL; tr|A0A0W0HX11|A0A0W0HX11_PSEFL; tr|A0A0A1Z942|A0A0A1Z942_PSEFL	DNA-directed RNA polymerase subunit beta OS=Pseudomonas fluorescens EGD-AQ6 OX=1390371 GN=rpoB PE=3 SV=1; DNA-directed RNA polymerase subunit beta OS=Pseudomonas fluorescens OX=294 GN=rpoB PE=3 SV=1; DNA-directed RNA polymerase subunit beta OS=Pseudomonas fluorescens LMG 5329 OX=1324332 GN=rpoB PE=3 SV=1			0	39.57	SNQNTCINQRPLVSK	Carbamidomethyl(C)@6			0.00235782	1757.89	586.97	1757.88	586.969	3	9	1.1.1.2914.10	39.3951	3333.59	1932.02	39.27	0.19	8595.07
2	156.6	156.6	64.78	62.71	61.97	tr|U1TYG9|U1TYG9_PSEFL; tr|A0A0W0HX11|A0A0W0HX11_PSEFL; tr|A0A0A1Z942|A0A0A1Z942_PSEFL	DNA-directed RNA polymerase subunit beta OS=Pseudomonas fluorescens EGD-AQ6 OX=1390371 GN=rpoB PE=3 SV=1; DNA-directed RNA polymerase subunit beta OS=Pseudomonas fluorescens OX=294 GN=rpoB PE=3 SV=1; DNA-directed RNA polymerase subunit beta OS=Pseudomonas fluorescens LMG 5329 OX=1324332 GN=rpoB PE=3 SV=1			0	99	SNQNTCINQRPLVSKGDR	Carbamidomethyl(C)@6		missed K-G@15	0.00231501	2086.04	522.516	2086.03	522.516	4	15	1.1.1.2846.17	36.1173	14942.1	5063.84	36.29	0.2	5983.93
2	156.6	156.6	64.78	62.71	61.97	tr|U1TYG9|U1TYG9_PSEFL; tr|A0A0W0HX11|A0A0W0HX11_PSEFL; tr|A0A0A1Z942|A0A0A1Z942_PSEFL	DNA-directed RNA polymerase subunit beta OS=Pseudomonas fluorescens EGD-AQ6 OX=1390371 GN=rpoB PE=3 SV=1; DNA-directed RNA polymerase subunit beta OS=Pseudomonas fluorescens OX=294 GN=rpoB PE=3 SV=1; DNA-directed RNA polymerase subunit beta OS=Pseudomonas fluorescens LMG 5329 OX=1324332 GN=rpoB PE=3 SV=1			0	99	SNQNTCINQRPLVSKGDR	Carbamidomethyl(C)@6		missed K-G@15	0.00231501	2086.04	522.516	2086.03	522.516	4	16	1.1.1.2846.18	36.1186	14942.1	5149.37	36.29	0.2	8997.77
2	156.6	156.6	64.78	62.71	61.97	tr|U1TYG9|U1TYG9_PSEFL; tr|A0A0W0HX11|A0A0W0HX11_PSEFL; tr|A0A0A1Z942|A0A0A1Z942_PSEFL	DNA-directed RNA polymerase subunit beta OS=Pseudomonas fluorescens EGD-AQ6 OX=1390371 GN=rpoB PE=3 SV=1; DNA-directed RNA polymerase subunit beta OS=Pseudomonas fluorescens OX=294 GN=rpoB PE=3 SV=1; DNA-directed RNA polymerase subunit beta OS=Pseudomonas fluorescens LMG 5329 OX=1324332 GN=rpoB PE=3 SV=1			0	99	SNQNTCINQRPLVSKGDR	Carbamidomethyl(C)@6		missed K-G@15	0.00231501	2086.04	522.516	2086.03	522.516	4	14	1.1.1.2846.20	36.1213	14942.1	5320.43	36.29	0.2	9816.21
2	156.6	156.6	64.78	62.71	61.97	tr|U1TYG9|U1TYG9_PSEFL; tr|A0A0W0HX11|A0A0W0HX11_PSEFL; tr|A0A0A1Z942|A0A0A1Z942_PSEFL	DNA-directed RNA polymerase subunit beta OS=Pseudomonas fluorescens EGD-AQ6 OX=1390371 GN=rpoB PE=3 SV=1; DNA-directed RNA polymerase subunit beta OS=Pseudomonas fluorescens OX=294 GN=rpoB PE=3 SV=1; DNA-directed RNA polymerase subunit beta OS=Pseudomonas fluorescens LMG 5329 OX=1324332 GN=rpoB PE=3 SV=1			0	99	SNQNTCINQRPLVSKGDR	Carbamidomethyl(C)@6		missed K-G@15	0.0039605	2086.04	696.353	2086.03	696.352	3	18	1.1.1.2847.12	36.1816	5296.94	4011.87	36.28	0.2	7070.21
2	156.6	156.6	64.78	62.71	61.97	tr|U1TYG9|U1TYG9_PSEFL; tr|A0A0W0HX11|A0A0W0HX11_PSEFL; tr|A0A0A1Z942|A0A0A1Z942_PSEFL	DNA-directed RNA polymerase subunit beta OS=Pseudomonas fluorescens EGD-AQ6 OX=1390371 GN=rpoB PE=3 SV=1; DNA-directed RNA polymerase subunit beta OS=Pseudomonas fluorescens OX=294 GN=rpoB PE=3 SV=1; DNA-directed RNA polymerase subunit beta OS=Pseudomonas fluorescens LMG 5329 OX=1324332 GN=rpoB PE=3 SV=1			0	99	SNQNTCINQRPLVSKGDR	Carbamidomethyl(C)@6		missed K-G@15	0.0039605	2086.04	696.353	2086.03	696.352	3	12	1.1.1.2848.31	36.2328	5296.94	5163.9	36.28	0.2	6528.27
2	156.6	156.6	64.78	62.71	61.97	tr|U1TYG9|U1TYG9_PSEFL; tr|A0A0W0HX11|A0A0W0HX11_PSEFL; tr|A0A0A1Z942|A0A0A1Z942_PSEFL	DNA-directed RNA polymerase subunit beta OS=Pseudomonas fluorescens EGD-AQ6 OX=1390371 GN=rpoB PE=3 SV=1; DNA-directed RNA polymerase subunit beta OS=Pseudomonas fluorescens OX=294 GN=rpoB PE=3 SV=1; DNA-directed RNA polymerase subunit beta OS=Pseudomonas fluorescens LMG 5329 OX=1324332 GN=rpoB PE=3 SV=1			0	99	SNQNTCINQRPLVSKGDR	Carbamidomethyl(C)@6		missed K-G@15	0.00231501	2086.04	522.516	2086.03	522.516	4	18	1.1.1.2849.21	36.266	14942.1	14708.9	36.29	0.2	27303.6
2	156.6	156.6	64.78	62.71	61.97	tr|U1TYG9|U1TYG9_PSEFL; tr|A0A0W0HX11|A0A0W0HX11_PSEFL; tr|A0A0A1Z942|A0A0A1Z942_PSEFL	DNA-directed RNA polymerase subunit beta OS=Pseudomonas fluorescens EGD-AQ6 OX=1390371 GN=rpoB PE=3 SV=1; DNA-directed RNA polymerase subunit beta OS=Pseudomonas fluorescens OX=294 GN=rpoB PE=3 SV=1; DNA-directed RNA polymerase subunit beta OS=Pseudomonas fluorescens LMG 5329 OX=1324332 GN=rpoB PE=3 SV=1			0	99	SNQNTCINQRPLVSKGDR	Carbamidomethyl(C)@6		missed K-G@15	0.00231501	2086.04	522.516	2086.03	522.516	4	17	1.1.1.2851.16	36.3611	14942.1	10520.7	36.29	0.2	13277.7
2	156.6	156.6	64.78	62.71	61.97	tr|U1TYG9|U1TYG9_PSEFL; tr|A0A0W0HX11|A0A0W0HX11_PSEFL; tr|A0A0A1Z942|A0A0A1Z942_PSEFL	DNA-directed RNA polymerase subunit beta OS=Pseudomonas fluorescens EGD-AQ6 OX=1390371 GN=rpoB PE=3 SV=1; DNA-directed RNA polymerase subunit beta OS=Pseudomonas fluorescens OX=294 GN=rpoB PE=3 SV=1; DNA-directed RNA polymerase subunit beta OS=Pseudomonas fluorescens LMG 5329 OX=1324332 GN=rpoB PE=3 SV=1			0	99	SNQNTCINQRPLVSKGDR	Carbamidomethyl(C)@6		missed K-G@15	0.00231501	2086.04	522.516	2086.03	522.516	4	12	1.1.1.2846.19	36.12	14942.1	5234.9	36.29	0.2	9754.91
2	156.6	156.6	64.78	62.71	61.97	tr|U1TYG9|U1TYG9_PSEFL; tr|A0A0W0HX11|A0A0W0HX11_PSEFL; tr|A0A0A1Z942|A0A0A1Z942_PSEFL	DNA-directed RNA polymerase subunit beta OS=Pseudomonas fluorescens EGD-AQ6 OX=1390371 GN=rpoB PE=3 SV=1; DNA-directed RNA polymerase subunit beta OS=Pseudomonas fluorescens OX=294 GN=rpoB PE=3 SV=1; DNA-directed RNA polymerase subunit beta OS=Pseudomonas fluorescens LMG 5329 OX=1324332 GN=rpoB PE=3 SV=1			0	99	SNQNTCINQRPLVSKGDR	Carbamidomethyl(C)@6		missed K-G@15	0.00231501	2086.04	522.516	2086.03	522.516	4	13	1.1.1.2846.22	36.124	14942.1	5491.5	36.29	0.2	10567.2
2	156.6	156.6	64.78	62.71	61.97	tr|U1TYG9|U1TYG9_PSEFL; tr|A0A0W0HX11|A0A0W0HX11_PSEFL; tr|A0A0A1Z942|A0A0A1Z942_PSEFL	DNA-directed RNA polymerase subunit beta OS=Pseudomonas fluorescens EGD-AQ6 OX=1390371 GN=rpoB PE=3 SV=1; DNA-directed RNA polymerase subunit beta OS=Pseudomonas fluorescens OX=294 GN=rpoB PE=3 SV=1; DNA-directed RNA polymerase subunit beta OS=Pseudomonas fluorescens LMG 5329 OX=1324332 GN=rpoB PE=3 SV=1			0	15.51	SNQNTCINQRPLVSKGDR	Carbamyl@N-term; Asn->Ala@2; Carbamidomethyl(C)@6	Asn->Ala@765	missed K-G@15	0.00231501	2086.04	522.516	2086.03	522.516	4	17	1.1.1.2851.16	36.3611	14942.1	10520.7	36.29	0.2	13277.7
2	156.6	156.6	64.78	62.71	61.97	tr|U1TYG9|U1TYG9_PSEFL; tr|A0A0W0HX11|A0A0W0HX11_PSEFL; tr|A0A0A1Z942|A0A0A1Z942_PSEFL	DNA-directed RNA polymerase subunit beta OS=Pseudomonas fluorescens EGD-AQ6 OX=1390371 GN=rpoB PE=3 SV=1; DNA-directed RNA polymerase subunit beta OS=Pseudomonas fluorescens OX=294 GN=rpoB PE=3 SV=1; DNA-directed RNA polymerase subunit beta OS=Pseudomonas fluorescens LMG 5329 OX=1324332 GN=rpoB PE=3 SV=1			0	99	SPGVFFDHDRGK			missed R-G@10	-0.00365737	1360.65	454.557	1360.65	454.558	3	11	1.1.1.3003.8	43.6681	2331.4	2254.36	43.65	0.19	4924.76
2	156.6	156.6	64.78	62.71	61.97	tr|U1TYG9|U1TYG9_PSEFL; tr|A0A0W0HX11|A0A0W0HX11_PSEFL; tr|A0A0A1Z942|A0A0A1Z942_PSEFL	DNA-directed RNA polymerase subunit beta OS=Pseudomonas fluorescens EGD-AQ6 OX=1390371 GN=rpoB PE=3 SV=1; DNA-directed RNA polymerase subunit beta OS=Pseudomonas fluorescens OX=294 GN=rpoB PE=3 SV=1; DNA-directed RNA polymerase subunit beta OS=Pseudomonas fluorescens LMG 5329 OX=1324332 GN=rpoB PE=3 SV=1			0	22.79	SPGVFFDHDRGK			missed R-G@10	-0.00365737	1360.65	454.557	1360.65	454.558	3	9	1.1.1.3008.4	43.9058	2331.4	136.97	43.65	0.19	3241.2
2	156.6	156.6	64.78	62.71	61.97	tr|U1TYG9|U1TYG9_PSEFL; tr|A0A0W0HX11|A0A0W0HX11_PSEFL; tr|A0A0A1Z942|A0A0A1Z942_PSEFL	DNA-directed RNA polymerase subunit beta OS=Pseudomonas fluorescens EGD-AQ6 OX=1390371 GN=rpoB PE=3 SV=1; DNA-directed RNA polymerase subunit beta OS=Pseudomonas fluorescens OX=294 GN=rpoB PE=3 SV=1; DNA-directed RNA polymerase subunit beta OS=Pseudomonas fluorescens LMG 5329 OX=1324332 GN=rpoB PE=3 SV=1			0	99	STGSYSLVTQQPLGGK				-0.00153737	1621.83	541.617	1621.83	541.618	3	18	1.1.1.3339.11	59.7709	10267.5	2865.09	59.95	0.19	9699.19
2	156.6	156.6	64.78	62.71	61.97	tr|U1TYG9|U1TYG9_PSEFL; tr|A0A0W0HX11|A0A0W0HX11_PSEFL; tr|A0A0A1Z942|A0A0A1Z942_PSEFL	DNA-directed RNA polymerase subunit beta OS=Pseudomonas fluorescens EGD-AQ6 OX=1390371 GN=rpoB PE=3 SV=1; DNA-directed RNA polymerase subunit beta OS=Pseudomonas fluorescens OX=294 GN=rpoB PE=3 SV=1; DNA-directed RNA polymerase subunit beta OS=Pseudomonas fluorescens LMG 5329 OX=1324332 GN=rpoB PE=3 SV=1			0	99	STGSYSLVTQQPLGGK				-0.00153737	1621.83	541.617	1621.83	541.618	3	13	1.1.1.3339.12	59.7715	10267.5	2890.82	59.95	0.19	6581.65
2	156.6	156.6	64.78	62.71	61.97	tr|U1TYG9|U1TYG9_PSEFL; tr|A0A0W0HX11|A0A0W0HX11_PSEFL; tr|A0A0A1Z942|A0A0A1Z942_PSEFL	DNA-directed RNA polymerase subunit beta OS=Pseudomonas fluorescens EGD-AQ6 OX=1390371 GN=rpoB PE=3 SV=1; DNA-directed RNA polymerase subunit beta OS=Pseudomonas fluorescens OX=294 GN=rpoB PE=3 SV=1; DNA-directed RNA polymerase subunit beta OS=Pseudomonas fluorescens LMG 5329 OX=1324332 GN=rpoB PE=3 SV=1			0	99	SVFPIISYSGNAALEYVGYR				-0.000272601	2205.11	736.044	2205.11	736.044	3	30	1.1.1.4179.11	100.389	8312.17	5224.06	100.56	0.39	11350.1
2	156.6	156.6	64.78	62.71	61.97	tr|U1TYG9|U1TYG9_PSEFL; tr|A0A0W0HX11|A0A0W0HX11_PSEFL; tr|A0A0A1Z942|A0A0A1Z942_PSEFL	DNA-directed RNA polymerase subunit beta OS=Pseudomonas fluorescens EGD-AQ6 OX=1390371 GN=rpoB PE=3 SV=1; DNA-directed RNA polymerase subunit beta OS=Pseudomonas fluorescens OX=294 GN=rpoB PE=3 SV=1; DNA-directed RNA polymerase subunit beta OS=Pseudomonas fluorescens LMG 5329 OX=1324332 GN=rpoB PE=3 SV=1			0	99	SVFPIISYSGNAALEYVGYR				-0.000272601	2205.11	736.044	2205.11	736.044	3	33	1.1.1.4185.4	100.674	8312.17	6169.75	100.56	0.39	17429.3
2	156.6	156.6	64.78	62.71	61.97	tr|U1TYG9|U1TYG9_PSEFL; tr|A0A0W0HX11|A0A0W0HX11_PSEFL; tr|A0A0A1Z942|A0A0A1Z942_PSEFL	DNA-directed RNA polymerase subunit beta OS=Pseudomonas fluorescens EGD-AQ6 OX=1390371 GN=rpoB PE=3 SV=1; DNA-directed RNA polymerase subunit beta OS=Pseudomonas fluorescens OX=294 GN=rpoB PE=3 SV=1; DNA-directed RNA polymerase subunit beta OS=Pseudomonas fluorescens LMG 5329 OX=1324332 GN=rpoB PE=3 SV=1			0	98.75	SVFPIISYSGNAALEYVGYR	Didehydro(S)@9; Deamidated(N)@11	Didehydro(S)@67		0.04458	2204.12	735.715	2204.08	735.7	3	15	1.1.1.4197.11	101.286	558.43	308.54	100.71	0.84	2544.8
2	156.6	156.6	64.78	62.71	61.97	tr|U1TYG9|U1TYG9_PSEFL; tr|A0A0W0HX11|A0A0W0HX11_PSEFL; tr|A0A0A1Z942|A0A0A1Z942_PSEFL	DNA-directed RNA polymerase subunit beta OS=Pseudomonas fluorescens EGD-AQ6 OX=1390371 GN=rpoB PE=3 SV=1; DNA-directed RNA polymerase subunit beta OS=Pseudomonas fluorescens OX=294 GN=rpoB PE=3 SV=1; DNA-directed RNA polymerase subunit beta OS=Pseudomonas fluorescens LMG 5329 OX=1324332 GN=rpoB PE=3 SV=1			0	98.75	SVFPIISYSGNAALEYVGYR	Didehydro(S)@7; Deamidated(N)@11	Didehydro(S)@65		0.04458	2204.12	735.715	2204.08	735.7	3	16	1.1.1.4197.11	101.286	558.43	308.54	100.71	0.84	2544.8
2	156.6	156.6	64.78	62.71	61.97	tr|U1TYG9|U1TYG9_PSEFL; tr|A0A0W0HX11|A0A0W0HX11_PSEFL; tr|A0A0A1Z942|A0A0A1Z942_PSEFL	DNA-directed RNA polymerase subunit beta OS=Pseudomonas fluorescens EGD-AQ6 OX=1390371 GN=rpoB PE=3 SV=1; DNA-directed RNA polymerase subunit beta OS=Pseudomonas fluorescens OX=294 GN=rpoB PE=3 SV=1; DNA-directed RNA polymerase subunit beta OS=Pseudomonas fluorescens LMG 5329 OX=1324332 GN=rpoB PE=3 SV=1			0	88.08	SVFPIISYSGNAALEYVGYR	Didehydro(Y)@8; Deamidated(N)@11	Didehydro(Y)@66		0.04458	2204.12	735.715	2204.08	735.7	3	16	1.1.1.4197.11	101.286	558.43	308.54	100.71	0.84	2544.8
2	156.6	156.6	64.78	62.71	61.97	tr|U1TYG9|U1TYG9_PSEFL; tr|A0A0W0HX11|A0A0W0HX11_PSEFL; tr|A0A0A1Z942|A0A0A1Z942_PSEFL	DNA-directed RNA polymerase subunit beta OS=Pseudomonas fluorescens EGD-AQ6 OX=1390371 GN=rpoB PE=3 SV=1; DNA-directed RNA polymerase subunit beta OS=Pseudomonas fluorescens OX=294 GN=rpoB PE=3 SV=1; DNA-directed RNA polymerase subunit beta OS=Pseudomonas fluorescens LMG 5329 OX=1324332 GN=rpoB PE=3 SV=1			0	84.95	SVFPIISYSGNAALEYVGYR	Deamidated(N)@11			-0.00163862	2206.09	736.372	2206.09	736.372	3	12	1.1.1.4205.3	101.657	364.03	337.04	101.45	0.54	3313.44
2	156.6	156.6	64.78	62.71	61.97	tr|U1TYG9|U1TYG9_PSEFL; tr|A0A0W0HX11|A0A0W0HX11_PSEFL; tr|A0A0A1Z942|A0A0A1Z942_PSEFL	DNA-directed RNA polymerase subunit beta OS=Pseudomonas fluorescens EGD-AQ6 OX=1390371 GN=rpoB PE=3 SV=1; DNA-directed RNA polymerase subunit beta OS=Pseudomonas fluorescens OX=294 GN=rpoB PE=3 SV=1; DNA-directed RNA polymerase subunit beta OS=Pseudomonas fluorescens LMG 5329 OX=1324332 GN=rpoB PE=3 SV=1			0	69.07	SVFPIISYSGNAALEYVGYR				-0.000272601	2205.11	736.044	2205.11	736.044	3	11	1.1.1.4184.9	100.635	8312.17	6922.84	100.56	0.39	4885.79
2	156.6	156.6	64.78	62.71	61.97	tr|U1TYG9|U1TYG9_PSEFL; tr|A0A0W0HX11|A0A0W0HX11_PSEFL; tr|A0A0A1Z942|A0A0A1Z942_PSEFL	DNA-directed RNA polymerase subunit beta OS=Pseudomonas fluorescens EGD-AQ6 OX=1390371 GN=rpoB PE=3 SV=1; DNA-directed RNA polymerase subunit beta OS=Pseudomonas fluorescens OX=294 GN=rpoB PE=3 SV=1; DNA-directed RNA polymerase subunit beta OS=Pseudomonas fluorescens LMG 5329 OX=1324332 GN=rpoB PE=3 SV=1			0	32.88	SVFPIISYSGNAALEYVGYR				-0.000272601	2205.11	736.044	2205.11	736.044	3	12	1.1.1.4174.6	100.14	8312.17	573.82	100.56	0.39	4225.12
2	156.6	156.6	64.78	62.71	61.97	tr|U1TYG9|U1TYG9_PSEFL; tr|A0A0W0HX11|A0A0W0HX11_PSEFL; tr|A0A0A1Z942|A0A0A1Z942_PSEFL	DNA-directed RNA polymerase subunit beta OS=Pseudomonas fluorescens EGD-AQ6 OX=1390371 GN=rpoB PE=3 SV=1; DNA-directed RNA polymerase subunit beta OS=Pseudomonas fluorescens OX=294 GN=rpoB PE=3 SV=1; DNA-directed RNA polymerase subunit beta OS=Pseudomonas fluorescens LMG 5329 OX=1324332 GN=rpoB PE=3 SV=1			0	32.27	SVFPIISYSGNAALEYVGYR	Val->Pro@2; Deamidated(N)@11	Val->Pro@60		0.04458	2204.12	735.715	2204.08	735.7	3	15	1.1.1.4197.11	101.286	558.43	308.54	100.71	0.84	2544.8
2	156.6	156.6	64.78	62.71	61.97	tr|U1TYG9|U1TYG9_PSEFL; tr|A0A0W0HX11|A0A0W0HX11_PSEFL; tr|A0A0A1Z942|A0A0A1Z942_PSEFL	DNA-directed RNA polymerase subunit beta OS=Pseudomonas fluorescens EGD-AQ6 OX=1390371 GN=rpoB PE=3 SV=1; DNA-directed RNA polymerase subunit beta OS=Pseudomonas fluorescens OX=294 GN=rpoB PE=3 SV=1; DNA-directed RNA polymerase subunit beta OS=Pseudomonas fluorescens LMG 5329 OX=1324332 GN=rpoB PE=3 SV=1			0	17.09	SVFPIISYSGNAALEYVGYR	Didehydro(S)@1; Deamidated(N)@11	Didehydro(S)@59		0.04458	2204.12	735.715	2204.08	735.7	3	15	1.1.1.4197.11	101.286	558.43	308.54	100.71	0.84	2544.8
2	156.6	156.6	64.78	62.71	61.97	tr|U1TYG9|U1TYG9_PSEFL; tr|A0A0W0HX11|A0A0W0HX11_PSEFL; tr|A0A0A1Z942|A0A0A1Z942_PSEFL	DNA-directed RNA polymerase subunit beta OS=Pseudomonas fluorescens EGD-AQ6 OX=1390371 GN=rpoB PE=3 SV=1; DNA-directed RNA polymerase subunit beta OS=Pseudomonas fluorescens OX=294 GN=rpoB PE=3 SV=1; DNA-directed RNA polymerase subunit beta OS=Pseudomonas fluorescens LMG 5329 OX=1324332 GN=rpoB PE=3 SV=1			0	99	TGNKFERPVTVGYMYMLK			missed K-F@4	-0.0014639	2133.07	534.276	2133.08	534.276	4	12	1.1.1.3640.9	74.2788	2891.22	1134.77	74.17	0.14	4310.22
2	156.6	156.6	64.78	62.71	61.97	tr|U1TYG9|U1TYG9_PSEFL; tr|A0A0W0HX11|A0A0W0HX11_PSEFL; tr|A0A0A1Z942|A0A0A1Z942_PSEFL	DNA-directed RNA polymerase subunit beta OS=Pseudomonas fluorescens EGD-AQ6 OX=1390371 GN=rpoB PE=3 SV=1; DNA-directed RNA polymerase subunit beta OS=Pseudomonas fluorescens OX=294 GN=rpoB PE=3 SV=1; DNA-directed RNA polymerase subunit beta OS=Pseudomonas fluorescens LMG 5329 OX=1324332 GN=rpoB PE=3 SV=1			0	30.04	TGNKFERPVTVGYMYMLK			missed K-F@4	-0.00706475	2133.07	712.03	2133.08	712.032	3	11	1.1.1.3637.19	74.1531	1380.83	1351.87	74.12	0.29	7798.64
2	156.6	156.6	64.78	62.71	61.97	tr|U1TYG9|U1TYG9_PSEFL; tr|A0A0W0HX11|A0A0W0HX11_PSEFL; tr|A0A0A1Z942|A0A0A1Z942_PSEFL	DNA-directed RNA polymerase subunit beta OS=Pseudomonas fluorescens EGD-AQ6 OX=1390371 GN=rpoB PE=3 SV=1; DNA-directed RNA polymerase subunit beta OS=Pseudomonas fluorescens OX=294 GN=rpoB PE=3 SV=1; DNA-directed RNA polymerase subunit beta OS=Pseudomonas fluorescens LMG 5329 OX=1324332 GN=rpoB PE=3 SV=1			0	99	TNQYGFLESPYR				-0.00209508	1473.69	737.851	1473.69	737.852	2	16	1.1.1.3544.20	69.6549	16784	1744.77	69.33	0.19	10258.1
2	156.6	156.6	64.78	62.71	61.97	tr|U1TYG9|U1TYG9_PSEFL; tr|A0A0W0HX11|A0A0W0HX11_PSEFL; tr|A0A0A1Z942|A0A0A1Z942_PSEFL	DNA-directed RNA polymerase subunit beta OS=Pseudomonas fluorescens EGD-AQ6 OX=1390371 GN=rpoB PE=3 SV=1; DNA-directed RNA polymerase subunit beta OS=Pseudomonas fluorescens OX=294 GN=rpoB PE=3 SV=1; DNA-directed RNA polymerase subunit beta OS=Pseudomonas fluorescens LMG 5329 OX=1324332 GN=rpoB PE=3 SV=1			0	99	TNQYGFLESPYR				-0.00209508	1473.69	737.851	1473.69	737.852	2	18	1.1.1.3534.14	69.1814	16784	6468.23	69.33	0.19	24495.9
2	156.6	156.6	64.78	62.71	61.97	tr|U1TYG9|U1TYG9_PSEFL; tr|A0A0W0HX11|A0A0W0HX11_PSEFL; tr|A0A0A1Z942|A0A0A1Z942_PSEFL	DNA-directed RNA polymerase subunit beta OS=Pseudomonas fluorescens EGD-AQ6 OX=1390371 GN=rpoB PE=3 SV=1; DNA-directed RNA polymerase subunit beta OS=Pseudomonas fluorescens OX=294 GN=rpoB PE=3 SV=1; DNA-directed RNA polymerase subunit beta OS=Pseudomonas fluorescens LMG 5329 OX=1324332 GN=rpoB PE=3 SV=1			0	99	TNQYGFLESPYR				-0.00139967	1473.69	492.236	1473.69	492.237	3	13	1.1.1.3537.4	69.2947	1753.69	1500.81	69.34	0.34	8070.18
2	156.6	156.6	64.78	62.71	61.97	tr|U1TYG9|U1TYG9_PSEFL; tr|A0A0W0HX11|A0A0W0HX11_PSEFL; tr|A0A0A1Z942|A0A0A1Z942_PSEFL	DNA-directed RNA polymerase subunit beta OS=Pseudomonas fluorescens EGD-AQ6 OX=1390371 GN=rpoB PE=3 SV=1; DNA-directed RNA polymerase subunit beta OS=Pseudomonas fluorescens OX=294 GN=rpoB PE=3 SV=1; DNA-directed RNA polymerase subunit beta OS=Pseudomonas fluorescens LMG 5329 OX=1324332 GN=rpoB PE=3 SV=1			0	99	TNQYGFLESPYR				-0.00139967	1473.69	492.236	1473.69	492.237	3	12	1.1.1.3540.9	69.4442	1753.69	1255.9	69.34	0.34	6826.19
2	156.6	156.6	64.78	62.71	61.97	tr|U1TYG9|U1TYG9_PSEFL; tr|A0A0W0HX11|A0A0W0HX11_PSEFL; tr|A0A0A1Z942|A0A0A1Z942_PSEFL	DNA-directed RNA polymerase subunit beta OS=Pseudomonas fluorescens EGD-AQ6 OX=1390371 GN=rpoB PE=3 SV=1; DNA-directed RNA polymerase subunit beta OS=Pseudomonas fluorescens OX=294 GN=rpoB PE=3 SV=1; DNA-directed RNA polymerase subunit beta OS=Pseudomonas fluorescens LMG 5329 OX=1324332 GN=rpoB PE=3 SV=1			0	98.56	TNQYGFLESPYR				-0.00139967	1473.69	492.236	1473.69	492.237	3	12	1.1.1.3539.4	69.3902	1753.69	1587.92	69.34	0.34	12794.5
2	156.6	156.6	64.78	62.71	61.97	tr|U1TYG9|U1TYG9_PSEFL; tr|A0A0W0HX11|A0A0W0HX11_PSEFL; tr|A0A0A1Z942|A0A0A1Z942_PSEFL	DNA-directed RNA polymerase subunit beta OS=Pseudomonas fluorescens EGD-AQ6 OX=1390371 GN=rpoB PE=3 SV=1; DNA-directed RNA polymerase subunit beta OS=Pseudomonas fluorescens OX=294 GN=rpoB PE=3 SV=1; DNA-directed RNA polymerase subunit beta OS=Pseudomonas fluorescens LMG 5329 OX=1324332 GN=rpoB PE=3 SV=1			0	99	TNQYGFLESPYRVVK			missed R-V@12	0.000458684	1799.92	600.981	1799.92	600.981	3	15	1.1.1.3576.22	71.2023	5438	5171.68	71.17	0.29	21726.9
2	156.6	156.6	64.78	62.71	61.97	tr|U1TYG9|U1TYG9_PSEFL; tr|A0A0W0HX11|A0A0W0HX11_PSEFL; tr|A0A0A1Z942|A0A0A1Z942_PSEFL	DNA-directed RNA polymerase subunit beta OS=Pseudomonas fluorescens EGD-AQ6 OX=1390371 GN=rpoB PE=3 SV=1; DNA-directed RNA polymerase subunit beta OS=Pseudomonas fluorescens OX=294 GN=rpoB PE=3 SV=1; DNA-directed RNA polymerase subunit beta OS=Pseudomonas fluorescens LMG 5329 OX=1324332 GN=rpoB PE=3 SV=1			0	20.21	TNQYGFLESPYRVVK			missed R-V@12	0.000458684	1799.92	600.981	1799.92	600.981	3	9	1.1.1.3573.9	71.0456	5438	3052.85	71.17	0.29	13932.2
2	156.6	156.6	64.78	62.71	61.97	tr|U1TYG9|U1TYG9_PSEFL; tr|A0A0W0HX11|A0A0W0HX11_PSEFL; tr|A0A0A1Z942|A0A0A1Z942_PSEFL	DNA-directed RNA polymerase subunit beta OS=Pseudomonas fluorescens EGD-AQ6 OX=1390371 GN=rpoB PE=3 SV=1; DNA-directed RNA polymerase subunit beta OS=Pseudomonas fluorescens OX=294 GN=rpoB PE=3 SV=1; DNA-directed RNA polymerase subunit beta OS=Pseudomonas fluorescens LMG 5329 OX=1324332 GN=rpoB PE=3 SV=1			0	99	VADDEVETGEAGVDIYNLTK				-0.00414844	2137	1069.51	2137.01	1069.51	2	28	1.1.1.3689.22	76.6577	5934.23	2463.89	76.86	0.34	6756.27
2	156.6	156.6	64.78	62.71	61.97	tr|U1TYG9|U1TYG9_PSEFL; tr|A0A0W0HX11|A0A0W0HX11_PSEFL; tr|A0A0A1Z942|A0A0A1Z942_PSEFL	DNA-directed RNA polymerase subunit beta OS=Pseudomonas fluorescens EGD-AQ6 OX=1390371 GN=rpoB PE=3 SV=1; DNA-directed RNA polymerase subunit beta OS=Pseudomonas fluorescens OX=294 GN=rpoB PE=3 SV=1; DNA-directed RNA polymerase subunit beta OS=Pseudomonas fluorescens LMG 5329 OX=1324332 GN=rpoB PE=3 SV=1			0	99	VADDEVETGEAGVDIYNLTK				-0.00028619	2137.01	713.343	2137.01	713.343	3	28	1.1.1.3700.19	77.165	8833.22	3112.4	76.86	0.34	11297.9
2	156.6	156.6	64.78	62.71	61.97	tr|U1TYG9|U1TYG9_PSEFL; tr|A0A0W0HX11|A0A0W0HX11_PSEFL; tr|A0A0A1Z942|A0A0A1Z942_PSEFL	DNA-directed RNA polymerase subunit beta OS=Pseudomonas fluorescens EGD-AQ6 OX=1390371 GN=rpoB PE=3 SV=1; DNA-directed RNA polymerase subunit beta OS=Pseudomonas fluorescens OX=294 GN=rpoB PE=3 SV=1; DNA-directed RNA polymerase subunit beta OS=Pseudomonas fluorescens LMG 5329 OX=1324332 GN=rpoB PE=3 SV=1			0	99	VADDEVETGEAGVDIYNLTK				-0.00414844	2137	1069.51	2137.01	1069.51	2	25	1.1.1.3705.8	77.424	5934.23	561.17	76.86	0.34	6386.16
2	156.6	156.6	64.78	62.71	61.97	tr|U1TYG9|U1TYG9_PSEFL; tr|A0A0W0HX11|A0A0W0HX11_PSEFL; tr|A0A0A1Z942|A0A0A1Z942_PSEFL	DNA-directed RNA polymerase subunit beta OS=Pseudomonas fluorescens EGD-AQ6 OX=1390371 GN=rpoB PE=3 SV=1; DNA-directed RNA polymerase subunit beta OS=Pseudomonas fluorescens OX=294 GN=rpoB PE=3 SV=1; DNA-directed RNA polymerase subunit beta OS=Pseudomonas fluorescens LMG 5329 OX=1324332 GN=rpoB PE=3 SV=1			0	99	VADDEVETGEAGVDIYNLTK				-0.00028619	2137.01	713.343	2137.01	713.343	3	26	1.1.1.3712.10	77.7473	1529.66	684.08	77.52	0.43	5258.17
2	156.6	156.6	64.78	62.71	61.97	tr|U1TYG9|U1TYG9_PSEFL; tr|A0A0W0HX11|A0A0W0HX11_PSEFL; tr|A0A0A1Z942|A0A0A1Z942_PSEFL	DNA-directed RNA polymerase subunit beta OS=Pseudomonas fluorescens EGD-AQ6 OX=1390371 GN=rpoB PE=3 SV=1; DNA-directed RNA polymerase subunit beta OS=Pseudomonas fluorescens OX=294 GN=rpoB PE=3 SV=1; DNA-directed RNA polymerase subunit beta OS=Pseudomonas fluorescens LMG 5329 OX=1324332 GN=rpoB PE=3 SV=1			0	99	VADDEVETGEAGVDIYNLTK				0.016376	2137.02	713.348	2137.01	713.343	3	18	1.1.1.3717.4	77.9903	815.52	381.22	77.85	0.14	11148.9
2	156.6	156.6	64.78	62.71	61.97	tr|U1TYG9|U1TYG9_PSEFL; tr|A0A0W0HX11|A0A0W0HX11_PSEFL; tr|A0A0A1Z942|A0A0A1Z942_PSEFL	DNA-directed RNA polymerase subunit beta OS=Pseudomonas fluorescens EGD-AQ6 OX=1390371 GN=rpoB PE=3 SV=1; DNA-directed RNA polymerase subunit beta OS=Pseudomonas fluorescens OX=294 GN=rpoB PE=3 SV=1; DNA-directed RNA polymerase subunit beta OS=Pseudomonas fluorescens LMG 5329 OX=1324332 GN=rpoB PE=3 SV=1			0	99	VCPIETPEGPNIGLINSLAAYAR	Carbamidomethyl(C)@2; Deamidated(N)@16			0.00206762	2455.24	819.422	2455.24	819.421	3	16	1.1.1.3996.17	91.5006	2175.19	1425.07	91.42	0.24	8174.04
2	156.6	156.6	64.78	62.71	61.97	tr|U1TYG9|U1TYG9_PSEFL; tr|A0A0W0HX11|A0A0W0HX11_PSEFL; tr|A0A0A1Z942|A0A0A1Z942_PSEFL	DNA-directed RNA polymerase subunit beta OS=Pseudomonas fluorescens EGD-AQ6 OX=1390371 GN=rpoB PE=3 SV=1; DNA-directed RNA polymerase subunit beta OS=Pseudomonas fluorescens OX=294 GN=rpoB PE=3 SV=1; DNA-directed RNA polymerase subunit beta OS=Pseudomonas fluorescens LMG 5329 OX=1324332 GN=rpoB PE=3 SV=1			0	99	VCPIETPEGPNIGLINSLAAYAR	Carbamidomethyl(C)@2; Deamidated(N)@16			0.00206762	2455.24	819.422	2455.24	819.421	3	21	1.1.1.3997.10	91.5463	2175.19	905.87	91.42	0.24	8076.28
2	156.6	156.6	64.78	62.71	61.97	tr|U1TYG9|U1TYG9_PSEFL; tr|A0A0W0HX11|A0A0W0HX11_PSEFL; tr|A0A0A1Z942|A0A0A1Z942_PSEFL	DNA-directed RNA polymerase subunit beta OS=Pseudomonas fluorescens EGD-AQ6 OX=1390371 GN=rpoB PE=3 SV=1; DNA-directed RNA polymerase subunit beta OS=Pseudomonas fluorescens OX=294 GN=rpoB PE=3 SV=1; DNA-directed RNA polymerase subunit beta OS=Pseudomonas fluorescens LMG 5329 OX=1324332 GN=rpoB PE=3 SV=1			0	99	VCPIETPEGPNIGLINSLAAYAR	Carbamidomethyl(C)@2			0.00292926	2454.26	819.094	2454.26	819.093	3	28	1.1.1.4205.8	101.668	21613.8	3974.22	101.89	0.24	16644.1
2	156.6	156.6	64.78	62.71	61.97	tr|U1TYG9|U1TYG9_PSEFL; tr|A0A0W0HX11|A0A0W0HX11_PSEFL; tr|A0A0A1Z942|A0A0A1Z942_PSEFL	DNA-directed RNA polymerase subunit beta OS=Pseudomonas fluorescens EGD-AQ6 OX=1390371 GN=rpoB PE=3 SV=1; DNA-directed RNA polymerase subunit beta OS=Pseudomonas fluorescens OX=294 GN=rpoB PE=3 SV=1; DNA-directed RNA polymerase subunit beta OS=Pseudomonas fluorescens LMG 5329 OX=1324332 GN=rpoB PE=3 SV=1			0	99	VCPIETPEGPNIGLINSLAAYAR	Carbamidomethyl(C)@2			-0.000113623	2454.26	1228.14	2454.26	1228.14	2	26	1.1.1.4214.12	102.126	3807.86	541.88	101.89	0.19	2245.3
2	156.6	156.6	64.78	62.71	61.97	tr|U1TYG9|U1TYG9_PSEFL; tr|A0A0W0HX11|A0A0W0HX11_PSEFL; tr|A0A0A1Z942|A0A0A1Z942_PSEFL	DNA-directed RNA polymerase subunit beta OS=Pseudomonas fluorescens EGD-AQ6 OX=1390371 GN=rpoB PE=3 SV=1; DNA-directed RNA polymerase subunit beta OS=Pseudomonas fluorescens OX=294 GN=rpoB PE=3 SV=1; DNA-directed RNA polymerase subunit beta OS=Pseudomonas fluorescens LMG 5329 OX=1324332 GN=rpoB PE=3 SV=1			0	99	VCPIETPEGPNIGLINSLAAYAR	Carbamidomethyl(C)@2			0.00292926	2454.26	819.094	2454.26	819.093	3	28	1.1.1.4216.12	102.212	21613.8	1503.33	101.89	0.24	5648.32
2	156.6	156.6	64.78	62.71	61.97	tr|U1TYG9|U1TYG9_PSEFL; tr|A0A0W0HX11|A0A0W0HX11_PSEFL; tr|A0A0A1Z942|A0A0A1Z942_PSEFL	DNA-directed RNA polymerase subunit beta OS=Pseudomonas fluorescens EGD-AQ6 OX=1390371 GN=rpoB PE=3 SV=1; DNA-directed RNA polymerase subunit beta OS=Pseudomonas fluorescens OX=294 GN=rpoB PE=3 SV=1; DNA-directed RNA polymerase subunit beta OS=Pseudomonas fluorescens LMG 5329 OX=1324332 GN=rpoB PE=3 SV=1			0	99	VCPIETPEGPNIGLINSLAAYAR	Carbamidomethyl(C)@2; Deamidated(N)@16			-0.00735774	2455.23	819.419	2455.24	819.421	3	27	1.1.1.4255.9	104.144	642.89	637.46	104.11	0.49	3566.77
2	156.6	156.6	64.78	62.71	61.97	tr|U1TYG9|U1TYG9_PSEFL; tr|A0A0W0HX11|A0A0W0HX11_PSEFL; tr|A0A0A1Z942|A0A0A1Z942_PSEFL	DNA-directed RNA polymerase subunit beta OS=Pseudomonas fluorescens EGD-AQ6 OX=1390371 GN=rpoB PE=3 SV=1; DNA-directed RNA polymerase subunit beta OS=Pseudomonas fluorescens OX=294 GN=rpoB PE=3 SV=1; DNA-directed RNA polymerase subunit beta OS=Pseudomonas fluorescens LMG 5329 OX=1324332 GN=rpoB PE=3 SV=1			0	99	VCPIETPEGPNIGLINSLAAYAR	Carbamidomethyl(C)@2; Deamidated(N)@16			-0.00735774	2455.23	819.419	2455.24	819.421	3	23	1.1.1.4256.12	104.197	642.89	556.58	104.11	0.49	3385.93
2	156.6	156.6	64.78	62.71	61.97	tr|U1TYG9|U1TYG9_PSEFL; tr|A0A0W0HX11|A0A0W0HX11_PSEFL; tr|A0A0A1Z942|A0A0A1Z942_PSEFL	DNA-directed RNA polymerase subunit beta OS=Pseudomonas fluorescens EGD-AQ6 OX=1390371 GN=rpoB PE=3 SV=1; DNA-directed RNA polymerase subunit beta OS=Pseudomonas fluorescens OX=294 GN=rpoB PE=3 SV=1; DNA-directed RNA polymerase subunit beta OS=Pseudomonas fluorescens LMG 5329 OX=1324332 GN=rpoB PE=3 SV=1			0	99	VCPIETPEGPNIGLINSLAAYAR	Carbamidomethyl(C)@2; Phospho(T)@6; Asn->Ser@11	Phospho(T)@568; Asn->Ser@573		-0.0412179	2507.17	836.731	2507.21	836.745	3	16	1.1.1.4209.4	101.863	1795.39	1724.63	101.89	0.24	7313.41
2	156.6	156.6	64.78	62.71	61.97	tr|U1TYG9|U1TYG9_PSEFL; tr|A0A0W0HX11|A0A0W0HX11_PSEFL; tr|A0A0A1Z942|A0A0A1Z942_PSEFL	DNA-directed RNA polymerase subunit beta OS=Pseudomonas fluorescens EGD-AQ6 OX=1390371 GN=rpoB PE=3 SV=1; DNA-directed RNA polymerase subunit beta OS=Pseudomonas fluorescens OX=294 GN=rpoB PE=3 SV=1; DNA-directed RNA polymerase subunit beta OS=Pseudomonas fluorescens LMG 5329 OX=1324332 GN=rpoB PE=3 SV=1			0	99	VCPIETPEGPNIGLINSLAAYAR	Carbamidomethyl(C)@2; Oxidation(P)@10	Oxidation(P)@572		0.00532355	2470.26	824.427	2470.25	824.425	3	15	1.1.1.4207.15	101.787	868.15	857.39	101.7	0.29	3759.64
2	156.6	156.6	64.78	62.71	61.97	tr|U1TYG9|U1TYG9_PSEFL; tr|A0A0W0HX11|A0A0W0HX11_PSEFL; tr|A0A0A1Z942|A0A0A1Z942_PSEFL	DNA-directed RNA polymerase subunit beta OS=Pseudomonas fluorescens EGD-AQ6 OX=1390371 GN=rpoB PE=3 SV=1; DNA-directed RNA polymerase subunit beta OS=Pseudomonas fluorescens OX=294 GN=rpoB PE=3 SV=1; DNA-directed RNA polymerase subunit beta OS=Pseudomonas fluorescens LMG 5329 OX=1324332 GN=rpoB PE=3 SV=1			0	99	VCPIETPEGPNIGLINSLAAYAR	Carbamidomethyl(C)@2; Oxidation(P)@7	Oxidation(P)@569		0.00532355	2470.26	824.427	2470.25	824.425	3	15	1.1.1.4207.15	101.787	868.15	857.39	101.7	0.29	3759.64
2	156.6	156.6	64.78	62.71	61.97	tr|U1TYG9|U1TYG9_PSEFL; tr|A0A0W0HX11|A0A0W0HX11_PSEFL; tr|A0A0A1Z942|A0A0A1Z942_PSEFL	DNA-directed RNA polymerase subunit beta OS=Pseudomonas fluorescens EGD-AQ6 OX=1390371 GN=rpoB PE=3 SV=1; DNA-directed RNA polymerase subunit beta OS=Pseudomonas fluorescens OX=294 GN=rpoB PE=3 SV=1; DNA-directed RNA polymerase subunit beta OS=Pseudomonas fluorescens LMG 5329 OX=1324332 GN=rpoB PE=3 SV=1			0	99	VCPIETPEGPNIGLINSLAAYAR	Carbamidomethyl(C)@2			-0.00274685	2454.26	819.092	2454.26	819.093	3	19	1.1.1.4222.11	102.511	736.76	646.29	102.53	0.64	4359.08
2	156.6	156.6	64.78	62.71	61.97	tr|U1TYG9|U1TYG9_PSEFL; tr|A0A0W0HX11|A0A0W0HX11_PSEFL; tr|A0A0A1Z942|A0A0A1Z942_PSEFL	DNA-directed RNA polymerase subunit beta OS=Pseudomonas fluorescens EGD-AQ6 OX=1390371 GN=rpoB PE=3 SV=1; DNA-directed RNA polymerase subunit beta OS=Pseudomonas fluorescens OX=294 GN=rpoB PE=3 SV=1; DNA-directed RNA polymerase subunit beta OS=Pseudomonas fluorescens LMG 5329 OX=1324332 GN=rpoB PE=3 SV=1			0	76.83	VCPIETPEGPNIGLINSLAAYAR	Carbamidomethyl(C)@2; Oxidation(N)@11	Oxidation(N)@573		0.00532355	2470.26	824.427	2470.25	824.425	3	15	1.1.1.4207.15	101.787	868.15	857.39	101.7	0.29	3759.64
2	156.6	156.6	64.78	62.71	61.97	tr|U1TYG9|U1TYG9_PSEFL; tr|A0A0W0HX11|A0A0W0HX11_PSEFL; tr|A0A0A1Z942|A0A0A1Z942_PSEFL	DNA-directed RNA polymerase subunit beta OS=Pseudomonas fluorescens EGD-AQ6 OX=1390371 GN=rpoB PE=3 SV=1; DNA-directed RNA polymerase subunit beta OS=Pseudomonas fluorescens OX=294 GN=rpoB PE=3 SV=1; DNA-directed RNA polymerase subunit beta OS=Pseudomonas fluorescens LMG 5329 OX=1324332 GN=rpoB PE=3 SV=1			0	99	VIVHPATGEILAECNTELNTEILAK	Carbamidomethyl(C)@14			0.0103973	2734.43	912.484	2734.42	912.481	3	28	1.1.1.3786.22	81.3313	15941.1	3726.64	81.53	0.29	8951.97
2	156.6	156.6	64.78	62.71	61.97	tr|U1TYG9|U1TYG9_PSEFL; tr|A0A0W0HX11|A0A0W0HX11_PSEFL; tr|A0A0A1Z942|A0A0A1Z942_PSEFL	DNA-directed RNA polymerase subunit beta OS=Pseudomonas fluorescens EGD-AQ6 OX=1390371 GN=rpoB PE=3 SV=1; DNA-directed RNA polymerase subunit beta OS=Pseudomonas fluorescens OX=294 GN=rpoB PE=3 SV=1; DNA-directed RNA polymerase subunit beta OS=Pseudomonas fluorescens LMG 5329 OX=1324332 GN=rpoB PE=3 SV=1			0	99	VIVHPATGEILAECNTELNTEILAK	Carbamidomethyl(C)@14			0.000874086	2734.42	912.481	2734.42	912.481	3	23	1.1.1.3819.21	82.9276	1563.26	1274.86	82.79	0.63	4757.73
2	156.6	156.6	64.78	62.71	61.97	tr|U1TYG9|U1TYG9_PSEFL; tr|A0A0W0HX11|A0A0W0HX11_PSEFL; tr|A0A0A1Z942|A0A0A1Z942_PSEFL	DNA-directed RNA polymerase subunit beta OS=Pseudomonas fluorescens EGD-AQ6 OX=1390371 GN=rpoB PE=3 SV=1; DNA-directed RNA polymerase subunit beta OS=Pseudomonas fluorescens OX=294 GN=rpoB PE=3 SV=1; DNA-directed RNA polymerase subunit beta OS=Pseudomonas fluorescens LMG 5329 OX=1324332 GN=rpoB PE=3 SV=1			0	99	VIVHPATGEILAECNTELNTEILAK	Carbamidomethyl(C)@14			-4.14127e-05	2734.42	912.481	2734.42	912.481	3	20	1.1.1.3820.24	82.982	1311.11	1254.08	82.99	0.87	4352.41
2	156.6	156.6	64.78	62.71	61.97	tr|U1TYG9|U1TYG9_PSEFL; tr|A0A0W0HX11|A0A0W0HX11_PSEFL; tr|A0A0A1Z942|A0A0A1Z942_PSEFL	DNA-directed RNA polymerase subunit beta OS=Pseudomonas fluorescens EGD-AQ6 OX=1390371 GN=rpoB PE=3 SV=1; DNA-directed RNA polymerase subunit beta OS=Pseudomonas fluorescens OX=294 GN=rpoB PE=3 SV=1; DNA-directed RNA polymerase subunit beta OS=Pseudomonas fluorescens LMG 5329 OX=1324332 GN=rpoB PE=3 SV=1			0	99	VIVHPATGEILAECNTELNTEILAK	Carbamidomethyl(C)@14			-4.14127e-05	2734.42	912.481	2734.42	912.481	3	23	1.1.1.3826.24	83.2663	1311.11	1252.52	82.99	0.87	6138.48
2	156.6	156.6	64.78	62.71	61.97	tr|U1TYG9|U1TYG9_PSEFL; tr|A0A0W0HX11|A0A0W0HX11_PSEFL; tr|A0A0A1Z942|A0A0A1Z942_PSEFL	DNA-directed RNA polymerase subunit beta OS=Pseudomonas fluorescens EGD-AQ6 OX=1390371 GN=rpoB PE=3 SV=1; DNA-directed RNA polymerase subunit beta OS=Pseudomonas fluorescens OX=294 GN=rpoB PE=3 SV=1; DNA-directed RNA polymerase subunit beta OS=Pseudomonas fluorescens LMG 5329 OX=1324332 GN=rpoB PE=3 SV=1			0	99	VIVHPATGEILAECNTELNTEILAK	Carbamidomethyl(C)@14			-4.14127e-05	2734.42	912.481	2734.42	912.481	3	19	1.1.1.3828.25	83.3651	1311.11	1195.83	82.99	0.87	11750.1
2	156.6	156.6	64.78	62.71	61.97	tr|U1TYG9|U1TYG9_PSEFL; tr|A0A0W0HX11|A0A0W0HX11_PSEFL; tr|A0A0A1Z942|A0A0A1Z942_PSEFL	DNA-directed RNA polymerase subunit beta OS=Pseudomonas fluorescens EGD-AQ6 OX=1390371 GN=rpoB PE=3 SV=1; DNA-directed RNA polymerase subunit beta OS=Pseudomonas fluorescens OX=294 GN=rpoB PE=3 SV=1; DNA-directed RNA polymerase subunit beta OS=Pseudomonas fluorescens LMG 5329 OX=1324332 GN=rpoB PE=3 SV=1			0	99	VIVHPATGEILAECNTELNTEILAK	Carbamidomethyl(C)@14			-0.00480201	2734.42	912.479	2734.42	912.481	3	18	1.1.1.3838.30	83.8501	882.2	796.81	83.86	0.44	7728.62
2	156.6	156.6	64.78	62.71	61.97	tr|U1TYG9|U1TYG9_PSEFL; tr|A0A0W0HX11|A0A0W0HX11_PSEFL; tr|A0A0A1Z942|A0A0A1Z942_PSEFL	DNA-directed RNA polymerase subunit beta OS=Pseudomonas fluorescens EGD-AQ6 OX=1390371 GN=rpoB PE=3 SV=1; DNA-directed RNA polymerase subunit beta OS=Pseudomonas fluorescens OX=294 GN=rpoB PE=3 SV=1; DNA-directed RNA polymerase subunit beta OS=Pseudomonas fluorescens LMG 5329 OX=1324332 GN=rpoB PE=3 SV=1			0	99	VIVHPATGEILAECNTELNTEILAK	Carbamidomethyl(C)@14			0.00802858	2734.43	684.615	2734.42	684.613	4	22	1.1.1.3791.20	81.5586	3978.07	3910.07	81.58	0.29	10344.6
2	156.6	156.6	64.78	62.71	61.97	tr|U1TYG9|U1TYG9_PSEFL; tr|A0A0W0HX11|A0A0W0HX11_PSEFL; tr|A0A0A1Z942|A0A0A1Z942_PSEFL	DNA-directed RNA polymerase subunit beta OS=Pseudomonas fluorescens EGD-AQ6 OX=1390371 GN=rpoB PE=3 SV=1; DNA-directed RNA polymerase subunit beta OS=Pseudomonas fluorescens OX=294 GN=rpoB PE=3 SV=1; DNA-directed RNA polymerase subunit beta OS=Pseudomonas fluorescens LMG 5329 OX=1324332 GN=rpoB PE=3 SV=1			0	99	VIVHPATGEILAECNTELNTEILAK	Carbamidomethyl(C)@14; Deamidated(N)@15; Didehydro(T)@16			-0.0534566	2733.34	912.119	2733.39	912.137	3	22	1.1.1.3797.25	81.8641	602.07	178.06	82.21	0.29	13126.4
2	156.6	156.6	64.78	62.71	61.97	tr|U1TYG9|U1TYG9_PSEFL; tr|A0A0W0HX11|A0A0W0HX11_PSEFL; tr|A0A0A1Z942|A0A0A1Z942_PSEFL	DNA-directed RNA polymerase subunit beta OS=Pseudomonas fluorescens EGD-AQ6 OX=1390371 GN=rpoB PE=3 SV=1; DNA-directed RNA polymerase subunit beta OS=Pseudomonas fluorescens OX=294 GN=rpoB PE=3 SV=1; DNA-directed RNA polymerase subunit beta OS=Pseudomonas fluorescens LMG 5329 OX=1324332 GN=rpoB PE=3 SV=1			0	99	VIVHPATGEILAECNTELNTEILAK	Carbamidomethyl(C)@14			-0.0113936	2734.41	912.477	2734.42	912.481	3	18	1.1.1.3865.25	85.154	976.4	772.04	85.5	0.48	10650.5
2	156.6	156.6	64.78	62.71	61.97	tr|U1TYG9|U1TYG9_PSEFL; tr|A0A0W0HX11|A0A0W0HX11_PSEFL; tr|A0A0A1Z942|A0A0A1Z942_PSEFL	DNA-directed RNA polymerase subunit beta OS=Pseudomonas fluorescens EGD-AQ6 OX=1390371 GN=rpoB PE=3 SV=1; DNA-directed RNA polymerase subunit beta OS=Pseudomonas fluorescens OX=294 GN=rpoB PE=3 SV=1; DNA-directed RNA polymerase subunit beta OS=Pseudomonas fluorescens LMG 5329 OX=1324332 GN=rpoB PE=3 SV=1			0	99	VIVHPATGEILAECNTELNTEILAK	Carbamidomethyl(C)@14; Deamidated(N)@15; Didehydro(T)@16			-0.017569	2733.37	912.131	2733.39	912.137	3	20	1.1.1.3808.18	82.3977	477.85	430.46	82.31	0.34	7014.31
2	156.6	156.6	64.78	62.71	61.97	tr|U1TYG9|U1TYG9_PSEFL; tr|A0A0W0HX11|A0A0W0HX11_PSEFL; tr|A0A0A1Z942|A0A0A1Z942_PSEFL	DNA-directed RNA polymerase subunit beta OS=Pseudomonas fluorescens EGD-AQ6 OX=1390371 GN=rpoB PE=3 SV=1; DNA-directed RNA polymerase subunit beta OS=Pseudomonas fluorescens OX=294 GN=rpoB PE=3 SV=1; DNA-directed RNA polymerase subunit beta OS=Pseudomonas fluorescens LMG 5329 OX=1324332 GN=rpoB PE=3 SV=1			0	62.08	VIVHPATGEILAECNTELNTEILAK	Carbamidomethyl(C)@14; Deamidated(N)@15; Thr->Val@16	Thr->Val@320		-0.0539545	2733.37	912.131	2733.43	912.149	3	19	1.1.1.3808.18	82.3977	477.85	430.46	82.31	0.34	7014.31
[truncated: 49,291 more rows]

## Sheet: PFR46H08
N	Unused	Total	%Cov	%Cov(50)	%Cov(95)	Accessions	Names	Used	Annotation	Contrib	Conf	Sequence	Modifications	ProteinModifications	Cleavages	dMass	Obs MW	Obs m/z	Theor MW	Theor m/z	Theor z	Sc	Spectrum	Acq Time	Intensity (Peptide)	PrecursorIntensityAcquisition	Apex Time (Peptide)	Elution Peak Width (Peptide)	MS2Counts
[truncated: 78,788 more rows]

## Sheet: PFR46H07
N	Unused	Total	%Cov	%Cov(50)	%Cov(95)	Accessions	Names	Used	Annotation	Contrib	Conf	Sequence	Modifications	ProteinModifications	Cleavages	dMass	Obs MW	Obs m/z	Theor MW	Theor m/z	Theor z	Sc	Spectrum	Acq Time	Intensity (Peptide)	PrecursorIntensityAcquisition	Apex Time (Peptide)	Elution Peak Width (Peptide)	MS2Counts
[truncated: 63,632 more rows]

[truncated: 1 more sheets: PFR46H09]
